# Supplementary material for: Structural characterization of two benzene-1,2-di­amine complexes of zinc chloride: a mol­ecular compound and a co-crystal salt
Source: Acta Crystallogr E Crystallogr Commun. 2016 Jun 24;72(Pt 7):1037–42. doi: 10.1107/S2056989016010033 (PMC4992933; doi:10.1107/S2056989016010033)
Supplement: Supplementary file 1 [file e-72-01037-sup1.cif]

##############################################################################
#                                                                            #
# This CIF contains the data in a paper accepted for publication in          #
# Acta Crystallographica Section E. It conforms to the requirements of       #
# Notes for Authors for Acta Crystallographica Section E, and has been       #
# peer reviewed under the auspices of the IUCr Commission on Journals.       #
#                                                                            #
# Full details of the Crystallographic Information File format               #
# are given in the paper "The Crystallographic Information File (CIF):       #
# a New Standard Archive File for Crystallography" by S. R. Hall, F. H.      #
# Allen and I. D. Brown [Acta Cryst. (1991), A47, 655-685].                  #
#                                                                            #
# The current version of the core CIF dictionary is obtainable from          #
# ftp://ftp.iucr.org/pub/cif_core.dic.                                       #
#                                                                            #
# Software is freely available for graphical display of the structure(s)     #
# in this CIF. For information consult the CIF software page                 #
# http://www.iucr.org/resources/cif/software.                                #
#                                                                            #
# This file may be used for bona fide research purposes within the           #
# scientific community so long as proper attribution is given to the journal # 
# article from which it was obtained.                                        #
#                                                                            #
##############################################################################
data_global
_audit_creation_method     'APEX3 v2015.5-2'
_journal_date_recd_electronic     2016-06-03
_journal_date_accepted     2016-06-20
_journal_name_full     'Acta Crystallographica, Section E'
_journal_year     2016
_journal_volume     72
_journal_issue      7
_journal_page_first     1037
_journal_page_last     1042
_journal_paper_category     GM
_journal_paper_doi     10.1107/S2056989016010033
_journal_coeditor_code     LH5817
_publ_contact_author_name     'David K. Geiger'
_publ_contact_author_address
;
Department of Chemistry
SUNY-College at Geneseo
Geneseo, NY 14454
USA
;
_publ_contact_author_email     'geiger@geneseo.edu'
_publ_contact_author_fax     '585-245-5288'
_publ_contact_author_phone     '585-245-5452'
_publ_section_title
;
Structural characterization of two benzene-1,2-diamine complexes of zinc
chloride: a molecular compound and a co-crystal salt
;
loop_
    _publ_author_name
    _publ_author_footnote
    _publ_author_address
    'Zick, Patricia L.' .
;
Department of Chemistry
SUNY-College at Geneseo
Geneseo, NY 14454
USA
;
    'Geiger, David K.' .
;
Department of Chemistry
SUNY-College at Geneseo
Geneseo, NY 14454
USA
;
_publ_section_synopsis
;
The structures of two zinc complexes containing bidentate benzene-1,2-diamine
ligands are reported.
(Benzene-1,2-diamine-\k^2^<i>N</i>,<i>N</i>')dichloroidozinc displays a
distorted tetrahedral geometry. The 1:1 co-crystal salt
<i>trans</i>-diaquabis(4,5-dimethylbenzene-1,2-diamine-
\k^2^<i>N</i>,<i>N</i>')zinc chloride 4,5-dimethylbenzene-1,2-diamine
exhibits a tetragonally distorted octahedral zinc coordination sphere.
;
data_Ia
_database_code_depnum_ccdc_archive 'CCDC 1486730'
_chemical_name_systematic
;
(Benzene-1,2-diamine-\k^2^<i>N</i>,<i>N</i>')dichloroidozinc
;
_chemical_name_common     C6H8N2ZnCl2
_chemical_formula_moiety     'C6 H8 Cl2 N2 Zn'
_chemical_formula_sum     'C6 H8 Cl2 N2 Zn'
_chemical_formula_iupac     '[Zn Cl2 (C6 H8 N2)]'
_chemical_formula_weight     244.41
_chemical_melting_point     ?
_space_group_crystal_system     orthorhombic
_space_group_name_H-M_alt     'P n m a'
_space_group_name_Hall     '-P 2ac 2n'
loop_
    _space_group_symop_operation_xyz
    'x, y, z'
    '-x+1/2, -y, z+1/2'
    '-x, y+1/2, -z'
    'x+1/2, -y+1/2, -z+1/2'
    '-x, -y, -z'
    'x-1/2, y, -z-1/2'
    'x, -y-1/2, z'
    '-x-1/2, y-1/2, z-1/2'
_cell_length_a     8.4039(9)
_cell_length_b     7.5206(7)
_cell_length_c     14.1667(15)
_cell_angle_alpha     90
_cell_angle_beta     90
_cell_angle_gamma     90
_cell_volume     895.37(16)
_cell_formula_units_Z     4
_cell_measurement_reflns_used     6300
_cell_measurement_theta_min     2.8142
_cell_measurement_theta_max     29.1629
_cell_measurement_temperature     300.(2)
_exptl_crystal_description     parallelpiped
_exptl_crystal_colour     'colorless'
_exptl_crystal_size_max     0.600
_exptl_crystal_size_mid     0.300
_exptl_crystal_size_min     0.200
_exptl_crystal_density_diffrn     1.813
_exptl_crystal_density_meas     ?
_exptl_crystal_density_method     'not measured'
_exptl_crystal_F_000     488
_exptl_absorpt_coefficient_mu     3.274
_exptl_absorpt_correction_type     multi-scan
_exptl_absorpt_process_details
;
(SADABS; Bruker, 2013)
;
_exptl_absorpt_correction_T_min     0.39
_exptl_absorpt_correction_T_max     0.56
_exptl_special_details
;
;
_diffrn_ambient_temperature     300.(2)
_diffrn_radiation_type     MoKa
_diffrn_radiation_wavelength     0.71073
_diffrn_radiation_monochromator     'doubly curved silicon crystal'
_diffrn_measurement_device_type     'Bruker SMART X2S benchtop'
_diffrn_measurement_method     /w
_diffrn_detector_area_resol_mean     8.3330
_diffrn_reflns_number     9435
_diffrn_reflns_av_R_equivalents     0.0385
_diffrn_reflns_theta_min     2.82
_diffrn_reflns_theta_max     27.87
_diffrn_reflns_theta_full     27.87
_diffrn_measured_fraction_theta_max     0.989
_diffrn_measured_fraction_theta_full     0.989
_diffrn_reflns_limit_h_min     -11
_diffrn_reflns_limit_h_max     11
_diffrn_reflns_limit_k_min     -9
_diffrn_reflns_limit_k_max     8
_diffrn_reflns_limit_l_min     -18
_diffrn_reflns_limit_l_max     15
_refine_special_details
;
Refined as a 2-component inversion twin.
;
_reflns_number_total     1129
_reflns_number_gt     1026
_reflns_threshold_expression     'I > 2\s(I)'
_refine_ls_structure_factor_coef     Fsqd
_refine_ls_matrix_type     full
_refine_ls_R_factor_all     0.0229
_refine_ls_R_factor_gt     0.0198
_refine_ls_wR_factor_gt     0.0493
_refine_ls_wR_factor_ref     0.0507
_refine_ls_goodness_of_fit_ref     1.091
_refine_ls_restrained_S_all     1.091
_refine_ls_number_reflns     1129
_refine_ls_number_parameters     72
_refine_ls_number_restraints     0
_refine_ls_number_constraints     ?
_refine_ls_hydrogen_treatment     mixed
_refine_ls_weighting_scheme     calc
_refine_ls_weighting_details
              'w=1/[\s^2^(Fo^2^)+(0.0226P)^2^+0.2253P] where P=(Fo^2^+2Fc^2^)/3'
_atom_sites_solution_hydrogens     mixed
_atom_sites_solution_primary     direct
_atom_sites_solution_secondary     difmap
_refine_ls_shift/su_max     0.001
_refine_ls_shift/su_mean     0.000
_refine_diff_density_max     0.258
_refine_diff_density_min     -0.395
_refine_ls_extinction_method     none
_refine_ls_extinction_coef     ?
loop_
    _atom_type_symbol
    _atom_type_description
    _atom_type_scat_dispersion_real
    _atom_type_scat_dispersion_imag
    _atom_type_scat_source
    C C 0.0033 0.0016 'International Tables Vol C Tables 4.2.6.8 and 6.1.1.4'
    H H 0.0000 0.0000 'International Tables Vol C Tables 4.2.6.8 and 6.1.1.4'
    N N 0.0061 0.0033 'International Tables Vol C Tables 4.2.6.8 and 6.1.1.4'
    Cl Cl 0.1484 0.1585 'International Tables Vol C Tables 4.2.6.8 and 6.1.1.4'
    Zn Zn 0.2839 1.4301 'International Tables Vol C Tables 4.2.6.8 and 6.1.1.4'
_computing_data_collection
;
APEX2 (Bruker, 2013)
;
_computing_cell_refinement
;
SAINT (Bruker, 2013)
;
_computing_data_reduction
;
SAINT (Bruker, 2013)
;
_computing_structure_solution
;
SHELXS97 (Sheldrick, 2008)
;
_computing_structure_refinement
;
SHELXL2014 (Sheldrick, 2015)
;
_computing_molecular_graphics
;
PLATON (Spek, 2009) and Mercury (Macrae <i>et al.</i>, 2006)
;
_computing_publication_material
;
publCIF (Westrip, 2010)
;
loop_
    _atom_site_type_symbol
    _atom_site_label
    _atom_site_fract_x
    _atom_site_fract_y
    _atom_site_fract_z
    _atom_site_U_iso_or_equiv
    _atom_site_adp_type
    _atom_site_calc_flag
    _atom_site_occupancy
    _atom_site_disorder_assembly
    _atom_site_disorder_group
    Zn Zn1 0.12910(3) 0.75 0.38035(2) 0.03301(10) Uani d 1 . .
    N N1 0.3667(2) 0.75 0.34928(13) 0.0359(5) Uani d 1 . .
    H H1 0.393(2) 0.656(3) 0.3182(15) 0.050(6) Uiso d 1 . .
    N N2 0.1999(2) 0.75 0.51849(13) 0.0362(5) Uani d 1 . .
    H H2 0.162(3) 0.660(3) 0.5468(16) 0.057(6) Uiso d 1 . .
    Cl Cl1 0.00181(5) 0.50621(6) 0.33277(3) 0.04250(13) Uani d 1 . .
    C C1 0.4560(3) 0.75 0.43712(14) 0.0301(4) Uani d 1 . .
    C C2 0.3724(2) 0.75 0.52146(14) 0.0293(4) Uani d 1 . .
    C C3 0.4541(3) 0.75 0.60645(15) 0.0406(5) Uani d 1 . .
    H H3 0.3982 0.75 0.6631 0.049 Uiso calc 1 . .
    C C4 0.6191(3) 0.75 0.60699(19) 0.0496(7) Uani d 1 . .
    H H4 0.6742 0.75 0.6639 0.059 Uiso calc 1 . .
    C C5 0.7007(3) 0.75 0.5231(2) 0.0508(7) Uani d 1 . .
    H H5 0.8114 0.75 0.5236 0.061 Uiso calc 1 . .
    C C6 0.6208(3) 0.75 0.43830(19) 0.0434(6) Uani d 1 . .
    H H6 0.6774 0.75 0.3819 0.052 Uiso calc 1 . .
loop_
    _atom_site_aniso_label
    _atom_site_aniso_U_11
    _atom_site_aniso_U_22
    _atom_site_aniso_U_33
    _atom_site_aniso_U_12
    _atom_site_aniso_U_13
    _atom_site_aniso_U_23
    Zn1 0.03143(15) 0.04349(19) 0.02409(14) 0 -0.00277(9) 0
    N1 0.0353(10) 0.0523(14) 0.0200(8) 0 0.0028(7) 0
    N2 0.0357(10) 0.0506(14) 0.0223(8) 0 0.0037(7) 0
    Cl1 0.0528(3) 0.0391(3) 0.0355(2) -0.00706(18) -0.00622(16) 0.00356(16)
    C1 0.0339(11) 0.0307(12) 0.0258(9) 0 0.0001(8) 0
    C2 0.0342(11) 0.0308(12) 0.0228(9) 0 -0.0010(7) 0
    C3 0.0499(14) 0.0474(15) 0.0244(10) 0 -0.0057(9) 0
    C4 0.0485(15) 0.0559(18) 0.0443(14) 0 -0.0201(11) 0
    C5 0.0354(13) 0.0582(18) 0.0587(15) 0 -0.0093(11) 0
    C6 0.0332(12) 0.0541(17) 0.0429(13) 0 0.0041(9) 0
_geom_special_details
;
All esds (except the esd in the dihedral angle between two l.s. planes)
are estimated using the full covariance matrix.  The cell esds are taken
into account individually in the estimation of esds in distances, angles
and torsion angles; correlations between esds in cell parameters are only
used when they are defined by crystal symmetry.  An approximate (isotropic)
treatment of cell esds is used for estimating esds involving l.s. planes.
;
loop_
    _geom_bond_atom_site_label_1
    _geom_bond_atom_site_label_2
    _geom_bond_site_symmetry_2
    _geom_bond_distance
    _geom_bond_publ_flag
    Zn1 Cl1 7_575 2.2271(5) ?
    Zn1 Cl1 . 2.2271(5) yes
    Zn1 N1 . 2.0449(19) yes
    Zn1 N2 . 2.0454(18) yes
    N2 C2 . 1.451(3) ?
    N2 H2 . 0.85(2) ?
    N1 C1 . 1.453(3) ?
    N1 H1 . 0.86(2) ?
    C6 H6 . 0.93 ?
    C5 C6 . 1.377(4) ?
    C5 H5 . 0.93 ?
    C4 C5 . 1.372(4) ?
    C4 H4 . 0.93 ?
    C3 C4 . 1.387(4) ?
    C3 H3 . 0.93 ?
    C2 C3 . 1.386(3) ?
    C1 C2 . 1.386(3) ?
    C1 C6 . 1.385(3) ?
loop_
    _geom_angle_atom_site_label_1
    _geom_angle_atom_site_label_2
    _geom_angle_atom_site_label_3
    _geom_angle_site_symmetry_1
    _geom_angle_site_symmetry_3
    _geom_angle
    _geom_angle_publ_flag
    Cl1 Zn1 Cl1 . 7_575 110.82(2) y
    N1 Zn1 N2 . . 85.53(8) y
    N1 Zn1 Cl1 . . 113.82(3) y
    N2 Zn1 Cl1 . . 115.42(3) y
    N2 Zn1 Cl1 . 7_575 115.42(3) ?
    N1 Zn1 Cl1 . 7_575 113.82(3) ?
    Zn1 N2 H2 . . 110.1(15) ?
    C2 N2 H2 . . 111.3(15) ?
    C2 N2 Zn1 . . 108.56(13) ?
    Zn1 N1 H1 . . 111.1(14) ?
    C1 N1 H1 . . 107.8(14) ?
    C1 N1 Zn1 . . 108.67(13) ?
    C5 C6 C1 . . 119.9(2) ?
    C5 C6 H6 . . 120.1 ?
    C1 C6 H6 . . 120.1 ?
    C4 C5 C6 . . 120.8(2) ?
    C6 C5 H5 . . 119.6 ?
    C4 C5 H5 . . 119.6 ?
    C5 C4 C3 . . 119.7(2) ?
    C5 C4 H4 . . 120.2 ?
    C3 C4 H4 . . 120.2 ?
    C2 C3 C4 . . 120.0(2) ?
    C4 C3 H3 . . 120.0 ?
    C2 C3 H3 . . 120.0 ?
    C3 C2 C1 . . 119.8(2) ?
    C3 C2 N2 . . 121.4(2) ?
    C1 C2 N2 . . 118.81(18) ?
    C6 C1 C2 . . 119.8(2) ?
    C6 C1 N1 . . 121.79(19) ?
    C2 C1 N1 . . 118.43(19) ?
loop_
    _geom_hbond_atom_site_label_D
    _geom_hbond_atom_site_label_H
    _geom_hbond_atom_site_label_A
    _geom_hbond_site_symmetry_A
    _geom_hbond_distance_DH
    _geom_hbond_distance_HA
    _geom_hbond_distance_DA
    _geom_hbond_angle_DHA
    _geom_hbond_publ_flag
    N1 H1 Cl1 6_656 0.86(2) 2.59(2) 3.3618(16) 150.7(18) yes
    N2 H2 Cl1 5_566 0.85(2) 2.52(2) 3.3204(16) 157.(2) yes
_shelx_hkl_file
;
   0   1   0   -6.60    0.20
   0  -1   0   -5.90    0.40
   0  -1   0   -6.70    0.20
   0  -1   0   -7.00    0.10
   0   1   0   -6.80    0.30
   0   1   0   -6.90    0.10
   0   1   0   -6.90    0.20
   0   2   0 5003.60  241.88
   0   2   0 5074.29  242.08
   0   2   0 4961.90  241.98
   0  -2   0 5053.49  242.08
   0  -2   0 4951.30  242.08
   0  -2   0 5167.48  241.88
   0   2   0 5855.01  242.38
   0   3   0    1.40    0.80
   0  -3   0    1.30    0.50
   0  -3   0   -0.50    0.30
   0   3   0   -0.90    0.30
   0   3   0   -0.40    0.30
   0   3   0   -0.70    0.50
   0   3   0    0.20    0.40
   0  -3   0   -0.40    0.50
   0  -4   0 9466.55  454.65
   0   4   0 9999.00  454.95
   0  -4   0 9654.53  454.85
   0   4   0 9920.21  454.65
   0   4   0 9624.94  454.75
   0   4   0 9501.85  454.45
   0  -4   0 9763.52  454.45
   0   5   0    0.30    0.50
   0   5   0   -0.80    0.40
   0  -5   0   -0.70    0.70
   0   5   0   -0.70    0.50
   0  -5   0    1.50    0.70
   0   5   0    1.70    0.90
   0   6   0  333.77   16.50
   0   6   0  281.47   17.00
   0   6   0  376.26   16.80
   0  -6   0  329.67   16.60
   0   6   0  356.36   16.30
  -1   0   0   -3.10    0.20
   1   0   0   -3.40    0.10
  -1   0   0   -3.00    0.20
   1   0   0   -3.30    0.10
  -1   1   0   -2.90    0.30
   1  -1   0   -3.20    0.30
   1   1   0   -2.90    0.10
   1  -1   0   -2.80    0.30
   1   1   0   -2.20    0.30
  -1   1   0   -3.30    0.30
  -1  -1   0   -3.20    0.10
  -1  -1   0   -3.20    0.20
   1   2   0   -0.80    0.30
  -1  -2   0   -0.90    0.50
  -1  -2   0    1.20    0.40
   1   2   0   -0.40    0.40
   1  -2   0   -0.50    0.30
  -1   2   0   -0.70    0.40
  -1   2   0   -0.80    0.30
  -1  -2   0    0.10    0.40
  -1   2   0   -1.00    0.30
  -1  -3   0   -0.30    0.30
  -1   3   0   -0.10    0.50
   1  -3   0    0.80    0.50
   1  -3   0   -0.30    0.40
   1   3   0    1.70    0.50
  -1  -3   0    0.00    0.60
   1  -3   0    0.30    0.80
  -1   3   0   -0.50    0.40
  -1   3   0    0.10    0.50
  -1   3   0    3.40    0.70
   1   3   0   -0.40    0.70
   1   3   0    0.20    0.30
   1   3   0   -0.10    0.10
  -1  -3   0    0.00    0.50
   1   4   0   -3.70    1.00
   1   4   0    0.60    0.50
   1   4   0    0.50    0.50
  -1   4   0    0.10    0.50
   1  -4   0   -0.10    0.50
   1  -4   0   -0.10    1.10
  -1   4   0    1.10    0.60
  -1  -4   0    0.30    0.50
  -1  -4   0    1.00    0.70
   1  -4   0   -0.30    0.60
  -1   4   0   -1.60    0.60
  -1   4   0    0.70    0.60
   1   4   0    1.00    0.50
   1   4   0    0.60    0.20
   1   5   0    0.10    0.30
   1   5   0    0.20    0.60
   1  -5   0   -0.40    0.60
   1   5   0    0.50    0.50
   1   5   0   -0.20    0.50
  -1  -5   0    0.60    0.80
   1   5   0    1.80    1.20
  -1  -5   0   -0.10    0.60
  -1   5   0    0.00    0.60
  -1   6   0   -0.30    0.70
  -1  -6   0    0.30    0.70
   1   6   0   -0.10    0.60
   1   6   0    1.20    1.40
  -1   6   0    0.00    0.80
   1   6   0   -0.10    0.60
  -1  -6   0    0.50    1.00
  -1  -7   0    1.20    1.20
  -1  -7   0   -0.40    0.80
  -1   7   0    0.10    1.20
  -1   7   0   -0.20    1.60
  -1  -8   0    2.90    1.50
  -2   0   0 2449.16  108.79
   2   0   0 2212.38  108.79
   2   0   0 2197.68  108.69
  -2   0   0 2406.06  108.69
  -2   1   0 2341.27  108.79
  -2  -1   0 2308.17  108.69
   2   1   0 2237.08  108.69
  -2   1   0 2456.45  108.89
   2  -1   0 2232.98  108.79
  -2  -1   0 2271.67  108.89
   2   1   0 2318.27  108.89
  -2  -2   0 2479.25  115.29
  -2  -2   0 2307.87  115.39
  -2   2   0 2476.85  115.39
   2  -2   0 2442.56  115.19
   2  -2   0 2447.35  115.39
  -2   2   0 2569.74  115.29
   2   2   0 2401.26  115.29
   2   2   0 2412.36  114.99
  -2  -2   0 2374.56  114.99
  -2   2   0 2629.74  115.39
   2   3   0 1433.86   66.99
  -2   3   0 1490.15   67.09
  -2  -3   0 1353.46   67.49
  -2  -3   0 1494.95   67.19
  -2   3   0 1409.36   67.29
  -2   3   0 1509.45   67.19
   2  -3   0 1345.17   66.99
  -2  -3   0 1319.37   66.99
   2  -3   0 1432.76   67.49
   2  -4   0  667.13   32.90
  -2   4   0  681.83   33.10
  -2  -4   0  666.33   32.90
  -2  -4   0  656.43   33.30
   2   4   0  696.93   32.90
  -2   4   0  754.02   33.10
  -2  -4   0  713.63   33.20
   2  -4   0  698.43   33.70
   2   5   0  504.25   23.80
   2  -5   0  504.95   23.80
  -2  -5   0  491.05   23.80
  -2  -5   0  496.95   24.30
   2  -5   0  477.35   25.00
   2   6   0  334.97   16.20
  -2  -6   0  339.17   16.30
   2  -6   0  332.67   16.20
  -2  -6   0  318.47   16.80
  -2   7   0  151.18    9.00
  -2  -7   0  171.18    9.20
  -2  -8   0  106.79    6.90
   3   0   0   -0.60    0.50
  -3   0   0   -0.70    0.50
   3   0   0   -1.00    0.40
  -3   0   0   -0.50    0.40
   3   1   0   -0.10    0.30
   3   1   0    0.00    0.50
  -3   1   0   -0.10    0.50
   3  -1   0    0.10    0.50
  -3   1   0    0.50    0.50
   3  -1   0    0.00    0.50
  -3  -1   0   -0.20    0.30
  -3  -1   0    0.90    0.50
  -3  -2   0    0.00    0.30
   3   2   0    0.30    0.60
   3   2   0   -0.70    0.30
   3  -2   0   -1.10    0.50
  -3   2   0   -0.30    0.50
   3  -2   0   -0.60    0.60
  -3  -2   0    0.70    0.60
   3  -3   0    2.20    0.90
  -3  -3   0    1.70    1.10
  -3  -3   0    0.20    0.50
  -3  -3   0    0.40    0.20
  -3  -3   0    0.70    0.70
  -3  -3   0    1.00    0.70
   3   3   0    1.10    0.60
   3  -3   0    0.60    0.60
   3   4   0   -0.50    0.50
   3  -4   0   -0.10    0.60
  -3  -4   0   -0.50    0.90
   3  -4   0   -0.20    0.90
  -3  -4   0    0.40    0.70
  -3  -4   0   -0.20    0.50
  -3  -5   0    0.80    0.60
   3   5   0    0.10    0.60
   3  -5   0    0.40    1.20
  -3  -5   0   -0.10    1.10
   3  -5   0    0.20    0.80
   3   6   0    0.30    0.70
  -3  -6   0    0.00    0.70
  -3  -6   0   -0.60    1.20
   3  -6   0   -0.60    0.90
   3  -6   0    0.20    1.80
  -3  -7   0    0.00    1.30
   3  -7   0   -0.30    1.00
   3  -7   0    1.40    2.10
  -3  -8   0    1.20    1.60
  -3   8   0    0.60    2.40
   4   0   0  499.45   23.90
   4   0   0  485.45   23.60
   4   1   0  546.05   26.30
  -4  -1   0  593.54   26.40
   4   1   0  539.55   26.60
   4  -1   0  550.14   26.70
   4  -1   0  535.35   26.40
   4  -2   0 5627.24  271.77
   4  -2   0 5905.01  271.57
   4   2   0 5623.04  271.17
  -4  -2   0 6061.59  271.27
   4   2   0 5720.13  271.57
   4   3   0  204.98   10.20
   4  -3   0  198.28   10.10
  -4  -3   0  204.68    9.70
   4  -3   0  204.88   10.60
   4   3   0  195.58    9.70
   4   4   0  114.89    6.20
   4  -4   0  114.19    6.20
  -4  -4   0  115.29    7.20
  -4  -4   0  115.59    6.40
   4  -4   0  120.79    6.90
   4  -5   0   96.19    6.60
   4   5   0  106.09    5.70
  -4  -5   0  102.79    6.60
  -4  -5   0  100.39    5.60
   4  -5   0  102.69    5.70
  -4  -6   0 1117.09   53.09
   4  -6   0 1081.39   52.19
  -4  -6   0 1088.69   52.09
   4   6   0 1107.39   52.09
   4  -6   0 1077.29   53.79
   4  -7   0   13.10    3.30
   4  -7   0   13.40    1.80
  -4  -7   0   14.40    2.50
  -4  -8   0    5.20    2.00
  -4  -9   0   13.00    3.20
   5   0   0   -1.20    0.70
   5   0   0   -0.30    0.60
   5   1   0    1.00    0.80
   5  -1   0   -0.40    0.70
   5  -1   0   -0.30    0.60
   5   1   0   -0.90    0.50
   5   2   0   -0.60    0.70
   5  -2   0   -0.10    0.70
   5  -2   0    1.00    0.90
  -5  -2   0   -0.70    0.60
   5   2   0    0.10    0.60
   5  -3   0    0.00    0.80
   5   3   0   -0.30    0.70
   5  -3   0    0.30    0.80
   5   3   0    0.50    0.50
  -5  -3   0    0.40    0.50
  -5  -4   0    0.10    1.00
   5  -4   0   -0.60    0.70
  -5  -4   0    1.30    0.90
   5  -4   0   -0.40    1.00
   5   4   0    0.30    0.80
  -5  -4   0   -0.20    0.40
  -5  -4   0    0.30    1.50
  -5  -5   0    1.10    1.50
   5   5   0    0.50    0.90
  -5  -5   0   -0.30    0.80
   5  -5   0    2.30    1.10
   5  -5   0   -0.40    1.30
   5  -6   0   -0.90    1.60
  -5  -6   0    1.70    1.80
   5   6   0   -0.50    0.90
   5  -6   0   -2.10    1.00
   5  -7   0    0.00    2.20
   5  -7   0    2.60    1.30
  -5  -7   0   -0.70    1.60
  -5  -8   0   -0.20    1.80
   6   0   0  700.13   33.60
   6   0   0  682.63   33.10
   6  -1   0  566.24   27.40
   6   1   0  582.94   27.30
   6  -1   0  556.14   27.80
   6   1   0  566.14   27.80
   6   2   0  149.49    8.50
   6  -2   0  161.48    8.90
   6  -2   0  161.68    8.30
   6   2   0  158.98    8.00
   6  -3   0  325.17   17.10
   6  -3   0  351.36   17.80
   6   3   0  351.76   16.70
   6   3   0  350.56   17.30
  -6  -4   0  290.07   16.30
   6  -4   0  302.77   15.50
  -6  -4   0  294.47   16.20
   6   4   0  318.37   15.60
  -6  -4   0  325.47   17.20
   6  -4   0  312.37   16.30
  -6  -5   0  237.18   13.80
   6  -5   0  229.18   13.30
  -6  -5   0  235.08   12.50
   6   5   0  235.48   12.30
   6  -5   0  246.18   12.40
   6   6   0   60.29    4.10
   6  -6   0   48.50    5.40
   6  -6   0   54.39    4.10
  -6  -6   0   62.59    5.40
   6  -7   0   49.90    4.00
   6  -7   0   43.80    5.90
  -6  -7   0   51.79    5.10
  -6  -8   0   56.69    5.90
   7   0   0    0.40    1.20
   7   0   0    0.80    0.90
   7   1   0   -0.50    0.80
   7  -1   0    0.00    1.20
   7   1   0    0.90    1.10
   7  -1   0   -0.80    1.00
   7  -2   0   -0.90    1.10
   7   2   0   -0.70    0.70
   7   2   0   -0.30    1.00
   7  -2   0   -0.20    0.90
   7  -3   0    0.60    1.00
   7   3   0    0.00    1.10
   7  -3   0    0.60    1.20
   7   3   0   -0.40    0.70
  -7  -4   0    0.10    2.10
   7  -4   0   -1.10    1.40
   7   4   0   -0.60    1.10
   7  -4   0   -0.20    1.10
  -7  -4   0    3.70    1.80
  -7  -5   0   -1.20    2.00
  -7  -5   0   -0.40    1.40
   7  -5   0    0.60    1.90
   7   5   0    0.30    1.20
   7  -5   0    1.10    1.30
   7   6   0   -0.70    1.20
  -7  -6   0   -1.20    2.00
   7  -6   0    1.10    2.10
   7  -6   0   -0.20    1.20
   7  -7   0    1.80    1.50
   7  -7   0    2.10    3.00
  -7  -7   0   -0.50    2.10
   8   0   0  865.71   41.10
   8   0   0  815.02   40.30
   8   1   0    5.60    1.30
   8  -1   0    4.80    1.80
   8   1   0    4.30    1.50
   8  -1   0    7.00    1.40
   8  -2   0   37.20    3.80
   8   2   0   34.50    3.40
   8  -2   0   38.70    3.20
   8   2   0   37.70    2.80
   8  -3   0    0.20    1.50
   8   3   0    0.60    1.40
   8  -3   0    0.90    1.20
  -8  -4   0  420.06   23.40
   8   4   0  441.26   21.60
   8  -4   0  457.05   21.30
   8  -4   0  437.86   22.40
  -8  -4   0  353.26   22.00
   8  -5   0    5.50    1.70
  -8  -5   0    9.20    3.20
   8   5   0    8.80    2.00
   8  -5   0    5.60    2.60
  -8  -6   0    4.00    2.60
   8  -6   0    5.70    1.90
   8  -6   0    3.80    2.80
   9   0   0    0.30    1.50
   9   0   0   -0.70    1.20
   9   1   0   -0.30    1.30
   9  -1   0   -1.40    1.60
   9  -1   0    0.70    1.20
   9   1   0    0.00    1.10
   9  -2   0    0.30    1.60
   9   2   0   -1.20    1.30
   9  -2   0   -0.20    1.30
   9   2   0   -0.10    1.10
   9  -3   0    1.90    1.90
   9   3   0    1.10    1.60
   9  -3   0    0.20    1.30
   9  -4   0    0.50    2.00
  -9  -4   0    4.90    2.20
   9  -4   0   -0.10    1.60
  -9  -4   0    0.10    2.70
   9   4   0   -0.10    1.50
   9  -5   0    0.10    2.10
  -9  -5   0    1.90    2.80
   9   5   0   -1.40    1.40
   9  -5   0   -1.20    1.40
  10   0   0   12.50    2.60
  10   0   0   11.20    1.90
  10   1   0   73.99    4.80
  10   1   0   66.39    5.50
  10  -1   0   76.69    4.90
  10  -1   0   70.99    5.90
  10  -2   0   61.69    4.70
  10   2   0   65.29    5.30
  10  -2   0   55.89    5.50
  10  -3   0   61.49    4.70
  10  -3   0   67.89    6.10
  10   3   0   64.89    5.40
  10  -4   0    6.60    2.90
  10   4   0    6.30    2.20
  11   0   0    1.80    1.60
  11  -1   0   -0.70    1.30
   0   0   1   -0.60    0.10
   0   0  -1   -0.70    0.10
   0   0  -1   -0.60    0.10
   0   0  -1   -0.60    0.10
   0   0   1   -0.70    0.20
   0   1   1 1518.55   70.49
   0  -1  -1 1535.25   70.49
   0   1  -1 1380.56   70.89
   0  -1   1 1363.46   70.59
   0  -1   1 1540.65   70.39
   0   1   1 1577.24   70.39
   0   1  -1 1497.35   70.59
   0   1   1 1503.25   70.49
   0  -1  -1 1538.65   70.39
   0   2  -1    0.10    0.30
   0  -2   1    0.00    0.30
   0   2   1    0.30    0.30
   0   2  -1   -0.10    0.50
   0  -2  -1   -0.20    0.40
   0   2   1    0.50    0.20
   0   2  -1   -0.40    0.70
   0  -2  -1    0.50    0.40
   0  -2  -1    0.10    0.20
   0   2  -1    0.70    0.30
   0   2   1    0.40    0.20
   0  -2   1    0.50    0.30
   0   2  -1    0.20    0.20
   0   2   1   -0.10    0.40
   0   2  -1   -0.70    0.30
   0   2   1    0.40    0.20
   0   3   1  536.65   25.40
   0   3  -1  451.85   25.80
   0   3  -1  607.24   26.40
   0   3   1  590.94   25.50
   0   3  -1  527.85   25.40
   0   3   1  527.15   25.70
   0   3  -1  551.34   25.40
   0   3   1  536.45   25.30
   0   3  -1  505.25   25.80
   0  -3  -1  537.05   25.80
   0  -3   1  523.95   25.50
   0  -3  -1  526.65   25.30
   0  -3  -1  526.05   25.60
   0   3  -1  527.05   25.60
   0   3   1  578.54   25.60
   0  -3   1  528.05   25.40
   0   4   1    1.40    0.60
   0   4   1    0.80    0.60
   0   4   1    0.30    0.40
   0  -4  -1    0.90    0.80
   0   4  -1   -0.30    0.70
   0  -4  -1    0.90    0.40
   0  -4   1    0.60    0.60
   0   4  -1   -0.10    0.50
   0   4  -1   -0.90    0.80
   0   4  -1   -0.10    0.60
   0  -4   1   -0.40    0.50
   0  -4  -1    0.80    0.70
   0   4  -1   -0.40    1.00
   0   4   1    0.40    0.40
   0   5   1  518.05   23.10
   0   5  -1  551.54   24.10
   0  -5  -1  457.95   23.40
   0   5  -1  425.36   23.70
   0  -5  -1  485.95   23.00
   0   5   1  486.35   23.10
   0  -5   1  485.65   23.20
   0   5  -1  484.85   23.20
   0   5   1  472.65   23.00
   0  -5   1  450.15   23.40
   0   5  -1  491.25   23.50
   0   5  -1  507.05   23.00
   0  -5  -1  464.45   23.60
   0   6   1    0.50    0.70
   0  -6  -1    1.50    1.00
   0   6  -1   -1.00    0.50
   0   6  -1    0.10    0.70
   0   6   1    0.10    0.60
   0   6   1    0.20    0.50
   0  -6  -1   -0.20    0.50
   0   6  -1    0.30    1.10
   0  -7  -1   43.60    3.20
   0   7  -1   39.60    3.00
  -1   0  -1  297.87   13.80
   1   0   1  293.27   13.90
  -1   0   1  291.97   13.90
  -1   0  -1  298.47   13.90
   1   0  -1  279.07   13.90
  -1   0   1  285.37   13.90
  -1   0   1  289.67   13.80
   1   0  -1  286.67   13.80
  -1   1  -1 1359.16   58.19
  -1  -1   1 1228.08   58.09
   1  -1  -1 1193.28   57.99
   1   1   1 1105.59   57.99
   1  -1  -1 1225.78   57.89
  -1  -1   1 1219.28   57.79
   1  -1  -1 1208.38   57.89
   1   1   1 1206.88   57.89
  -1   1  -1 1259.37   57.89
   1   1  -1 1190.18   57.79
  -1  -1  -1 1195.28   58.09
  -1  -1  -1 1247.48   57.99
   1  -1   1 1316.37   58.19
  -1   1   1 1237.58   57.89
  -1   1   1 1191.88   57.99
  -1   1   1 1273.07   57.89
  -1  -1  -1 1261.67   57.89
   1  -1   1 1280.67   57.89
   1   1  -1 1190.18   57.99
  -1  -1  -1 1273.97   58.09
  -1  -2   1 1048.50   52.09
   1  -2  -1 1086.19   52.39
  -1   2  -1 1141.69   52.29
  -1  -2   1 1160.88   52.49
  -1  -2   1 1026.10   52.19
   1  -2  -1 1101.19   52.19
   1   2   1 1138.29   52.29
   1   2   1 1116.89   52.09
  -1  -2   1 1002.70   52.39
   1   2   1 1070.19   52.49
   1   2   1 1095.09   52.09
  -1   2  -1 1238.98   52.59
   1  -2  -1 1130.69   52.29
  -1   2  -1 1132.89   52.19
   1  -2   1 1173.58   52.79
  -1   2   1 1144.99   52.19
   1   2  -1 1089.39   51.99
   1  -2   1 1132.79   52.19
  -1  -2  -1 1107.79   51.99
   1   2  -1 1099.99   52.39
  -1  -2  -1 1123.49   52.49
  -1   2   1 1085.99   52.39
  -1   2   1 1081.99   52.19
  -1  -2  -1 1144.89   52.19
  -1  -2  -1 1061.49   52.29
  -1   3  -1  766.12   31.70
   1  -3  -1  658.23   31.10
  -1   3  -1  664.33   31.20
   1   3   1  650.03   31.60
   1   3   1  648.84   31.20
   1   3   1  654.23   30.90
  -1  -3   1  632.14   31.40
  -1   3  -1  661.83   31.10
  -1   3  -1  639.54   31.10
  -1  -3   1  634.14   31.40
   1  -3  -1  687.43   31.40
   1   3   1  634.94   31.00
   1  -3  -1  652.83   31.40
  -1  -3   1  627.54   31.00
   1   3  -1  680.53   31.10
  -1  -3  -1  649.74   31.10
  -1  -3  -1  648.64   31.20
   1   3  -1  651.23   31.30
   1  -3   1  663.83   31.10
  -1  -3  -1  675.13   30.90
   1   3  -1  658.53   30.90
  -1   3   1  633.44   31.30
  -1   3   1  666.33   31.10
  -1   3   1  685.33   31.10
  -1   3   1  634.14   31.40
   1   3  -1  657.03   31.00
   1  -3   1  661.73   32.10
  -1  -3  -1  634.24   31.40
  -1  -4   1  211.08   10.50
   1  -4  -1  225.78   10.50
   1   4   1  187.08   11.00
  -1   4  -1  215.68   10.70
   1   4   1  213.78   10.40
  -1   4  -1  222.48   10.50
  -1  -4   1  214.88   10.80
  -1   4  -1  209.88   10.70
   1   4   1  220.28   10.70
   1   4   1  217.08   10.20
   1  -4  -1  214.58   10.80
   1  -4  -1  211.28   11.20
  -1   4  -1  250.67   11.10
  -1   4   1  218.28   11.30
  -1   4   1  227.98   10.50
  -1  -4  -1  212.38   10.70
   1   4  -1  218.98   10.50
  -1   4   1  231.38   10.50
  -1  -4  -1  215.58   10.20
  -1  -4  -1  202.18   10.90
   1   4  -1  219.38   10.50
   1   4  -1  213.38   10.80
   1  -4   1  212.28   10.50
   1  -4   1  172.58   11.60
   1   4  -1  218.58   10.30
   1   5   1  242.18   11.90
   1  -5  -1  241.58   12.00
   1  -5  -1  242.88   12.40
   1   5   1  241.68   11.70
  -1  -5   1  230.18   12.40
   1   5   1  275.57   12.50
  -1   5  -1  270.27   12.70
  -1  -5   1  229.28   12.00
  -1   5  -1  247.48   12.30
   1   5  -1  247.08   11.70
   1   5  -1  254.47   12.00
  -1   5   1  264.87   12.10
   1   5  -1  237.48   13.30
  -1  -5  -1  236.08   12.60
  -1  -5  -1  229.48   12.30
   1   5  -1  247.38   12.00
   1   5  -1  255.07   12.30
   1   6   1   65.49    3.40
  -1  -6   1   63.19    3.60
   1  -6  -1   60.89    4.00
  -1   6  -1   52.89    4.80
  -1   6  -1   61.49    4.20
   1  -6  -1   63.09    3.60
   1   6   1   57.89    3.60
  -1  -6   1   59.39    4.10
   1   6  -1   61.39    3.50
   1   6  -1   69.89    3.90
   1   6  -1   65.89    4.70
  -1   6   1   63.79    3.80
  -1  -6  -1   66.29    4.00
  -1  -6  -1   67.39    4.40
  -1   7  -1   67.89    5.90
  -1   7  -1   89.09    5.30
  -1  -7   1   76.39    5.20
   1  -7  -1   79.99    4.60
   1   7  -1   85.19    4.80
  -1  -7  -1   88.89    5.60
  -1  -7  -1   84.59    5.00
  -1  -8   1   33.90    3.40
  -2   0   1  599.54   27.70
  -2   0   1  592.94   27.90
   2   0   1  564.24   27.90
   2   0  -1  574.24   27.70
   2   0  -1  556.64   27.90
   2   0   1  579.64   27.70
  -2   0  -1  598.54   27.70
  -2   0  -1  626.24   27.90
  -2   1  -1    0.10    0.40
   2   1   1    0.40    0.40
  -2   1  -1    0.10    0.40
  -2  -1   1    0.30    0.40
   2  -1  -1    0.10    0.40
   2  -1  -1    0.10    0.30
  -2   1   1    0.60    0.40
   2  -1   1   -0.50    0.30
   2  -1   1   -0.30    0.40
  -2  -1  -1    0.00    0.30
  -2  -1  -1   -0.10    0.30
   2   1  -1    0.50    0.30
  -2   1   1    0.00    0.40
  -2   1   1    2.60    0.50
   2   1  -1    1.00    0.50
  -2  -2   1  469.85   21.90
   2  -2  -1  450.35   21.70
  -2  -2   1  453.95   21.50
   2   2   1  446.46   21.70
  -2   2  -1  481.45   21.80
   2  -2  -1  443.46   21.80
  -2   2  -1  492.15   22.00
  -2  -2  -1  446.06   22.20
   2   2  -1  457.95   21.80
   2  -2   1  450.65   21.70
   2   2  -1  433.26   21.50
  -2   2   1  436.06   21.90
  -2   2   1  469.05   21.80
  -2   2   1  477.75   21.80
  -2  -2  -1  449.56   21.50
  -2  -2  -1  445.16   21.70
   2  -2   1  443.96   22.10
  -2  -2  -1  449.46   21.90
  -2  -2  -1  468.05   21.80
   2   3   1   34.80    2.00
   2  -3  -1   30.40    2.10
  -2   3  -1   36.80    2.40
  -2   3  -1   33.80    2.30
  -2  -3   1   36.90    2.40
  -2  -3   1   29.00    1.90
   2  -3  -1   37.00    2.30
  -2   3  -1   37.90    2.40
  -2  -3   1   31.00    2.60
  -2  -3  -1   35.10    2.10
   2  -3   1   37.50    2.80
   2  -3   1   33.00    2.10
   2   3  -1   33.00    2.20
  -2  -3  -1   32.00    2.50
  -2  -3  -1   30.80    2.10
  -2   3   1   36.30    2.10
  -2   3   1   33.10    2.10
  -2  -4   1  366.26   17.30
  -2   4  -1  410.06   17.60
  -2  -4   1  331.67   16.60
   2  -4  -1  341.27   16.80
   2  -4  -1  350.06   17.30
   2   4   1  327.47   17.10
  -2  -4   1  331.07   17.20
   2   4   1  343.57   16.70
  -2   4  -1  341.37   16.90
   2  -4   1  344.37   17.90
  -2  -4  -1  354.76   16.90
  -2  -4  -1  333.27   16.90
  -2   4   1  375.16   16.90
  -2  -4  -1  331.37   17.30
   2  -4   1  349.27   16.80
   2   4  -1  340.97   16.90
  -2  -5   1    8.00    1.40
  -2  -5   1    6.50    0.80
   2  -5  -1    7.60    1.70
   2   5   1    7.60    0.90
  -2   5  -1    7.60    1.10
   2  -5  -1    5.80    1.00
  -2  -5  -1    7.70    1.10
   2   5  -1    8.60    1.10
  -2  -5  -1    7.30    1.40
   2  -5   1    5.60    1.90
  -2   5   1    7.80    1.00
   2  -5   1    4.70    1.00
   2  -6  -1  104.79    5.60
   2   6   1  111.09    5.40
   2  -6  -1   80.29    6.60
  -2  -6   1  104.39    5.40
  -2  -6   1  108.29    6.20
   2   6  -1  111.79    5.70
  -2  -6  -1  104.39    5.80
  -2  -6  -1  103.89    6.20
   2  -6   1   77.59    7.10
  -2  -7   1   14.50    2.10
  -2   7  -1   12.20    2.10
  -2   7  -1    5.70    2.50
   2  -7  -1   13.80    1.60
   2   7  -1   13.70    1.70
  -2  -7  -1   13.50    2.20
  -2  -7  -1   16.10    1.80
  -2  -8   1   40.00    3.70
  -2  -8  -1   34.10    3.70
  -2  -9  -1    4.10    2.20
   3   0  -1    9.90    0.90
  -3   0  -1   12.00    1.00
  -3   0  -1   10.50    1.10
   3   0   1   10.70    0.90
  -3   0   1   10.10    1.10
   3   0   1   11.70    1.10
   3   0  -1    7.30    1.00
  -3   0   1   12.20    1.00
   3   1   1  782.42   39.20
   3   1   1  771.52   39.40
   3  -1  -1  824.92   39.50
   3  -1  -1  819.82   39.30
  -3   1  -1  837.72   39.30
  -3   1  -1  828.62   39.50
  -3  -1   1  895.01   39.60
  -3  -1   1  820.12   39.20
  -3   1   1  864.81   39.40
  -3  -1  -1  861.11   39.20
   3   1  -1  827.12   39.50
   3  -1   1  810.12   39.30
   3   1  -1  778.92   39.20
  -3  -1  -1  886.71   39.50
  -3   1   1  854.01   39.50
   3  -2  -1 1192.28   56.99
   3   2   1 1169.88   56.89
   3  -2  -1 1165.88   56.79
  -3  -2   1 1244.08   57.09
  -3  -2   1 1194.28   56.59
  -3  -2  -1 1215.28   56.59
  -3  -2  -1 1272.87   56.99
   3  -2   1 1213.28   57.19
   3   2  -1 1136.29   56.89
   3  -2   1 1191.28   56.89
  -3   2   1 1283.57   56.99
   3   2  -1 1169.88   56.59
  -3  -3   1  486.15   22.50
   3  -3  -1  451.25   22.90
   3  -3  -1  465.55   23.10
   3   3   1  462.35   22.90
  -3  -3   1  465.55   23.00
   3  -3   1  481.25   23.50
  -3  -3  -1  453.65   23.50
   3   3  -1  471.05   22.50
   3   3  -1  481.25   23.00
  -3  -3  -1  514.95   23.00
  -3  -3  -1  474.45   23.10
  -3   3   1  522.65   23.20
  -3  -3  -1  486.35   22.60
   3  -3   1  469.75   22.90
  -3  -3  -1  468.85   22.40
  -3  -4   1    1.40    1.10
   3  -4  -1    0.80    0.70
   3   4   1    1.40    0.60
  -3  -4   1    1.40    0.50
   3  -4  -1    0.80    0.90
  -3  -4  -1    1.80    0.70
   3   4  -1    1.10    0.70
  -3  -4  -1    0.70    0.60
   3  -4   1    1.30    0.70
  -3  -4  -1    3.00    1.20
   3  -4   1    1.60    1.20
   3  -5  -1  169.38    8.70
   3   5   1  169.08    8.50
  -3  -5   1  168.08    8.40
  -3  -5   1  167.68    9.30
   3  -5  -1  177.48    9.50
  -3  -5  -1  169.48    9.30
   3  -5   1  163.28   10.00
   3   5  -1  170.38    8.70
   3  -5   1  159.28    8.60
  -3  -5  -1  173.38    8.90
  -3  -5  -1  162.18    8.70
  -3  -6   1  238.48   12.50
   3   6   1  239.58   11.70
   3  -6  -1  231.28   11.90
  -3  -6   1  236.88   11.60
   3  -6  -1  226.08   13.20
  -3  -6  -1  229.58   12.60
   3  -6   1  220.28   13.70
   3   6  -1  240.78   11.90
  -3  -6  -1  245.58   12.00
   3  -6   1  236.18   11.90
   3  -7  -1   71.69    4.20
  -3   7  -1   57.19    6.50
  -3  -7   1   68.99    4.90
   3  -7   1   52.39    6.00
  -3  -7  -1   67.59    5.00
  -3  -8   1    0.70    1.40
  -3   8  -1    0.30    2.40
   3  -8  -1    2.10    1.10
  -3  -8  -1   -0.20    1.50
  -3  -9  -1   18.30    3.30
   4   0  -1    3.20    0.80
   4   0   1    4.40    0.80
   4   0  -1    3.80    0.70
   4   0   1    4.90    0.90
   4   1   1  789.62   38.10
   4   1   1  785.52   37.80
   4  -1  -1  787.22   37.90
   4  -1  -1  759.02   38.10
  -4  -1   1  820.22   37.80
   4  -1   1  831.92   38.30
  -4  -1  -1  849.32   37.90
   4  -1   1  772.62   37.90
   4   1  -1  791.02   37.80
   4   1  -1  801.12   38.20
  -4  -2   1    1.20    0.50
   4  -2  -1    1.10    0.70
   4   2   1   -0.30    0.70
   4  -2  -1    1.00    0.70
   4   2  -1    5.90    1.00
   4  -2   1    2.20    1.10
   4  -2   1   -0.80    0.80
   4   2  -1    2.20    0.50
  -4  -2  -1   -1.00    0.50
   4  -3  -1  610.04   29.90
   4   3   1  630.74   29.90
  -4  -3   1  636.34   29.50
   4  -3  -1  631.94   30.20
   4  -3   1  616.74   30.50
   4   3  -1  642.94   30.00
  -4  -3  -1  640.44   29.50
   4  -3   1  652.03   29.90
  -4  -3  -1  592.24   30.80
  -4  -3  -1  609.14   30.40
  -4  -3  -1  581.44   30.00
   4   3  -1  630.94   29.40
  -4  -4   1    1.20    0.80
   4   4   1    0.80    0.70
  -4  -4   1    0.70    1.40
   4  -4  -1    1.30    1.00
   4  -4  -1   -0.40    0.70
  -4  -4  -1    1.20    0.80
   4   4  -1    0.80    0.70
  -4  -4  -1    1.50    1.30
   4  -4   1    1.40    0.80
   4  -4   1    1.50    1.20
   4  -5  -1  136.79    7.30
   4   5   1  139.09    7.20
  -4  -5   1  126.49    8.10
  -4  -5   1  134.69    7.10
   4  -5  -1  130.59    8.00
  -4  -5  -1  142.99    8.20
   4  -5   1  133.89    8.60
   4   5  -1  140.59    7.40
  -4  -5  -1  131.49    7.30
   4  -5   1  143.49    7.40
   4   6   1    1.10    1.00
   4  -6  -1    3.40    1.80
  -4  -6   1    0.90    1.50
   4  -6  -1    2.60    1.20
  -4  -6  -1    3.40    1.70
   4   6  -1    2.00    1.00
   4  -6   1    0.40    1.30
   4  -6   1    2.30    2.10
  -4  -6  -1    3.50    1.10
   4  -7  -1  123.99    6.80
  -4  -7   1  116.99    7.60
   4  -7   1  104.89    8.80
  -4  -7  -1  123.19    7.80
  -4   8  -1   -1.40    2.70
   4  -8  -1    0.00    1.20
  -4  -8   1   -0.10    1.50
  -4  -8  -1    1.10    1.80
  -4  -9  -1    4.30    2.40
   5   0  -1   75.39    4.20
   5   0   1   73.09    4.50
   5   0  -1   78.79    4.60
   5   0   1   73.69    4.10
   5   1   1  194.08   10.00
   5  -1  -1  197.68   10.10
   5  -1  -1  196.78    9.70
   5   1   1  187.28    9.50
   5  -1   1  186.08    9.70
   5   1  -1  191.78    9.60
   5   1  -1  186.08    9.90
   5  -1   1  200.88   10.20
   5   2   1  264.67   13.10
   5  -2  -1  255.17   13.00
   5   2   1  261.57   12.70
   5  -2  -1  250.67   13.20
   5  -2   1  254.87   13.40
   5   2  -1  249.08   12.60
   5   2  -1  256.17   13.20
  -5  -2  -1  292.87   13.00
   5  -2   1  256.67   12.90
   5  -3  -1  103.29    6.10
   5   3   1  110.39    5.80
  -5  -3   1  100.59    5.20
   5  -3  -1  101.99    5.70
  -5  -3  -1  110.49    5.30
  -5  -3  -1  104.49    7.00
   5   3  -1  104.29    5.90
   5  -3   1  102.49    5.70
   5  -3   1   94.09    6.20
   5   3  -1  106.89    5.30
  -5  -3  -1   88.79    6.20
   5  -4  -1   16.10    2.20
   5   4   1   20.20    2.00
  -5  -4   1   15.40    2.80
  -5  -4   1   24.30    2.50
   5  -4  -1   23.10    2.00
   5   4  -1   19.50    2.00
  -5  -4  -1   20.70    2.40
  -5  -4  -1   16.50    2.70
   5  -4   1   20.00    2.00
  -5  -4  -1   18.10    1.70
   5  -4   1   19.50    2.60
   5  -5  -1   64.19    4.90
   5  -5  -1   62.19    4.20
  -5  -5   1   65.69    5.50
   5   5   1   65.99    4.10
  -5  -5   1   61.99    4.10
   5   5  -1   68.09    4.30
  -5  -5  -1   65.79    4.30
  -5  -5  -1   76.79    5.40
   5  -5   1   65.29    4.20
   5  -5   1   69.79    5.50
   5  -6  -1   74.09    4.90
   5   6   1   79.79    4.70
   5  -6  -1   75.59    6.00
  -5  -6   1   80.89    5.90
  -5  -6  -1   74.89    4.80
   5  -6   1   73.49    4.90
   5  -6   1   78.19    6.50
  -5  -6  -1   81.29    5.90
   5   6  -1   72.69    4.80
  -5  -7   1   13.40    2.80
   5  -7  -1   14.30    2.00
   5  -7   1   12.50    3.40
  -5  -7  -1   17.10    2.90
  -5  -8   1    5.80    2.30
   5  -8  -1    4.90    1.60
  -5   8  -1    6.20    4.00
  -5  -8  -1    5.30    2.40
   6   0   1  187.48    9.50
   6   0  -1  186.68   10.00
   6   0  -1  187.28    9.50
   6   0   1  185.08   10.00
   6   1   1   15.20    1.60
   6  -1  -1   13.70    1.90
   6  -1  -1   14.40    1.60
   6   1   1   17.50    2.00
   6   1  -1   16.20    2.00
   6  -1   1   14.90    1.60
   6  -1   1   16.60    2.20
   6   1  -1   16.80    1.60
   6  -2  -1  229.38   11.80
   6  -2  -1  245.78   12.30
   6   2   1  228.28   12.00
   6   2   1  225.18   11.50
   6  -2   1  231.08   11.80
   6   2  -1  226.78   11.50
   6  -2   1  238.68   12.40
   6   2  -1  236.38   12.10
   6  -3  -1    1.50    1.00
   6  -3  -1    1.70    1.10
   6   3   1    1.90    1.00
   6  -3   1    0.50    0.90
   6   3  -1    2.60    0.70
   6  -3   1    2.30    1.30
   6   3  -1    2.00    1.10
  -6  -3  -1    3.50    1.70
   6   4   1   96.99    5.60
   6  -4  -1   91.19    5.50
   6  -4  -1   91.39    6.10
  -6  -4   1   83.59    6.00
  -6  -4  -1   94.39    6.40
  -6  -4  -1   97.59    7.10
  -6  -4  -1   91.29    6.30
   6  -4   1   91.49    6.40
   6   4  -1  100.19    5.80
   6  -4   1   96.89    5.60
   6  -5  -1   19.60    2.90
   6   5   1   17.50    2.10
  -6  -5   1   14.90    2.10
  -6  -5   1   18.10    3.40
   6  -5  -1   15.90    2.00
  -6  -5  -1   13.10    2.90
   6   5  -1   18.20    2.20
  -6  -5  -1   18.90    2.40
   6  -5   1   15.40    2.00
   6  -5   1   18.20    3.10
  -6  -6   1   66.79    5.80
   6  -6  -1   66.69    5.80
   6   6   1   65.69    4.50
   6  -6  -1   69.59    4.60
   6  -6   1   70.09    4.70
   6  -6   1   58.69    6.10
  -6  -6  -1   65.69    5.70
   6   6  -1   65.89    4.60
   6  -7  -1   -0.40    1.40
  -6  -7   1    0.80    1.90
  -6  -7  -1    1.20    1.90
   6  -7   1    2.60    2.70
  -6   8  -1    7.90    4.60
  -6  -8   1    9.00    2.90
   6  -8  -1    9.90    2.20
  -6  -8  -1   15.90    3.30
   7   0  -1  276.07   13.70
   7   0   1  273.17   13.70
   7   0   1  285.37   14.40
   7   0  -1  257.87   14.20
   7  -1  -1   24.20    2.60
   7   1   1   27.20    2.20
   7   1   1   28.40    2.80
   7  -1  -1   25.60    2.40
   7  -1   1   25.10    2.70
   7   1  -1   24.60    2.70
   7   1  -1   25.60    2.20
   7  -1   1   19.60    2.10
   7  -2  -1    0.80    1.30
   7   2   1    2.50    0.90
   7   2   1    1.90    1.20
   7  -2  -1    1.70    1.00
   7  -2   1    5.10    1.70
   7  -2   1    0.70    1.00
   7   2  -1    2.50    0.90
   7   2  -1    1.90    1.30
   7  -3  -1   13.60    2.30
   7   3   1   18.00    2.20
   7  -3  -1   11.30    1.70
   7  -3   1    8.50    1.60
   7   3  -1    7.40    1.70
   7  -3   1   14.60    2.50
   7   3  -1   11.80    1.40
  -7  -3  -1   11.30    2.60
   7   4   1  136.89    7.70
   7  -4  -1  130.19    8.30
   7  -4  -1  140.09    7.70
   7   4  -1  138.39    7.80
  -7  -4  -1  125.79    8.50
  -7  -4  -1  132.49    9.30
   7  -4   1  133.19    8.60
   7  -4   1  131.69    7.60
   7   5   1    9.90    1.90
   7  -5  -1    9.50    2.40
  -7  -5   1    8.30    2.90
   7  -5  -1    8.30    1.90
   7  -5   1   10.40    1.90
   7  -5   1   12.00    2.80
  -7  -5  -1   15.50    3.30
   7   5  -1   10.10    1.90
  -7  -5  -1    8.30    2.10
  -7  -6   1    0.00    2.00
   7  -6  -1    3.30    2.20
   7  -6  -1    0.20    1.40
   7  -6   1   -0.70    2.20
   7   6  -1   -0.20    1.30
   7  -6   1    0.20    1.30
  -7  -6  -1    0.10    2.00
   7  -7  -1   -0.80    1.50
  -7  -7   1    1.80    2.20
   7  -7   1    3.90    3.10
  -7  -7  -1    1.40    2.20
   8   0  -1   11.20    1.80
   8   0  -1    9.00    1.90
   8   0   1   10.00    1.80
   8   0   1   10.50    2.30
   8   1   1  165.78    8.90
   8  -1  -1  174.18    9.10
   8   1   1  185.18    9.80
   8  -1  -1  154.88    9.60
   8  -1   1  158.78    9.70
   8  -1   1  169.18    9.10
   8   1  -1  169.78    8.90
   8   1  -1  177.78    9.70
   8   2   1    0.50    1.30
   8  -2  -1    1.70    1.60
   8  -2  -1    0.10    1.00
   8  -2   1   -1.00    1.30
   8   2  -1   -0.50    0.80
   8  -2   1    0.10    1.10
   8   2  -1    0.50    1.30
   8  -3  -1   90.59    5.50
   8  -3  -1   86.29    6.20
   8   3   1   90.79    5.80
  -8  -3  -1   82.49    7.20
   8   3  -1   88.29    5.00
   8  -3   1   83.19    5.40
   8  -3   1   82.99    6.20
   8   3  -1   91.79    5.90
   8   4   1    7.50    1.90
   8  -4  -1    1.90    1.80
   8  -4  -1    5.20    1.80
   8  -4   1    6.00    1.80
  -8  -4  -1   12.30    2.80
  -8  -4  -1    7.00    3.10
   8  -4   1    4.60    2.30
   8   4  -1    9.70    2.10
   8  -5  -1   75.39    5.00
  -8  -5   1   70.19    7.20
   8  -5  -1   77.49    6.30
   8   5   1   78.39    5.20
  -8  -5  -1   74.59    7.10
   8  -5   1   64.99    6.40
  -8  -5  -1   59.39    5.60
   8  -5   1   74.29    5.00
   8   5  -1   72.09    5.20
   8  -6  -1   -0.30    1.30
  -8  -6   1    1.20    2.60
   8  -6  -1    2.60    2.30
   8   6  -1    0.10    1.50
  -8  -6  -1    0.70    2.40
   8  -6   1    2.60    1.70
   8  -6   1    1.50    2.50
   9   0   1   63.19    4.20
   9   0  -1   63.49    4.20
   9   0  -1   49.30    4.50
   9   0   1   55.49    4.90
   9  -1  -1   88.69    5.50
   9   1   1   99.49    6.30
   9  -1  -1   84.19    6.10
   9   1   1   88.09    5.40
   9  -1   1   85.69    6.40
   9  -1   1   84.69    5.40
   9   1  -1   85.99    5.30
   9   1  -1   90.19    6.20
   9  -2  -1    1.70    1.80
   9  -2  -1    0.70    1.20
   9   2   1    0.50    1.40
   9  -2   1    0.00    1.50
   9  -2   1   -0.80    1.30
   9   2  -1    0.70    1.20
  -9  -2  -1   -0.50    2.50
   9   2  -1    1.00    1.40
   9   3   1   75.99    5.50
   9  -3  -1   78.59    6.00
   9  -3  -1   68.19    4.90
   9  -3   1   70.99    5.00
   9  -3   1   67.49    6.00
   9   3  -1   77.49    5.60
   9  -4  -1   28.50    4.00
   9  -4  -1   33.90    3.50
   9   4   1   35.60    3.70
  -9  -4  -1   37.00    4.60
   9   4  -1   25.60    3.40
  -9  -4  -1   36.50    5.60
   9  -4   1   30.90    4.60
   9  -4   1   34.80    3.40
   9  -5  -1   32.60    3.50
   9  -5  -1   28.90    4.40
  -9  -5   1   31.50    5.30
   9   5   1   30.20    3.50
  -9  -5  -1   29.60    5.10
   9  -5   1   27.10    4.30
   9   5  -1   28.80    3.50
   9  -5   1   25.80    3.20
  10   0   1   45.40    4.60
  10   0  -1   40.60    4.20
  10   0  -1   40.70    3.50
  10   0   1   41.70    3.60
  10  -1  -1    7.40    2.40
  10   1   1    8.80    2.40
  10  -1  -1    5.00    1.70
 -10  -1  -1    8.30    3.90
  10  -1   1    6.20    2.30
  10  -1   1    5.30    1.80
  10   1  -1    8.00    2.20
  10   1  -1    3.50    1.50
  10  -2  -1   20.30    3.30
  10  -2  -1   23.10    2.90
  10   2   1   17.10    3.00
  10  -2   1   20.00    3.30
  10   2  -1   21.40    3.10
  10  -2   1   21.20    2.80
  10  -3  -1   10.50    2.30
  10  -3  -1    8.80    2.70
  10   3   1    7.90    2.40
  10  -3   1    6.00    1.90
  10   3  -1    8.40    2.30
 -10  -3  -1    4.30    2.90
  10  -3   1    6.90    2.50
  10   4   1   25.20    3.50
  10  -4  -1   22.40    4.10
  10   4  -1   23.50    3.30
 -10  -4  -1   32.50    5.10
  11   0  -1    0.00    1.50
 -11   0  -1    3.70    4.20
   0   0   2  409.36   19.60
   0   0  -2  425.06   19.70
   0   0  -2  402.16   19.60
   0   0  -2  391.36   19.60
   0   0   2  405.56   19.60
   0  -1  -2    0.60    0.40
   0   1  -2   -0.50    0.40
   0   1   2   -0.50    0.30
   0   1   2   -0.60    0.30
   0   1  -2   -0.40    0.50
   0  -1  -2   -0.10    0.20
   0  -1   2    0.10    0.50
   0   1  -2    1.30    1.00
   0  -1  -2   -0.60    0.30
   0  -1  -2   -0.20    0.30
   0   1   2   -0.20    0.40
   0  -2  -2 4156.48  183.28
   0   2  -2 3918.21  184.08
   0  -2   2 3964.30  182.98
   0  -2  -2 3820.22  182.98
   0   2   2 4175.68  182.98
   0   2  -2 3942.21  182.88
   0   2   2 3951.70  183.18
   0  -2   2 3286.37  183.38
   0  -2  -2 4009.20  183.28
   0   2  -2 3880.31  183.38
   0   2   2 3930.61  183.28
   0   2  -2 3784.82  183.38
   0   3   2   -0.20    0.60
   0   3  -2    1.10    0.30
   0   3  -2    0.20    0.30
   0   3  -2   -0.90    1.00
   0  -3  -2    0.00    0.30
   0  -3  -2    0.00    0.60
   0  -3   2    0.00    0.40
   0  -3  -2    0.60    0.60
   0   3   2    1.60    0.40
   0   3   2   -0.10    0.40
   0   3  -2   -1.00    0.60
   0   3  -2   -0.90    0.50
   0   4   2   33.50    1.60
   0  -4  -2   28.60    2.40
   0   4  -2   29.40    2.40
   0  -4  -2   32.80    1.90
   0   4   2   31.80    1.80
   0   4  -2   30.10    2.50
   0   4  -2   34.00    3.20
   0   4  -2   31.80    1.90
   0  -4  -2   29.00    2.30
   0   4  -2   31.00    1.90
   0  -4   2   32.20    2.10
   0   5   2    0.10    0.30
   0  -5   2    0.40    0.70
   0  -5  -2   -0.60    0.70
   0   5   2    0.20    0.30
   0   5  -2   -0.70    0.70
   0  -5  -2    0.00    0.50
   0  -5  -2   -0.70    0.90
   0   5  -2    0.80    0.50
   0   5  -2    0.80    1.00
   0   5   2    2.30    0.50
   0   5  -2   -0.60    0.50
   0   6  -2  414.56   21.10
   0  -6  -2  412.96   20.90
   0  -6  -2  413.26   20.30
   0   6  -2  468.65   20.90
   0   6  -2  415.06   21.10
   0  -7  -2    0.70    1.10
   0   7  -2   -0.20    0.90
   0  -8  -2    1.30    1.40
   1   0  -2 2051.19   97.29
  -1   0  -2 2252.07   97.49
   1   0   2 1968.80   97.69
   1   0   2 2214.18   97.59
  -1   0  -2 2003.20   97.59
  -1   0   2 2174.38   97.39
  -1   0  -2 1981.70   97.29
  -1   0   2 1952.90   97.29
   1   0  -2 2138.09   97.39
  -1   0   2 2106.69   97.29
   1   0  -2 2017.10   97.29
   1   0   2 2002.40   97.39
   1   1   2 1267.97   57.89
   1  -1  -2 1194.28   57.69
  -1   1  -2 1036.80   58.19
   1  -1  -2 1272.17   57.69
   1  -1  -2 1165.98   57.89
   1   1   2 1294.07   57.99
   1   1   2 1237.38   57.89
   1   1   2 1237.38   57.69
  -1  -1   2 1313.47   57.99
  -1  -1   2 1173.58   57.59
  -1  -1   2 1242.28   57.69
  -1  -1  -2 1211.08   57.89
  -1   1   2 1121.49   57.79
   1   1  -2 1294.57   57.99
  -1   1   2 1166.48   57.69
  -1  -1  -2 1312.37   57.69
  -1  -1  -2 1248.08   57.79
   1   1  -2 1261.97   57.69
   1  -1   2 1295.87   58.29
  -1   1   2 1206.28   57.69
  -1   2  -2 1457.15   68.39
   1   2   2 1490.55   68.49
   1   2   2 1495.95   68.69
   1  -2  -2 1468.55   68.29
   1   2   2 1441.46   68.29
  -1  -2   2 1486.75   68.49
   1  -2  -2 1441.06   68.59
   1   2   2 1450.85   68.19
  -1  -2   2 1448.36   68.69
   1  -2  -2 1376.56   68.39
  -1   2  -2 1431.76   68.19
  -1  -2  -2 1457.65   68.19
  -1   2   2 1389.76   68.49
  -1   2   2 1448.85   68.39
  -1  -2  -2 1410.86   68.49
   1   2  -2 1461.65   68.69
   1  -2   2 1478.95   69.29
   1   2  -2 1441.16   68.29
  -1  -2  -2 1484.45   68.69
  -1   2   2 1474.55   68.29
  -1  -2  -2 1490.85   68.19
   1  -3  -2  510.05   23.20
   1  -3  -2  477.55   23.20
   1   3   2  491.45   22.90
  -1   3  -2  517.95   23.20
   1  -3  -2  509.15   23.50
   1   3   2  495.05   23.00
  -1   3  -2  417.66   24.00
  -1   3  -2  486.75   23.10
  -1  -3   2  468.05   22.90
  -1   3  -2  501.65   23.20
   1   3   2  480.65   23.30
  -1  -3   2  484.65   23.70
  -1  -3   2  480.05   23.40
   1   3   2  471.95   24.00
   1   3  -2  492.65   23.10
   1  -3   2  452.55   24.40
   1   3  -2  502.15   23.50
  -1  -3  -2  486.25   23.40
  -1  -3  -2  496.05   23.00
  -1  -3  -2  468.25   23.50
  -1  -3  -2  493.15   23.00
  -1   3   2  487.85   23.20
  -1   3   2  515.75   23.10
  -1   3   2  496.65   23.40
  -1   3   2  474.05   23.50
  -1  -4   2  665.43   32.80
  -1   4  -2  579.24   33.60
  -1   4  -2  711.63   32.60
   1  -4  -2  690.33   33.00
   1   4   2  683.63   32.30
   1  -4  -2  668.73   33.00
   1   4   2  713.73   32.60
   1  -4  -2  658.73   32.60
  -1   4  -2  697.13   32.70
  -1  -4   2  666.03   32.40
  -1   4  -2  697.33   32.60
   1   4   2  713.53   33.00
   1   4   2  690.43   32.40
   1   4  -2  706.23   32.60
  -1  -4  -2  683.63   33.10
   1   4  -2  687.73   32.40
  -1   4   2  686.83   32.60
  -1  -4  -2  661.43   32.90
   1   4  -2  707.03   32.40
  -1  -4  -2  692.83   32.30
   1   4  -2  707.93   33.00
  -1   4   2  725.53   32.40
   1   5   2  462.95   21.90
   1   5   2  502.05   22.10
  -1   5  -2  400.36   23.40
  -1   5  -2  473.65   22.50
   1  -5  -2  456.65   22.70
   1   5   2  467.35   22.00
  -1   5  -2  466.05   22.40
   1  -5  -2  438.86   22.20
  -1  -5   2  442.86   22.50
   1   5  -2  465.55   22.70
  -1  -5  -2  457.95   22.90
  -1  -5  -2  468.35   21.90
  -1  -5  -2  451.45   22.60
   1   5  -2  475.55   22.20
   1   5  -2  479.55   22.00
   1   5  -2  481.05   22.10
  -1   5   2  481.65   22.10
   1  -6  -2  221.68   11.50
  -1   6  -2  209.58   11.80
  -1   6  -2  191.08   12.10
  -1  -6   2  212.78   11.30
   1  -6  -2  214.88   10.90
  -1  -6  -2  218.28   11.40
  -1  -6  -2  247.08   11.90
   1   6  -2  219.48   11.40
  -1   6   2  230.08   10.90
   1   6  -2  232.68   10.90
   1  -7  -2   34.20    3.00
  -1   7  -2   34.60    3.90
  -1   7  -2   34.00    3.10
  -1  -7   2   30.90    2.90
   1  -7  -2   30.70    2.30
  -1  -7  -2   34.00    3.40
   1   7  -2   33.80    2.80
  -1  -7  -2   33.50    2.90
   2   0  -2 1278.67   59.29
   2   0   2 1298.87   59.49
  -2   0   2 1271.27   59.39
  -2   0  -2 1328.67   59.29
  -2   0  -2 1089.99   59.89
  -2   0   2 1243.48   59.29
  -2   0  -2 1346.27   59.49
  -2   0   2 1253.57   59.39
   2   0  -2 1213.08   59.39
  -2   1  -2  215.38   10.20
   2  -1  -2  202.58   10.00
   2  -1  -2  200.88   10.10
  -2   1  -2  207.38   10.00
   2  -1  -2  200.48    9.90
  -2  -1   2  198.08    9.80
   2   1   2  195.48   10.00
  -2  -1   2  203.98   10.10
  -2   1   2  189.88    9.90
   2   1  -2  202.48    9.80
   2  -1   2  206.08   10.30
  -2  -1  -2  194.58   10.30
  -2  -1  -2  207.38   10.00
  -2   1   2  207.08   10.00
   2   1  -2  196.78   10.10
  -2  -1  -2  191.78   10.30
  -2  -2   2  222.98   10.60
  -2   2  -2  232.38   10.80
  -2  -2   2  226.88   11.00
   2  -2  -2  208.78   10.90
   2  -2  -2  216.08   10.70
   2  -2  -2  210.38   10.70
   2   2   2  219.98   10.70
  -2   2  -2  234.08   11.10
  -2  -2  -2  222.38   11.00
   2  -2   2  212.78   11.30
  -2  -2  -2  221.28   10.70
   2  -2   2  216.58   10.70
  -2  -2  -2  219.98   11.10
  -2   2   2  225.08   10.70
  -2  -2  -2  223.98   10.70
   2   2  -2  217.78   10.90
  -2   2   2  205.88   10.90
   2   2  -2  211.68   10.50
  -2   2   2  225.88   10.70
  -2  -3   2   43.00    2.90
  -2   3  -2   48.90    3.10
   2   3   2   39.50    2.30
  -2  -3   2   40.10    2.20
   2   3   2   32.60    2.40
  -2  -3   2   44.60    2.50
   2  -3  -2   45.30    2.60
   2  -3  -2   42.20    2.50
   2  -3  -2   41.30    2.80
  -2  -3  -2   43.20    2.20
  -2   3   2   44.50    2.50
   2  -3   2   43.20    3.50
   2   3  -2   43.00    2.20
  -2  -3  -2   43.40    3.00
   2   3  -2   41.80    2.80
  -2  -3  -2   45.90    2.50
  -2  -3  -2   42.10    2.70
  -2  -4   2  280.07   13.50
   2  -4  -2  268.17   14.20
  -2  -4   2  278.57   14.30
   2  -4  -2  277.47   13.80
   2   4   2  282.87   13.60
   2  -4  -2  281.67   14.10
  -2   4  -2  285.57   13.80
  -2  -4  -2  268.77   14.30
   2   4  -2  283.27   13.40
  -2  -4  -2  281.57   14.00
   2   4  -2  289.07   14.10
  -2  -4  -2  299.27   13.80
   2   4  -2  288.27   13.40
  -2   4   2  303.57   13.80
   2  -4   2  276.07   15.20
   2   5   2   11.20    1.00
  -2   5  -2    8.10    2.30
   2  -5  -2   10.50    1.60
  -2   5  -2   11.20    1.20
   2  -5  -2   11.70    1.30
  -2  -5   2    9.80    1.50
   2  -5  -2   15.20    1.90
  -2  -5   2    9.80    0.90
  -2  -5  -2    8.40    1.30
   2   5  -2   11.20    1.40
  -2   5   2   11.70    1.20
   2  -5   2    8.90    2.40
  -2  -5  -2   13.10    1.80
  -2   6  -2   54.09    5.30
   2   6   2   61.09    3.00
   2  -6  -2   60.69    4.10
  -2  -6   2   55.49    3.10
   2  -6  -2   57.09    3.50
   2  -6  -2   49.00    4.40
  -2  -6   2   56.59    3.90
  -2  -6  -2   60.89    4.30
   2  -6   2   39.90    5.30
  -2  -6  -2   61.49    3.90
   2   6  -2   56.49    3.70
  -2   7  -2   -0.20    1.10
  -2   7  -2   -0.90    1.80
   2  -7  -2    1.10    0.90
  -2  -7   2    0.70    1.10
  -2  -7  -2    0.80    1.40
   2   7  -2    1.00    0.90
  -2  -7  -2    1.60    1.10
  -2  -8   2   27.40    4.00
  -2  -8  -2   36.10    3.90
  -2  -9  -2    2.40    2.00
   3   0  -2 1147.29   53.89
  -3   0   2 1141.49   53.99
   3   0   2 1067.29   53.69
  -3   0   2 1153.58   53.69
   3   0  -2 1105.19   53.69
   3   0   2 1121.19   53.99
  -3   0  -2 1194.98   53.69
  -3   0  -2 1182.88   53.99
   3  -1  -2  610.44   29.50
  -3  -1   2  599.94   29.20
  -3   1  -2  653.93   29.40
  -3  -1   2  619.74   29.60
  -3   1  -2  681.33   29.70
   3  -1  -2  612.44   29.30
   3   1   2  607.44   29.40
   3   1  -2  573.24   29.20
   3   1  -2  587.64   29.50
  -3  -1  -2  516.35   29.90
   3  -1   2  619.44   29.70
  -3   1   2  633.04   29.50
  -3  -1  -2  631.24   29.20
   3  -1   2  612.74   29.30
  -3   1   2  645.84   29.40
  -3  -1  -2  656.83   29.50
   3   2   2  716.23   34.20
   3  -2  -2  716.73   34.30
   3  -2  -2  738.43   34.30
  -3  -2   2  727.73   34.00
  -3  -2  -2  749.42   34.00
  -3  -2  -2  781.92   34.30
   3  -2   2  697.03   34.70
  -3   2   2  742.73   34.30
  -3  -2  -2  697.53   34.50
   3   2  -2  715.63   34.40
   3  -2   2  719.13   34.20
   3   2  -2  713.93   34.00
  -3  -2  -2  674.63   34.80
  -3  -2  -2  683.53   34.70
   3   3   2  642.74   31.90
  -3  -3   2  685.43   31.80
   3  -3  -2  660.13   32.20
   3  -3  -2  667.83   32.00
  -3  -3  -2  689.83   31.60
   3   3  -2  659.63   31.60
   3   3  -2  663.53   32.20
  -3   3   2  710.13   32.10
  -3  -3  -2  651.03   32.30
   3  -3   2  669.23   32.80
  -3  -3  -2  682.13   31.80
   3  -3   2  631.74   32.00
  -3  -3  -2  705.33   32.10
  -3  -3  -2  680.33   32.70
  -3  -4   2  377.36   20.00
   3  -4  -2  386.56   19.20
  -3  -4   2  372.76   18.90
   3  -4  -2  403.46   19.50
  -3  -4   2  371.56   18.80
   3   4   2  402.66   19.00
  -3  -4  -2  387.76   19.40
   3  -4   2  414.46   20.50
  -3  -4  -2  395.06   19.80
   3   4  -2  412.66   19.40
   3   4  -2  383.86   18.60
   3  -4   2  397.06   19.20
  -3  -4  -2  445.66   19.30
   3  -5  -2  145.69    8.00
   3   5   2  143.89    7.20
  -3  -5   2  130.09    8.00
   3  -5  -2  140.89    7.40
  -3  -5   2  138.79    7.00
  -3   5  -2  140.69    7.40
  -3  -5  -2  141.29    8.10
   3   5  -2  147.99    7.60
  -3  -5  -2  141.19    7.60
   3  -5   2  137.89    9.00
  -3  -5  -2  144.19    7.50
   3   6   2  123.79    6.20
  -3  -6   2  116.19    7.10
  -3   6  -2  114.99    8.80
   3  -6  -2  121.99    6.60
   3  -6  -2  123.09    7.60
   3   6  -2  120.79    6.70
  -3  -6  -2  123.59    7.40
   3  -6   2  107.89    8.60
  -3  -6  -2  122.69    6.80
  -3  -7   2  150.58    8.30
  -3   7  -2  118.39    9.70
   3  -7  -2  144.79    7.60
  -3  -7  -2  150.88    7.90
   3  -7   2  101.89    9.60
  -3  -7  -2  141.69    8.50
   3   7  -2  142.99    7.70
   3  -8  -2   49.90    3.50
  -3  -8   2   48.40    4.20
  -3   8  -2   45.30    6.00
  -3  -8  -2   47.30    4.60
  -3  -9  -2    3.40    2.20
   4   0   2  433.46   20.90
   4   0   2  425.36   20.60
   4   0  -2  422.26   20.60
   4   0  -2  428.56   20.80
   4   1   2  168.58    8.90
   4  -1  -2  182.88    8.80
   4  -1  -2  169.58    9.00
  -4  -1   2  178.18    8.70
   4   1  -2  170.58    9.00
   4   1  -2  176.18    8.60
   4  -1   2  183.28    9.20
  -4  -1  -2  138.49    9.60
   4  -1   2  177.38    8.80
  -4  -1  -2  188.18    8.70
  -4  -2   2  109.79    5.40
   4  -2  -2  104.49    5.90
   4   2   2  101.69    5.70
   4  -2  -2  104.69    5.70
   4   2  -2  110.29    5.90
   4   2  -2  106.19    5.40
   4  -2   2  105.39    5.70
  -4  -2  -2  100.49    6.30
  -4  -2  -2  113.69    5.40
   4  -2   2  106.39    6.20
   4  -3  -2  102.39    5.30
   4  -3  -2   90.99    5.40
   4   3   2   94.29    5.20
  -4  -3   2   95.19    4.80
   4   3  -2   93.89    4.80
  -4  -3  -2   98.59    6.10
   4   3  -2   92.39    5.40
  -4  -3  -2   99.29    5.80
   4  -3   2   90.89    5.20
  -4  -3  -2   93.19    5.30
  -4  -3  -2   96.19    4.80
   4  -3   2   95.49    6.00
   4   4   2  179.58    9.20
   4  -4  -2  183.28    9.30
  -4  -4   2  177.28    9.20
   4  -4  -2  188.88    9.60
  -4  -4  -2  176.98   10.10
   4   4  -2  180.48    8.70
   4  -4   2  176.78   10.30
   4   4  -2  180.68    9.50
  -4  -4  -2  173.78    8.70
   4  -4   2  188.58    9.40
  -4  -4  -2  184.78    9.60
  -4  -5   2   21.00    2.90
  -4  -5   2   21.50    1.70
   4  -5  -2   24.30    2.20
   4  -5  -2   22.70    2.60
   4   5   2   23.70    2.00
   4   5  -2   25.40    2.30
  -4  -5  -2   25.30    3.00
   4  -5   2   21.70    2.20
  -4  -5  -2   19.70    2.20
   4  -5   2   21.40    3.30
   4   6   2   25.90    2.20
  -4   6  -2   20.00    4.10
  -4  -6   2   26.70    3.20
   4  -6  -2   22.40    2.40
   4  -6  -2   34.80    3.50
  -4  -6  -2   25.70    2.60
  -4  -6  -2   26.90    3.20
   4  -6   2   24.30    4.00
   4   6  -2   28.70    2.60
   4  -7  -2   13.40    1.80
  -4  -7   2   11.20    2.30
  -4   7  -2    3.00    3.10
   4   7  -2   14.20    1.90
  -4  -7  -2   12.60    2.50
   4  -7   2   10.60    3.30
  -4   8  -2   29.70    5.30
   4  -8  -2   25.70    2.70
  -4  -8   2   25.90    3.40
  -4  -8  -2   29.20    3.70
  -4  -9  -2    2.00    2.20
   5   0  -2  761.92   36.60
   5   0  -2  751.42   36.20
   5   0   2  766.42   36.70
   5   0   2  761.02   36.20
   5   1   2  289.97   14.90
   5  -1  -2  297.07   14.70
   5  -1  -2  296.47   15.00
   5  -1   2  300.27   14.70
   5   1  -2  298.37   15.00
   5   1  -2  307.87   14.50
   5  -1   2  293.37   15.10
   5   2   2  707.63   33.30
   5  -2  -2  695.23   33.10
   5  -2  -2  717.33   33.40
  -5  -2  -2  586.04   33.90
   5   2  -2  716.23   33.40
   5  -2   2  685.33   33.10
   5   2  -2  693.73   32.80
   5  -2   2  711.93   33.80
   5   3   2  288.67   14.80
   5  -3  -2  302.47   15.10
  -5  -3   2  300.87   14.30
   5  -3  -2  296.37   14.80
   5   3  -2  299.57   15.00
  -5  -3  -2  271.67   15.10
   5   3  -2  293.47   14.30
   5  -3   2  303.37   15.60
  -5  -3  -2  315.27   14.30
  -5  -3  -2  297.27   15.90
  -5  -3  -2  278.67   15.50
   5  -3   2  297.07   14.70
  -5  -4   2  276.57   15.70
   5   4   2  323.27   15.50
   5  -4  -2  312.37   16.00
   5  -4  -2  299.67   15.50
   5   4  -2  309.77   14.90
   5   4  -2  324.07   15.80
  -5  -4  -2  321.37   16.70
   5  -4   2  311.97   16.70
   5  -4   2  318.37   15.60
  -5  -4  -2  317.47   16.00
  -5  -4  -2  311.97   15.20
   5   5   2   56.69    3.70
   5  -5  -2   60.19    3.90
   5  -5  -2   57.69    4.40
  -5  -5   2   51.89    3.60
  -5  -5   2   60.49    5.40
   5  -5   2   58.49    5.20
   5   5  -2   55.59    3.90
  -5  -5  -2   64.39    4.90
  -5  -5  -2   59.19    4.10
   5  -5   2   62.79    4.00
   5  -6  -2  140.89    8.90
   5   6   2  138.99    8.80
   5  -6  -2  152.68    8.00
  -5  -6   2  150.98    9.20
   5   6  -2  143.69    8.10
  -5  -6  -2  144.39    9.00
  -5  -6  -2  140.49    8.10
   5  -6   2  137.39    9.90
  -5   7  -2   58.09    7.90
   5  -7  -2   68.09    4.60
  -5  -7   2   65.19    5.60
  -5  -7  -2   82.59    5.90
   5  -7   2   57.39    7.00
  -5  -8   2   23.40    3.70
  -5   8  -2   22.10    5.30
   5  -8  -2   25.30    2.80
  -5  -8  -2   32.10    4.10
   6   0  -2   50.89    3.70
   6   0   2   54.29    3.30
   6   0  -2   51.59    3.30
   6   0   2   53.49    3.90
   6  -1  -2    0.30    0.90
   6   1   2   -0.40    1.00
   6   1   2    0.00    0.70
   6  -1  -2    0.30    0.80
   6   1  -2   -0.10    0.80
   6  -1   2   -0.30    1.10
   6   1  -2   -0.30    0.60
   6  -1   2    0.20    0.80
   6   2   2  106.99    6.10
   6  -2  -2  106.59    6.30
   6  -2  -2  104.99    5.80
   6   2  -2  108.59    5.50
   6  -2   2   98.79    5.80
  -6  -2  -2   83.59    6.90
   6   2  -2  104.29    6.10
   6  -2   2  105.89    6.50
   6  -3  -2   -0.30    0.90
   6  -3  -2   -0.20    1.10
   6   3   2    0.30    1.00
  -6  -3  -2    0.70    1.70
  -6  -3  -2    1.90    1.70
   6   3  -2    0.40    1.00
   6   3  -2    0.90    0.70
   6  -3   2   -1.50    0.80
   6  -3   2    2.00    1.50
   6  -4  -2   40.30    3.20
   6  -4  -2   40.90    3.60
   6   4   2   37.00    3.10
   6  -4   2   38.20    3.10
  -6  -4  -2   38.60    4.30
   6   4  -2   42.60    3.30
   6  -4   2   36.20    3.90
  -6  -4  -2   47.50    4.00
  -6  -4  -2   40.50    4.40
   6   4  -2   41.20    2.40
   6   5   2    0.10    1.00
   6  -5  -2    2.90    1.60
  -6  -5   2   -0.80    1.90
   6  -5  -2   -1.00    1.10
  -6  -5  -2    1.60    1.30
   6  -5   2   -0.80    1.00
  -6  -5  -2    1.50    1.90
   6   5  -2    0.90    1.20
   6  -5   2    0.20    1.70
   6  -6  -2   23.30    2.60
  -6  -6   2   27.30    4.00
   6  -6  -2   26.50    3.60
   6   6  -2   26.90    2.90
  -6  -6  -2   29.20    3.90
  -6  -6  -2   30.60    3.10
   6  -6   2   25.30    4.30
  -6   7  -2    4.20    3.70
   6  -7  -2    0.00    1.20
  -6  -7   2   -0.50    1.80
   6  -7   2    2.10    2.80
  -6  -7  -2    0.20    1.90
   6  -8  -2    5.90    2.00
  -6   8  -2    8.10    4.60
  -6  -8   2    8.60    3.00
  -6  -8  -2   10.20    2.90
   7   0   2  160.08    8.60
   7   0  -2  154.98    7.80
   7   0   2  141.69    7.80
   7   0  -2  132.19    8.20
   7  -1  -2  230.28   11.90
   7   1   2  233.18   12.40
   7  -1  -2  235.48   12.40
   7   1  -2  232.58   12.40
   7  -1   2  234.38   12.70
   7  -1   2  227.58   11.90
   7   1  -2  241.78   11.80
   7   2   2  160.58    8.80
   7  -2  -2  159.78    8.40
   7  -2  -2  157.88    8.90
  -7  -2  -2  136.49    9.90
   7  -2   2  158.28    8.40
   7  -2   2  150.58    9.10
   7   2  -2  155.78    8.10
   7   2  -2  157.68    8.80
   7   3   2  126.99    7.20
   7  -3  -2  124.39    7.00
   7  -3  -2  120.99    7.40
   7   3  -2  117.99    7.20
   7  -3   2  126.79    7.00
  -7  -3  -2  128.39    8.80
  -7  -3  -2  116.29    8.10
   7   3  -2  122.19    6.50
   7  -3   2  125.49    7.90
   7   4   2   57.09    4.40
   7  -4  -2   61.39    4.20
   7  -4  -2   66.09    4.90
   7  -4   2   61.39    4.40
  -7  -4  -2   60.09    5.30
  -7  -4  -2   59.39    5.80
   7   4  -2   62.59    4.50
   7  -4   2   59.39    5.20
   7   5   2  103.69    6.50
  -7  -5   2  101.89    8.20
   7  -5  -2   97.49    7.20
   7  -5  -2  112.39    6.60
  -7  -5  -2  104.59    7.00
   7  -5   2  102.19    7.90
   7  -5   2  103.49    6.40
   7   5  -2  112.79    6.70
  -7  -5  -2  122.99    8.20
   7  -6  -2   40.10    3.60
   7  -6  -2   39.90    4.70
  -7  -6   2   38.80    5.10
   7   6  -2   41.70    3.60
   7  -6   2   36.30    5.30
  -7  -6  -2   42.80    5.00
  -7  -7   2   15.30    3.50
  -7   7  -2    5.20    3.90
   7  -7  -2   16.30    2.50
   7  -7   2   16.00    4.30
  -7  -7  -2   16.20    3.60
   8   0   2   34.80    3.50
   8   0  -2   30.20    2.80
   8   0   2   31.30    2.90
   8   0  -2   31.30    3.20
   8  -1  -2   10.20    2.00
   8   1   2   11.80    2.30
   8  -1  -2   10.70    1.70
   8   1  -2    9.50    1.60
   8  -1   2   10.80    1.80
  -8  -1  -2   11.20    3.20
   8  -1   2    9.80    2.30
   8   1  -2   11.80    2.10
   8  -2  -2   22.90    2.50
   8   2   2   26.80    2.80
   8  -2  -2   26.20    3.20
   8  -2   2   29.80    3.60
   8   2  -2   24.50    2.20
  -8  -2  -2   19.10    4.10
   8  -2   2   26.30    2.70
   8   2  -2   26.30    2.90
   8  -3  -2   11.10    1.90
   8  -3  -2   12.90    2.40
   8   3   2    6.80    1.80
   8   3  -2   12.50    1.50
  -8  -3  -2   11.70    3.60
  -8  -3  -2   10.00    3.00
   8  -3   2    9.30    1.80
   8  -3   2   11.70    2.50
   8   3  -2    8.10    2.00
   8  -4  -2   14.90    2.70
   8  -4  -2   19.80    2.60
   8   4   2   17.90    2.60
  -8  -4  -2   16.90    3.60
   8  -4   2   13.60    2.30
   8   4  -2   14.80    2.40
   8  -4   2   14.90    3.00
  -8  -4  -2   16.20    3.20
   8   5   2    3.80    1.70
  -8  -5   2    1.10    2.60
   8  -5  -2    4.10    1.50
   8  -5  -2    4.90    2.10
  -8  -5  -2    0.20    1.80
   8  -5   2    3.90    2.40
   8  -5   2    3.60    1.60
  -8  -5  -2    4.40    2.60
   8   5  -2    1.40    1.60
   8  -6  -2    7.50    2.60
   8  -6  -2    8.60    2.00
  -8  -6   2   13.10    3.60
  -8   6  -2   11.90    4.80
   8   6  -2    9.30    2.20
   8  -6   2   10.50    3.60
  -8  -6  -2    7.90    3.00
   9   0   2  157.98    9.90
   9   0  -2  169.98    9.10
   9   0  -2  171.78    9.90
   9  -1  -2   43.40    4.00
   9  -1  -2   46.20    3.60
   9   1   2   38.30    4.00
   9  -1   2   36.30    3.50
   9  -1   2   46.90    4.50
  -9  -1  -2   33.40    5.80
   9   1  -2   42.20    3.90
   9   1  -2   44.00    3.20
   9   2   2  110.29    7.10
   9  -2  -2  108.29    6.50
   9  -2  -2  111.79    7.30
   9   2  -2  110.49    6.10
   9  -2   2  101.79    7.50
  -9  -2  -2   92.49    8.80
   9  -2   2  105.29    6.50
   9   2  -2  106.09    7.10
   9  -3  -2   18.60    3.00
   9   3   2   21.50    3.00
   9  -3  -2   16.70    2.40
   9  -3   2   14.90    3.10
   9   3  -2   23.60    3.00
   9  -3   2   19.20    2.70
  -9  -3  -2   20.90    4.20
   9   4   2   88.09    6.10
   9  -4  -2   83.29    5.60
   9  -4  -2   90.39    6.80
   9  -4   2   81.59    7.10
   9   4  -2   85.69    6.10
   9  -4   2   77.59    5.60
  -9  -4  -2   87.09    7.80
  -9  -4  -2   75.59    7.10
   9   5   2   24.40    3.30
   9  -5  -2   18.90    3.60
   9  -5  -2   27.20    3.20
  -9  -5   2   24.70    4.60
  -9  -5  -2   28.10    5.50
   9  -5   2   25.60    4.70
   9   5  -2   25.20    3.40
  10   0   2    3.00    1.90
  10   0  -2    2.00    1.30
 -10   0  -2    5.40    4.30
  10   0  -2    0.70    1.80
  10  -1  -2    1.40    1.90
  10   1   2    0.20    1.70
  10  -1  -2    0.10    1.30
 -10   1  -2    8.70    4.40
  10   1  -2   -1.40    1.10
  10  -1   2    0.80    2.00
 -10  -1  -2    1.30    3.30
  10   1  -2   -0.60    1.40
  10  -2  -2   14.30    3.00
  10  -2  -2   14.40    2.30
  10   2   2   12.40    2.70
  10  -2   2   14.10    3.00
  10   2  -2   13.70    2.60
  10  -3  -2    0.40    1.70
  10  -3  -2   -0.80    1.50
  10   3   2   -1.80    1.60
  10   3  -2    0.60    1.70
  10  -3   2    1.10    2.30
 -10  -3  -2    2.80    3.10
  10  -4  -2   -1.30    2.00
  10   4   2    2.90    2.00
  10   4  -2    1.40    1.90
 -10  -4  -2    2.20    2.90
   0   0   3   -2.20    0.30
   0   0  -3   -2.30    0.90
   0   0  -3   -0.50    0.50
   0   0   3    0.30    0.60
   0   0  -3   -1.50    0.50
   0   0  -3   -2.90    0.30
   0   1  -3  906.61   43.10
   0  -1   3  936.61   43.10
   0   1   3  851.21   42.80
   0   1   3  933.71   42.70
   0   1   3  879.71   42.90
   0   1  -3  788.32   43.60
   0   1  -3  920.71   42.60
   0  -1  -3  924.71   42.70
   0   1  -3  979.20   43.00
   0  -1  -3  915.11   42.70
   0  -2  -3   -0.70    0.50
   0   2  -3   -1.00    0.50
   0   2  -3   -1.30    0.50
   0  -2   3   -0.40    0.70
   0   2   3   -0.50    0.40
   0  -2  -3   -0.30    0.20
   0  -2  -3   -0.30    0.30
   0   2  -3   -0.40    1.20
   0  -2  -3   -0.50    0.40
   0   2   3   -0.70    0.50
   0   2   3    0.20    0.40
   0  -2  -3   -0.10    0.40
   0   3  -3  689.13   32.00
   0   3  -3  678.93   32.60
   0   3  -3  689.53   33.70
   0  -3   3  642.74   32.00
   0  -3  -3  705.23   32.50
   0   3  -3  655.43   32.70
   0   3   3  693.23   32.10
   0  -3  -3  690.43   32.10
   0   3   3  657.43   32.30
   0   4  -3    0.40    0.50
   0  -4   3   -0.20    0.40
   0   4  -3   -0.10    0.80
   0   4   3   -0.70    0.40
   0   4  -3    0.40    0.40
   0  -4  -3    0.50    0.80
   0  -4  -3   -0.40    0.40
   0   4  -3   -0.70    0.80
   0  -4  -3    0.80    0.90
   0   5   3  333.37   16.10
   0   5  -3  339.97   17.00
   0   5  -3  334.67   16.80
   0  -5   3  311.67   16.20
   0   5  -3  344.77   16.10
   0  -5  -3  338.37   16.70
   0   5  -3  338.67   16.00
   0  -5  -3  333.77   16.10
   0  -6  -3    0.20    1.00
   0  -6  -3    0.70    0.60
   0   6  -3   -0.60    0.80
   0   6  -3   -0.70    1.00
   0  -7  -3   96.49    6.00
   0   7  -3   99.19    6.10
   0  -8  -3    0.30    1.30
  -1   0   3 4342.07  209.48
  -1   0  -3 4501.05  209.48
   1   0  -3 4092.49  209.48
   1   0   3 4352.86  209.48
  -1   0   3 4408.36  209.48
   1   0   3 4817.02  210.08
   1   0  -3 4664.33  209.68
  -1   0  -3 4450.35  209.68
  -1   0  -3 4473.85  209.78
   1   0  -3 4354.26  209.48
  -1   0   3 4706.63  209.68
  -1   1  -3  488.45   23.60
   1   1   3  514.55   24.00
   1  -1  -3  493.75   23.70
   1   1   3  534.45   24.00
  -1  -1   3  506.55   23.80
   1   1   3  480.25   23.90
   1  -1  -3  483.65   23.90
   1   1   3  483.25   23.90
  -1  -1   3  506.35   24.00
   1  -1  -3  484.85   23.70
  -1  -1   3  455.85   23.60
  -1   1  -3  508.25   24.30
  -1  -1  -3  507.95   23.90
  -1   1   3  500.65   23.70
  -1  -1  -3  461.75   23.90
   1   1  -3  503.95   24.00
   1  -1   3  492.95   24.60
   1   1  -3  474.95   23.60
  -1   1   3  507.45   23.80
  -1  -1  -3  546.75   23.80
  -1  -1  -3  527.15   23.90
  -1   1   3  522.85   23.80
   1  -1   3  454.85   24.40
   1   1  -3  493.85   23.70
   1   2   3  914.01   43.80
   1  -2  -3  899.21   44.00
   1  -2  -3  937.21   43.60
  -1  -2   3  931.31   44.20
   1  -2  -3  929.61   43.70
  -1  -2   3  950.80   43.90
   1   2   3  930.51   43.90
  -1   2  -3  869.71   44.40
   1   2   3  928.91   44.00
   1   2   3 1006.60   43.70
  -1   2   3  881.81   43.70
   1  -2   3  884.01   44.90
  -1   2   3  921.31   43.60
   1   2  -3  933.11   43.70
  -1  -2  -3  986.40   43.50
  -1   2   3  886.21   43.90
   1   2  -3  963.10   44.10
  -1  -2  -3  878.21   44.00
  -1  -2  -3  947.31   43.70
  -1  -2  -3  926.41   43.90
   1  -3  -3  300.97   14.00
  -1  -3   3  292.17   14.70
   1   3   3  293.77   14.40
  -1   3  -3  274.07   15.00
   1  -3  -3  295.17   14.50
   1  -3  -3  300.47   14.10
   1   3   3  304.67   14.10
  -1   3  -3  303.77   14.20
  -1  -3   3  264.17   14.30
  -1  -3   3  278.37   14.50
   1  -3   3  270.97   15.60
   1   3  -3  303.97   14.60
  -1   3   3  299.37   14.10
   1   3  -3  301.17   14.20
  -1   3   3  297.37   13.90
  -1  -3  -3  285.47   14.50
  -1  -3  -3  293.37   14.40
  -1  -3  -3  286.67   14.00
   1  -4  -3 1682.83   80.29
  -1  -4   3 1593.14   79.89
  -1   4  -3 1718.33   79.79
   1  -4  -3 1610.34   79.79
   1   4   3 1731.73   79.69
   1  -4  -3 1789.62   79.89
  -1   4  -3 1613.24   80.89
  -1  -4  -3 1596.04   80.29
   1   4  -3 1737.23   79.79
  -1  -4  -3 1684.13   80.09
  -1  -4  -3 1693.93   79.59
  -1   4   3 1786.42   79.49
   1   4  -3 1667.43   80.29
  -1   4   3 1806.62   80.09
  -1   5  -3   97.69    6.60
   1  -5  -3  107.49    6.00
  -1  -5   3   96.79    5.60
   1   5   3  106.19    5.20
  -1   5  -3  105.59    5.50
   1  -5  -3  100.49    5.40
  -1   5   3  105.59    5.00
  -1  -5  -3  100.79    5.90
  -1  -5  -3  103.29    5.10
  -1  -5  -3  102.79    6.10
   1   5  -3  105.09    5.20
   1   5  -3  100.29    6.00
   1   5  -3  104.29    5.50
  -1   6  -3   93.89    6.20
  -1   6  -3   91.99    6.40
   1  -6  -3   99.19    5.90
  -1  -6   3   86.99    5.40
   1  -6  -3   95.79    5.10
  -1  -6  -3   96.59    5.80
  -1  -6  -3   95.79    4.80
   1   6  -3   99.19    5.20
  -1  -6  -3  103.19    6.10
   1   6  -3   96.99    5.80
  -1   7  -3   32.00    3.30
  -1   7  -3   39.30    4.00
   1  -7  -3   31.30    3.20
  -1  -7   3   34.50    2.90
   1  -7  -3   35.70    2.50
  -1  -7  -3   32.60    3.10
   1   7  -3   37.70    3.10
  -1  -7  -3   37.60    3.60
   1  -8  -3  213.58   11.90
  -1  -8  -3  226.68   12.00
   2   0  -3 1089.49   52.39
  -2   0  -3 1211.38   52.59
  -2   0   3 1083.49   52.39
  -2   0   3 1112.49   52.29
  -2   0  -3 1073.29   52.59
  -2   0   3 1113.59   52.59
   2   0  -3 1104.39   52.49
   2   0   3 1129.79   52.69
   2   0  -3 1071.19   52.29
  -2   1  -3    8.40    1.70
   2   1   3   13.90    1.70
  -2  -1   3   13.40    1.30
  -2   1  -3   13.40    1.10
  -2  -1   3   12.80    1.00
  -2   1  -3   17.00    1.60
   2  -1  -3   11.60    1.20
   2  -1  -3   15.00    1.20
   2   1   3   13.40    1.20
   2  -1  -3   13.00    1.10
   2   1   3   12.90    1.50
  -2  -1   3   13.50    1.00
  -2  -1  -3   12.00    1.10
  -2  -1  -3   12.30    1.40
  -2   1   3   13.40    1.10
  -2  -1  -3   10.60    1.30
  -2   1   3   13.30    1.10
   2   1  -3   12.80    1.00
   2   1  -3   12.70    1.30
   2  -1   3   16.20    1.80
  -2  -1  -3   10.00    1.40
   2  -2  -3  961.00   45.00
   2  -2  -3  895.21   45.20
  -2   2  -3  851.01   46.00
  -2  -2   3  955.50   44.90
  -2  -2   3  964.40   45.30
  -2   2  -3  968.50   45.00
  -2  -2   3  906.41   44.70
   2   2   3  881.51   45.20
  -2   2  -3 1084.09   45.60
   2  -2  -3  945.41   44.90
   2   2   3  953.20   44.90
  -2  -2  -3  926.91   45.20
  -2   2   3  975.20   44.90
  -2   2   3  956.10   44.90
  -2  -2  -3  922.11   45.30
  -2  -2  -3  984.80   44.90
   2   2  -3  950.10   44.80
  -2  -2  -3  969.70   45.00
   2   2  -3  970.20   45.30
   2  -2   3  963.20   45.90
  -2  -3   3    1.90    0.70
   2   3   3    2.70    0.80
   2  -3  -3    2.40    0.70
   2   3   3    2.70    0.50
  -2   3  -3    2.30    1.60
   2  -3  -3    1.20    0.80
   2  -3  -3    2.50    0.60
  -2  -3  -3    1.90    0.40
  -2  -3  -3    1.20    0.70
   2   3  -3    2.00    0.80
  -2  -3  -3    2.70    0.50
  -2   3   3    2.70    0.60
   2   3  -3    2.40    0.40
  -2  -3  -3    2.30    1.00
   2  -3   3    2.00    1.40
  -2   4  -3  398.76   23.10
  -2   4  -3  456.05   21.40
   2  -4  -3  461.55   22.20
   2   4   3  465.55   21.70
   2   4   3  461.35   21.40
   2  -4  -3  458.85   21.70
  -2  -4   3  397.06   21.80
   2  -4  -3  458.35   21.70
  -2  -4   3  425.66   22.20
  -2  -4  -3  440.76   22.20
  -2  -4  -3  473.25   21.30
  -2   4   3  484.95   21.60
  -2  -4  -3  486.15   21.50
   2   4  -3  460.25   22.10
   2   4  -3  459.85   21.40
  -2  -4  -3  422.66   21.90
   2  -4   3  420.56   23.40
  -2   5  -3    1.90    0.70
  -2  -5   3    1.40    0.90
  -2   5  -3    0.60    1.70
   2  -5  -3    1.60    1.00
   2   5   3    3.20    0.70
   2  -5  -3    2.40    1.00
   2  -5  -3    1.30    0.70
   2   5   3    1.70    0.40
   2   5  -3    2.00    0.40
  -2  -5  -3    1.80    0.90
  -2   5   3    2.00    0.60
   2   5  -3    1.80    0.40
  -2  -5  -3    2.20    0.30
  -2  -5  -3    3.40    1.30
   2   5  -3    2.30    1.00
   2  -5   3    2.10    1.90
   2  -6  -3  133.49    9.10
  -2  -6   3  170.08    9.10
  -2   6  -3  154.98   10.50
   2  -6  -3  170.08    8.70
   2  -6  -3  175.78    9.40
  -2  -6  -3  168.08    9.60
  -2  -6  -3  179.38    9.20
   2   6  -3  199.18    9.30
   2  -7  -3    0.10    1.30
  -2   7  -3   -0.40    1.10
  -2  -7   3   -0.10    1.00
   2  -7  -3   -0.10    0.80
  -2   7  -3    0.10    1.90
   2   7  -3   -0.10    1.00
  -2  -7  -3    0.00    1.10
  -2  -7  -3    0.20    1.40
  -2  -8  -3   45.90    4.50
   3   0   3  733.63   35.00
   3   0  -3  730.43   34.70
   3   0  -3  744.93   34.90
  -3   0  -3  753.22   34.90
  -3   0   3  769.32   35.20
  -3   0  -3  771.32   34.70
  -3   0  -3  642.14   35.60
  -3   0   3  711.33   34.80
  -3   0   3  704.83   34.60
   3  -1  -3  367.16   17.70
   3   1   3  362.16   17.70
  -3  -1   3  372.36   17.60
  -3   1  -3  313.37   18.70
  -3  -1   3  371.66   17.40
   3  -1  -3  356.46   17.60
  -3  -1  -3  342.37   18.10
  -3  -1  -3  395.56   17.50
  -3   1   3  366.96   17.70
  -3  -1  -3  340.07   18.20
   3   1  -3  359.06   17.40
   3   1  -3  375.56   17.80
  -3  -1  -3  393.26   17.70
   3  -1   3  360.86   18.10
   3   2   3 2158.78  102.39
   3  -2  -3 2078.09  102.39
  -3   2  -3 1857.61  103.69
   3  -2  -3 2185.88  102.39
  -3  -2   3 2179.88  102.19
  -3  -2  -3 2135.29  102.89
  -3   2   3 2327.87  102.49
   3   2  -3 2172.78  102.09
  -3  -2  -3 2164.38  102.59
  -3  -2  -3 2293.87  102.19
  -3  -2  -3 2079.89  102.79
   3   2  -3 2247.38  102.69
  -3  -2  -3 2287.47  102.39
   3  -2   3 2255.17  103.19
   3   3   3  230.28   11.50
   3  -3  -3  233.98   12.00
   3  -3  -3  226.58   11.60
   3  -3  -3  226.28   11.60
  -3  -3   3  245.98   11.50
  -3  -3  -3  223.98   11.90
  -3  -3  -3  238.08   11.20
  -3   3   3  245.58   11.60
   3   3  -3  225.58   11.20
  -3  -3  -3  242.28   12.20
   3   3  -3  233.08   11.90
   3  -3   3  227.08   12.60
  -3  -3  -3  234.28   11.40
  -3  -3  -3  240.78   11.50
  -3   4  -3  128.09    9.40
   3  -4  -3  146.59    8.10
  -3  -4   3  145.49    7.30
   3  -4  -3  137.49    7.80
   3  -4  -3  150.58    7.80
  -3  -4   3  149.88    7.70
   3   4   3  147.29    7.50
  -3  -4  -3  155.98    7.20
  -3  -4  -3  160.98    7.70
   3  -4   3  149.49    9.20
  -3   4   3  172.38    7.80
   3   4  -3  146.19    7.20
  -3  -4  -3  151.38    7.20
   3   4  -3  144.99    8.00
  -3  -4  -3  141.99    7.90
  -3  -4  -3  153.18    8.40
  -3  -5   3   56.19    4.20
   3  -5  -3   57.09    3.80
   3  -5  -3   54.59    3.50
  -3   5  -3   44.60    5.40
   3   5   3   57.89    3.20
  -3   5  -3   59.49    3.30
  -3  -5  -3   54.29    3.80
   3  -5   3   47.70    5.10
   3   5  -3   54.49    3.70
   3   5  -3   57.99    2.80
  -3  -5  -3   58.89    4.20
  -3  -5  -3   59.29    3.50
   3  -6  -3  517.75   24.90
  -3   6  -3  452.15   26.40
   3  -6  -3  525.35   24.20
  -3  -6   3  492.25   24.70
  -3  -6  -3  510.75   24.50
   3   6  -3  515.35   24.50
  -3  -6  -3  497.15   24.90
   3  -6   3  432.46   26.40
   3  -7  -3   29.70    2.70
  -3  -7   3   30.70    3.30
  -3   7  -3   26.60    4.50
   3   7  -3   35.90    3.00
   3  -7   3   23.60    4.70
  -3  -7  -3   34.60    3.80
  -3  -7  -3   35.30    3.20
  -3   8  -3   21.80    4.50
   3  -8  -3   25.10    2.60
  -3  -8  -3   29.80    3.70
  -3  -9  -3    6.80    2.50
   4   0  -3   -0.10    0.60
   4   0  -3    1.00    0.70
   4   0   3    2.10    0.80
  -4   0  -3    0.50    1.30
   4   1   3  775.32   35.80
   4  -1  -3  767.72   35.80
  -4   1  -3  635.94   37.00
   4  -1  -3  791.22   35.60
  -4  -1  -3  689.03   36.60
   4  -1   3  779.02   36.10
  -4  -1  -3  663.83   36.20
   4   1  -3  781.02   35.50
   4   1  -3  807.62   35.90
   4  -2  -3    1.80    0.80
   4  -2  -3    1.70    0.80
   4   2   3    2.40    0.80
  -4  -2   3    1.60    0.60
   4   2  -3    1.80    0.90
  -4  -2  -3    0.00    1.10
  -4  -2  -3    1.40    0.60
   4  -2   3    1.40    1.20
  -4  -2  -3    4.00    1.40
   4   2  -3    3.20    0.60
  -4  -2  -3    1.50    1.10
  -4  -3   3  540.15   25.60
   4  -3  -3  511.45   25.80
   4  -3  -3  522.15   26.00
   4   3   3  525.65   25.80
   4  -3   3  531.95   26.90
  -4  -3  -3  562.24   26.50
  -4  -3  -3  546.25   26.00
   4   3  -3  539.55   26.10
  -4  -3  -3  578.04   25.50
  -4  -3  -3  517.55   26.60
   4   3  -3  521.95   25.50
  -4  -4   3    0.70    0.70
  -4  -4   3    0.40    0.70
   4  -4  -3    0.70    0.80
  -4   4  -3   -0.70    1.90
   4   4   3    0.90    0.70
   4  -4  -3    0.50    0.80
  -4  -4  -3    0.80    0.50
  -4  -4  -3    1.00    1.20
   4   4  -3    0.50    0.90
  -4  -4  -3    1.10    0.40
   4   4  -3    1.10    0.40
   4  -4   3    0.90    1.50
  -4  -4  -3    0.90    0.90
   4  -5  -3  215.18   11.40
  -4   5  -3  189.88   13.50
  -4  -5   3  211.88   10.50
   4  -5  -3  213.28   11.00
   4   5   3  213.88   10.80
  -4  -5   3  213.18   12.10
  -4  -5  -3  218.88   11.80
   4   5  -3  220.08   11.30
   4  -5   3  223.78   13.00
  -4  -5  -3  222.58   11.40
  -4   6  -3    1.70    2.30
   4  -6  -3   -0.40    0.90
   4  -6  -3   -0.90    1.20
  -4  -6   3    0.50    1.50
  -4  -6  -3    1.60    1.20
  -4  -6  -3    2.30    1.60
   4  -6   3   -2.00    1.90
   4   6  -3    0.70    1.10
  -4  -7   3   70.79    5.40
  -4   7  -3   76.49    7.50
   4  -7  -3   77.89    4.70
  -4  -7  -3   76.69    5.10
  -4  -7  -3   69.59    5.70
   4   7  -3   74.59    4.90
   4  -7   3   56.29    7.20
  -4  -8   3   -0.20    1.80
  -4   8  -3   -1.80    3.00
   4  -8  -3    0.70    1.30
  -4  -8  -3    0.40    1.70
  -4  -9  -3   12.90    3.20
   5   0  -3  138.99    7.10
   5   0  -3  130.49    7.40
   5   0   3  135.99    7.50
   5  -1  -3  261.97   13.30
   5  -1  -3  267.47   13.60
   5   1   3  277.07   13.70
  -5  -1  -3  248.38   14.60
   5   1  -3  269.07   13.60
   5  -1   3  261.77   13.80
   5   1  -3  281.27   13.20
   5  -2  -3 1085.99   51.39
   5   2   3 1110.99   51.59
   5  -2  -3 1119.79   51.69
  -5  -2  -3 1034.20   52.39
   5   2  -3 1094.19   51.69
   5   2  -3 1066.79   51.09
   5  -2   3 1057.19   51.39
   5  -2   3 1065.59   52.09
  -5  -2  -3 1091.79   52.59
  -5  -3   3  155.68    7.60
   5   3   3  145.09    7.70
   5  -3  -3  144.99    7.70
   5  -3  -3  139.39    7.90
  -5  -3  -3  151.28    7.20
   5   3  -3  140.89    7.20
  -5  -3  -3  134.89    8.40
  -5  -3  -3  146.99    8.70
  -5  -3  -3  135.89    8.00
   5   3  -3  143.19    7.90
   5  -3   3  135.89    8.60
   5  -4  -3   68.29    4.30
   5  -4  -3   72.59    4.60
   5   4   3   60.69    4.10
   5  -4   3   64.49    5.40
  -5  -4  -3   64.09    3.90
   5   4  -3   69.79    3.60
   5   4  -3   67.59    4.40
  -5  -4  -3   64.29    5.10
  -5  -4  -3   68.89    4.60
  -5  -5   3   80.99    7.00
   5  -5  -3   97.69    6.10
  -5   5  -3   77.09    8.00
   5   5   3  100.39    5.60
   5  -5  -3   99.89    5.80
  -5  -5  -3   98.39    6.00
   5  -5   3  101.49    7.50
   5   5  -3   98.39    5.90
  -5  -5  -3  108.69    6.80
   5  -6  -3  288.57   14.20
  -5   6  -3  217.78   16.70
   5  -6  -3  265.57   14.90
  -5  -6   3  286.37   15.50
  -5  -6  -3  282.97   14.50
   5   6  -3  293.87   14.50
   5  -6   3  252.17   16.30
  -5  -6  -3  296.67   15.30
   5  -7  -3   12.80    2.00
  -5  -7   3   12.40    2.70
  -5   7  -3   13.50    4.00
  -5  -7  -3   18.30    3.10
   5  -7   3   10.90    3.80
   5   7  -3   13.80    2.10
  -5  -8   3   14.20    3.00
  -5   8  -3   11.00    4.20
   5  -8  -3   13.80    2.20
  -5  -8  -3   14.20    3.00
   6   0  -3  554.94   26.00
   6   0   3  527.85   26.10
   6   0  -3  557.84   25.50
  -6   0  -3  444.56   27.40
   6   1   3    3.90    1.20
   6  -1  -3    4.50    1.40
   6  -1  -3    4.80    1.20
   6   1  -3    3.60    1.00
  -6  -1  -3    0.40    1.80
   6   1  -3    5.40    1.50
   6  -1   3    5.00    1.60
   6   2   3  396.46   19.20
   6  -2  -3  368.36   19.20
   6  -2  -3  392.16   18.90
  -6  -2  -3  380.66   20.20
  -6  -2  -3  342.47   20.00
   6  -2   3  374.06   18.80
   6   2  -3  391.56   19.20
   6   2  -3  390.06   18.60
   6  -2   3  395.46   19.80
   6  -3  -3    1.40    1.00
   6  -3  -3    1.40    1.20
   6   3   3    2.30    1.10
   6   3  -3    3.70    0.80
  -6  -3  -3    2.90    1.90
  -6  -3  -3    1.30    1.70
  -6  -3  -3    1.80    1.50
   6   3  -3    4.10    1.20
   6  -3   3    2.20    1.50
   6  -3   3    4.70    1.30
   6  -4  -3  244.68   13.10
   6   4   3  253.07   13.10
   6  -4  -3  257.87   13.60
  -6  -4  -3  264.37   13.90
   6   4  -3  250.17   12.40
  -6  -4  -3  230.88   14.30
   6  -4   3  254.47   14.50
   6   4  -3  258.17   13.40
  -6  -4  -3  284.27   14.50
  -6  -5   3    2.60    2.30
   6  -5  -3    0.60    1.10
   6   5   3    2.00    1.20
   6  -5  -3    4.40    1.70
  -6   5  -3    2.70    3.50
  -6  -5  -3    2.20    1.50
   6   5  -3    2.30    1.30
   6  -5   3    4.40    2.30
  -6  -5  -3    4.30    2.10
  -6  -6   3   94.79    7.30
  -6   6  -3   72.39    9.00
   6  -6  -3   95.99    6.70
   6  -6  -3   90.89    5.80
   6   6  -3   90.49    5.90
  -6  -6  -3   96.49    7.00
  -6  -6  -3   96.49    6.10
   6  -6   3   87.79    7.90
   6  -7  -3   -1.40    1.10
  -6   7  -3    4.10    3.70
  -6  -7   3    2.40    2.20
  -6  -7  -3    3.40    2.20
   6   7  -3    0.70    2.00
   6  -7   3    2.50    2.90
  -6   8  -3    9.20    4.80
   6  -8  -3   34.20    3.40
  -6  -8   3   30.80    4.30
  -6  -8  -3   44.10    5.00
   7   0  -3  629.04   29.40
  -7   0  -3  525.35   31.60
   7   0   3  608.84   30.10
   7   0  -3  645.24   30.00
   7  -1  -3   66.59    4.10
   7  -1  -3   66.19    4.60
   7   1   3   65.99    4.60
  -7  -1  -3   49.99    5.80
   7   1  -3   60.79    3.80
   7   1  -3   64.19    4.50
   7  -1   3   61.89    4.80
   7  -2  -3   11.20    2.10
   7  -2  -3   12.70    1.80
   7   2   3   13.90    2.10
   7  -2   3    9.20    2.10
   7   2  -3   12.50    2.10
   7   2  -3   10.60    1.40
  -7  -2  -3   11.50    2.90
  -7  -2  -3    9.90    2.80
   7  -3  -3   26.20    2.60
   7  -3  -3   17.20    2.50
   7   3   3   24.20    2.70
   7  -3   3   27.60    3.60
  -7  -3  -3   30.90    4.20
  -7  -3  -3   24.40    3.50
  -7  -3  -3   21.80    3.30
   7   3  -3   22.90    2.70
   7   3  -3   24.80    2.00
   7  -4  -3  320.27   17.80
   7   4   3  339.57   17.40
   7  -4  -3  348.97   17.30
  -7  -4  -3  347.47   18.30
   7  -4   3  320.57   18.60
   7   4  -3  344.37   17.70
  -7  -4  -3  374.86   19.00
   7  -5  -3   26.30    2.80
  -7   5  -3   19.10    5.00
  -7  -5   3   24.70    4.20
   7   5   3   32.00    2.90
   7  -5  -3   26.90    3.40
   7  -5   3   25.60    4.30
   7   5  -3   25.20    2.90
  -7  -5  -3   24.10    3.10
  -7  -5  -3   31.90    4.30
  -7   6  -3    0.00    3.40
  -7  -6   3    6.40    2.80
   7  -6  -3    6.00    2.30
   7  -6  -3    7.60    1.80
  -7  -6  -3    7.50    2.10
  -7  -6  -3    5.20    2.40
   7  -6   3    6.80    3.30
   7   6  -3    6.60    1.90
   7  -7  -3    2.50    1.70
  -7  -7   3    2.50    2.30
  -7   7  -3   -1.60    3.40
  -7  -7  -3    1.70    2.30
   7  -7   3    9.20    3.70
   8   0   3    7.10    2.10
   8   0  -3    2.60    1.60
   8   0  -3    5.40    1.40
  -8   0  -3    4.50    3.00
   8  -1  -3  183.98   10.00
   8   1   3  177.48   10.00
   8  -1  -3  175.38    9.30
  -8   1  -3  139.89   12.10
  -8  -1  -3  160.48   11.70
   8   1  -3  175.98    9.90
   8   1  -3  176.98    9.10
   8  -1   3  165.98   10.20
   8   2   3    7.40    1.80
   8  -2  -3    4.50    1.60
   8  -2  -3    5.80    1.60
   8   2  -3    9.20    1.90
   8   2  -3    6.50    1.30
  -8  -2  -3    4.50    2.90
   8  -2   3    6.30    2.00
  -8  -2  -3    7.70    2.90
   8  -3  -3  115.69    7.60
   8   3   3  117.29    7.50
   8  -3  -3  127.19    7.20
  -8  -3  -3  115.19    9.70
   8   3  -3  123.29    7.60
   8  -3   3  117.79    8.30
  -8  -3  -3  130.59    9.10
   8   3  -3  127.19    6.60
   8  -4  -3    2.50    1.50
  -8   4  -3    2.80    3.40
   8  -4  -3    1.50    1.60
   8   4   3    1.60    1.60
  -8  -4  -3   -0.40    2.10
   8   4  -3    0.10    1.40
  -8  -4  -3    3.20    2.10
   8  -4   3    1.40    2.20
   8  -5  -3   59.99    4.40
  -8  -5   3   52.09    6.40
   8  -5  -3   51.39    5.10
   8   5   3   60.39    4.70
  -8   5  -3   45.40    8.00
  -8  -5  -3   69.79    5.50
   8   5  -3   56.49    4.70
   8  -5   3   59.59    6.40
  -8  -5  -3   68.29    6.40
  -8   6  -3    1.60    3.90
   8  -6  -3    2.10    2.20
  -8  -6   3   -0.20    2.40
   8  -6  -3    1.30    1.70
   8  -6   3    2.20    2.80
   8   6  -3    3.00    1.80
  -8  -6  -3    2.70    2.60
  -9   0  -3  120.79   11.00
   9   0  -3  154.68    8.40
   9   0   3  164.68    9.50
   9   0  -3  146.19    9.10
   9  -1  -3   53.59    3.80
   9  -1  -3   54.39    4.50
  -9   1  -3   50.79    7.60
   9   1   3   50.49    4.60
   9   1  -3   54.29    3.70
   9  -1   3   48.00    4.80
  -9  -1  -3   38.80    6.00
   9   1  -3   50.49    4.50
  -9   2  -3    8.20    4.40
   9  -2  -3   10.90    1.90
   9   2   3    9.60    2.40
   9  -2  -3   10.70    2.40
   9   2  -3   13.00    1.80
  -9  -2  -3    6.30    3.30
   9  -2   3    7.00    2.60
   9   2  -3   10.60    2.20
  -9  -2  -3   11.90    3.60
   9   3   3   46.90    4.50
   9  -3  -3   49.90    4.80
   9  -3  -3   56.19    4.30
  -9   3  -3   35.30    7.10
   9   3  -3   53.49    4.60
   9  -3   3   53.69    5.50
  -9  -3  -3   50.29    6.00
   9   4   3   85.19    6.00
   9  -4  -3   74.29    5.50
  -9   4  -3   70.69   10.10
   9  -4  -3   75.89    6.40
   9  -4   3   84.29    7.10
  -9  -4  -3   73.89    6.70
   9   4  -3   88.09    6.10
  -9  -4  -3   94.89    7.80
  -9  -5   3   11.00    3.60
   9  -5  -3   12.90    3.30
   9  -5  -3   13.60    2.80
   9  -5   3   15.50    3.90
  -9  -5  -3   13.40    3.10
   9   5  -3   14.20    2.70
  10   0  -3   51.09    4.00
  10   0   3   48.20    5.10
  10   0  -3   47.40    4.50
 -10   0  -3   45.20    7.30
  10   1   3    9.00    2.50
  10  -1  -3    8.30    1.90
 -10   1  -3   11.10    4.80
  10  -1  -3   10.20    2.60
  10   1  -3    7.00    1.80
 -10  -1  -3   13.50    4.60
  10  -1   3    8.90    2.60
  10   1  -3    7.70    2.40
  10   2   3   53.19    4.90
  10  -2  -3   52.39    4.40
  10  -2  -3   56.49    5.20
 -10   2  -3   42.10    7.60
  10   2  -3   63.69    5.20
 -10  -2  -3   58.19    6.90
  10  -2   3   55.79    5.80
 -10   3  -3    4.10    4.90
  10  -3  -3    6.30    2.00
  10  -3  -3    2.00    1.90
  10   3   3    6.30    2.30
  10   3  -3    9.60    2.50
 -10  -3  -3    7.90    3.60
  10  -3   3    2.40    2.60
   0   0  -4 4950.20  225.78
   0   0  -4 4560.94  226.68
   0   0  -4 5211.58  225.78
   0   0   4 4989.00  225.68
   0   0  -4 4558.34  225.98
   0   0   4 4609.94  225.68
   0  -1  -4   -1.40    0.60
   0  -1   4   -2.80    0.50
   0   1  -4   -2.50    0.60
   0  -1  -4   -2.00    0.90
   0  -1   4   -1.70    0.70
   0   1   4   -1.70    0.60
   0   1  -4   -2.80    0.30
   0   1  -4   -2.90    0.60
   0  -1  -4   -1.60    0.50
   0   1  -4   -3.70    1.20
   0   1   4   -1.60    0.60
   0  -1  -4   -3.10    0.40
   0   1   4   -3.00    0.40
   0  -2  -4  521.05   25.00
   0   2   4  537.25   24.80
   0   2  -4  504.05   26.30
   0   2  -4  548.85   25.10
   0   2  -4  487.45   25.30
   0  -2   4  520.25   25.40
   0   2   4  521.65   24.90
   0  -2  -4  522.05   25.00
   0  -2  -4  525.55   24.70
   0   2   4  465.95   25.00
   0  -2  -4  547.65   24.60
   0   2  -4  530.75   24.60
   0  -3  -4   -0.30    0.40
   0  -3   4    1.20    0.40
   0  -3  -4   -0.70    0.60
   0   3  -4    0.30    0.80
   0   3   4   -0.20    0.40
   0   3  -4   -1.00    0.70
   0  -3  -4   -1.10    0.70
   0  -3   4   -0.20    1.10
   0   4  -4 1949.30   90.29
   0   4  -4 1948.80   91.09
   0   4  -4 1912.91   91.39
   0   4  -4 1932.01   90.49
   0  -4  -4 1958.50   90.49
   0  -4   4 1783.92   90.29
   0  -4  -4 1947.71   90.99
   0   4   4 1954.00   90.49
   0   5  -4   -0.10    0.30
   0   5  -4    0.50    0.90
   0  -5   4   -0.30    0.50
   0  -5  -4    0.30    0.50
   0   5   4    1.40    0.60
   0   5  -4    0.90    1.00
   0  -5  -4   -0.40    0.90
   0  -6  -4   96.69    5.90
   0   6  -4  102.49    6.30
   0  -6  -4   92.39    5.10
   0   6  -4   96.59    5.90
   0   7  -4   -1.90    1.80
   0   7  -4   -0.70    1.10
   0  -7  -4    0.10    1.20
   0  -8  -4  196.28   11.00
   1   0   4   77.29    4.60
   1   0   4   74.19    4.00
  -1   0  -4   75.89    4.20
   1   0  -4   75.99    4.00
   1   0  -4   77.29    4.20
  -1   0  -4   72.89    4.30
   1   0   4   71.79    4.80
  -1   0   4   77.89    4.00
   1   0  -4   77.49    4.00
  -1   0  -4   87.09    4.70
  -1   0   4   71.49    3.90
  -1   0  -4   74.39    4.00
  -1   0   4   75.49    4.20
   1   1   4    2.20    0.70
   1  -1  -4    3.10    0.60
   1  -1  -4    4.70    0.60
  -1   1  -4    2.30    1.10
  -1   1  -4    3.10    0.40
   1  -1  -4    1.40    0.60
   1   1   4    0.80    0.70
   1   1   4    0.00    0.80
  -1  -1   4    1.60    0.50
  -1   1  -4    0.60    0.70
   1   1   4    1.90    0.60
  -1  -1   4    1.60    0.70
  -1  -1   4    1.00    0.30
   1  -1   4    1.50    1.00
   1  -1   4    0.90    0.40
   1   1  -4    2.60    0.80
   1   1  -4    1.10    0.40
  -1   1   4    1.10    0.50
  -1  -1  -4    1.00    0.60
   1   1  -4    1.40    0.50
  -1  -1  -4    1.40    0.60
   1  -1   4    2.50    1.30
  -1  -1  -4    1.80    0.60
  -1   1   4    1.40    0.40
  -1  -1  -4    1.10    0.60
   1  -2  -4   13.70    1.40
  -1   2  -4   13.20    1.90
  -1  -2   4   12.40    1.60
   1   2   4   13.60    1.40
  -1  -2   4   12.80    1.40
  -1   2  -4   15.80    2.30
   1  -2  -4   12.80    1.10
   1   2   4   14.50    1.50
   1   2   4   15.90    1.30
   1   2   4   11.20    1.40
   1  -2  -4   13.80    1.00
  -1  -2   4   14.00    0.90
   1   2  -4   11.70    1.50
  -1   2   4   13.90    1.10
   1   2  -4   11.20    1.10
  -1  -2  -4   14.10    1.10
  -1   2   4   11.50    1.10
  -1  -2  -4   14.00    1.30
  -1   2   4   14.40    1.30
  -1  -2  -4   14.10    1.50
   1  -2   4   11.50    1.90
   1   2  -4   13.60    0.80
  -1  -2  -4   15.00    1.00
   1  -2   4   13.90    2.30
  -1   3  -4   29.60    2.90
   1  -3  -4   29.30    1.70
   1   3   4   31.60    2.00
  -1  -3   4   26.90    2.60
   1  -3  -4   29.10    2.00
   1  -3  -4   27.60    2.30
  -1  -3  -4   31.90    2.30
  -1   3   4   32.70    1.80
  -1  -3  -4   28.40    2.40
   1   3  -4   34.50    2.60
  -1   3   4   31.00    2.00
  -1  -3  -4   32.00    1.90
   1  -3   4   23.90    3.50
   1   3  -4   33.80    2.10
   1   4   4    1.20    0.60
  -1  -4   4    8.70    1.70
   1  -4  -4    1.00    1.00
  -1   4  -4    3.30    0.70
  -1   4  -4    0.00    1.10
   1  -4  -4    1.80    0.50
   1  -4  -4    0.70    0.60
  -1  -4   4    1.60    0.70
  -1   4   4    1.40    0.30
   1  -4   4    1.10    1.70
  -1  -4  -4    2.30    0.90
   1   4  -4    0.30    0.90
   1   4  -4    2.80    0.80
  -1  -4  -4    1.80    0.50
  -1  -4  -4   -0.30    0.90
   1  -5  -4    3.30    0.80
   1  -5  -4    5.30    1.30
   1   5   4    5.10    0.80
  -1  -5   4    4.10    0.90
  -1   5  -4    5.90    0.90
  -1   5  -4    5.60    1.70
  -1   5  -4    4.40    1.40
   1   5  -4    3.80    0.90
   1   5  -4    5.30    1.30
  -1  -5  -4    5.00    0.70
  -1  -5  -4    6.50    1.30
   1   5  -4    5.60    0.80
  -1  -5  -4    5.10    1.40
   1  -6  -4    3.70    1.40
   1  -6  -4    0.20    0.70
  -1   6  -4    0.00    1.20
  -1  -6   4    0.60    0.80
   1   6  -4   -0.20    0.70
  -1  -6  -4   -0.10    0.50
  -1  -6  -4    0.00    1.30
  -1  -6  -4    1.00    1.10
   1   6  -4   -0.20    0.90
   1  -7  -4   16.60    2.40
   1  -7  -4   14.90    1.60
  -1   7  -4   12.50    2.40
  -1   7  -4   14.10    2.60
  -1  -7  -4   13.60    2.10
   1   7  -4   15.40    2.20
  -1  -7  -4   15.30    2.50
   1  -8  -4    3.60    1.70
  -1   8  -4   -0.80    2.10
  -1  -8  -4    2.30    1.50
  -2   0   4 1230.18   60.49
  -2   0  -4 1281.87   61.19
   2   0   4 1305.77   61.09
  -2   0   4 1323.87   60.49
  -2   0  -4 1381.86   60.89
   2   0   4 1120.19   61.19
   2   0  -4 1310.57   60.69
   2   0  -4 1261.77   60.59
   2   0  -4 1276.67   60.49
  -2   0   4 1327.57   60.79
  -2   0  -4 1263.47   60.59
  -2   1  -4 1446.76   65.79
   2   1   4 1384.16   66.29
  -2   1  -4 1375.36   66.79
  -2  -1   4 1349.07   65.79
   2   1   4 1261.67   66.39
   2  -1  -4 1381.96   65.99
   2   1   4 1405.36   66.19
  -2  -1   4 1415.86   65.89
   2  -1  -4 1444.86   66.09
  -2  -1  -4 1552.44   65.99
  -2  -1  -4 1361.76   66.19
   2  -1   4 1356.06   66.69
   2   1  -4 1301.27   66.19
  -2   1   4 1433.06   65.99
   2   1  -4 1417.46   65.79
   2   1  -4 1367.46   65.79
  -2   1   4 1404.16   65.99
  -2  -1  -4 1449.95   66.09
  -2   1   4 1432.06   65.89
  -2  -2   4   55.09    3.20
  -2   2  -4   48.20    4.30
   2   2   4   54.09    3.60
   2   2   4   57.59    3.30
  -2   2  -4   55.79    2.90
   2  -2  -4   54.79    3.10
   2  -2  -4   48.40    3.40
   2  -2  -4   50.09    3.10
  -2  -2   4   52.69    2.80
   2   2  -4   56.39    3.60
  -2  -2  -4   52.49    3.20
   2   2  -4   54.49    3.00
  -2  -2  -4   57.59    3.40
   2  -2   4   53.79    4.30
  -2   2   4   57.19    3.10
  -2  -2  -4   55.69    3.10
  -2  -2  -4   57.19    3.50
   2  -3  -4  977.10   46.70
   2   3   4  983.60   46.50
   2  -3  -4  966.50   46.20
  -2   3  -4  907.61   47.50
  -2  -3   4 1006.50   46.50
   2   3   4 1016.90   46.10
   2  -3  -4  993.50   46.10
  -2  -3  -4  946.81   46.50
   2   3  -4 1027.70   46.70
  -2  -3  -4  966.10   46.10
  -2   3   4  990.00   46.10
   2  -3   4  914.51   47.80
  -2  -3  -4 1005.60   46.00
   2   3  -4  989.10   46.00
  -2  -3  -4  917.41   46.60
  -2  -4   4  309.47   16.20
   2  -4  -4  315.67   16.30
  -2  -4   4  283.87   16.20
   2  -4  -4  336.97   15.90
  -2   4  -4  279.17   17.10
   2  -4  -4  320.67   15.70
   2   4   4  347.27   15.60
   2   4   4  337.37   15.90
  -2   4   4  338.77   15.60
   2   4  -4  327.47   15.60
  -2  -4  -4  327.97   16.40
  -2  -4  -4  327.47   16.20
   2   4  -4  334.07   16.40
  -2  -4  -4  335.47   15.50
  -2  -4  -4  348.37   15.50
   2  -4   4  277.07   17.60
  -2   5  -4  400.66   21.70
   2  -5  -4  400.36   20.60
   2  -5  -4  426.06   20.10
   2  -5  -4  411.26   20.00
  -2  -5   4  386.66   20.30
   2   5   4  426.46   20.00
  -2  -5  -4  429.96   20.50
   2   5  -4  405.66   20.50
   2  -5   4  329.57   22.00
  -2  -5  -4  424.96   20.70
  -2   5   4  433.36   19.70
   2   5  -4  420.36   19.60
  -2  -5  -4  423.26   19.50
   2  -6  -4   21.10    2.00
   2  -6  -4   25.30    2.70
  -2  -6   4   20.90    2.20
  -2   6  -4   15.60    3.10
  -2  -6  -4   23.10    2.50
   2  -6   4   12.90    3.50
   2   6  -4   22.00    2.50
  -2  -6  -4   24.20    2.80
  -2  -7   4  141.89    8.30
   2  -7  -4  153.88    8.90
   2  -7  -4  142.79    8.00
  -2   7  -4  166.58    9.60
  -2   7  -4  147.29    9.80
   2   7  -4  150.68    8.60
  -2  -7  -4  158.08    8.80
  -2  -7  -4  161.58    9.20
   2  -8  -4   38.20    3.70
  -2   8  -4   33.00    4.60
  -2  -8  -4   34.50    4.00
  -2  -8  -4   37.40    3.70
  -3   0  -4    8.30    1.70
  -3   0   4    8.90    1.10
   3   0   4   10.30    1.50
  -3   0  -4    8.40    1.30
   3   0  -4   10.20    1.30
   3   0  -4   10.00    1.10
   3  -1  -4   79.29    4.30
   3  -1  -4   74.29    4.20
  -3  -1   4   78.59    4.10
   3   1   4   55.49    4.80
  -3   1  -4   72.19    4.40
   3   1   4   73.69    4.40
   3  -1  -4   76.89    4.40
  -3   1  -4   73.39    5.50
  -3  -1   4   73.69    4.10
   3   1  -4   81.59    4.50
  -3  -1  -4   83.99    4.40
   3   1  -4   74.89    4.10
   3  -1   4   78.59    4.90
  -3  -1  -4   79.49    4.60
  -3  -1  -4   87.89    5.00
  -3  -2   4    1.70    0.60
   3   2   4    2.70    1.20
   3   2   4    2.30    0.80
  -3   2  -4    2.10    1.60
  -3  -2   4    2.40    0.50
   3  -2  -4    2.60    0.90
   3  -2  -4    1.40    0.70
   3  -2  -4    2.40    0.70
  -3  -2  -4    1.30    0.60
  -3  -2  -4    2.90    1.00
   3   2  -4    1.50    0.80
  -3   2   4    3.40    0.90
   3  -2   4    2.30    1.30
   3   2  -4    1.80    0.60
  -3  -2  -4    2.30    0.90
  -3  -2  -4    2.50    0.90
   3  -3  -4   12.30    1.60
   3   3   4   11.60    1.80
  -3  -3   4   15.20    1.50
   3  -3  -4   15.10    1.50
  -3  -3   4   14.10    1.00
  -3   3  -4    8.80    2.30
   3   3   4   15.10    1.40
   3  -3  -4   15.90    1.50
   3   3  -4   16.50    1.20
   3  -3   4   12.20    2.40
   3   3  -4   11.50    1.60
  -3  -3  -4   14.70    1.40
  -3  -3  -4   13.70    1.70
  -3  -3  -4   14.70    1.90
  -3   3   4   15.50    1.40
  -3  -3  -4   14.50    1.30
   3  -4  -4    0.00    1.00
  -3  -4   4    1.40    1.00
  -3   4  -4    0.20    1.70
   3  -4  -4   -1.10    0.60
   3   4   4    0.20    0.90
   3   4   4    0.00    0.60
   3  -4  -4   -0.80    0.60
   3   4  -4    0.60    0.80
  -3  -4  -4   -0.40    0.70
  -3  -4  -4    0.20    0.40
  -3  -4  -4   -0.50    1.00
   3   4  -4    0.00    0.40
  -3  -4  -4    0.90    0.60
   3  -4   4    0.60    1.50
  -3   4   4   -0.10    0.60
   3  -5  -4   53.59    4.00
  -3  -5   4   54.89    4.30
  -3   5  -4   42.30    5.30
   3  -5  -4   55.89    3.50
   3   5   4   54.99    3.10
   3  -5  -4   52.09    3.60
   3   5  -4   54.59    2.90
  -3  -5  -4   56.79    2.80
  -3  -5  -4   56.29    4.20
   3   5  -4   51.99    3.80
  -3   5   4   56.79    3.30
   3  -5   4   42.00    5.30
  -3  -5  -4   60.49    3.90
   3  -6  -4    2.20    1.30
   3  -6  -4    1.30    1.00
  -3  -6   4    0.90    1.30
  -3   6  -4    1.10    2.30
   3  -6  -4    5.80    1.60
   3  -6   4    3.20    2.40
  -3  -6  -4    3.90    1.70
   3   6  -4    2.80    1.30
  -3  -6  -4    5.10    1.40
  -3  -7   4    0.70    1.30
   3  -7  -4    0.30    1.00
  -3   7  -4    1.00    2.30
  -3  -7  -4   -0.70    1.40
   3   7  -4   -0.40    1.00
  -3  -7  -4    1.20    1.30
   3  -7   4   -0.70    2.60
   3  -8  -4    0.20    1.40
  -3   8  -4    2.20    2.00
  -3   8  -4   -0.60    2.50
  -3  -8  -4    0.30    1.80
  -3  -9  -4   10.10    2.80
   4   0   4  679.23   31.30
   4   0  -4  688.63   31.10
  -4   0  -4  592.24   32.00
  -4   0  -4  602.14   31.30
   4   0  -4  643.04   30.70
   4   1   4    2.50    1.00
  -4   1  -4    3.10    1.80
   4  -1  -4    1.00    0.80
   4  -1  -4    1.70    0.80
  -4  -1  -4    3.70    1.30
   4   1  -4    2.90    0.80
  -4  -1  -4    2.50    1.40
   4  -1   4    1.90    1.00
   4   1  -4    3.50    1.00
  -4  -2   4 2344.77  108.79
   4   2   4 2347.57  109.09
   4  -2  -4 2327.67  108.99
  -4   2  -4 1973.00  110.59
   4  -2  -4 2234.58  109.09
  -4  -2  -4 2292.67  109.49
  -4  -2  -4 2301.37  109.69
  -4  -2  -4 2386.56  109.59
  -4  -2  -4 2534.25  108.79
   4   2  -4 2423.06  109.29
   4   2  -4 2277.97  108.69
   4  -2   4 2268.87  109.79
   4   3   4    1.00    0.80
  -4  -3   4    2.40    0.70
  -4   3  -4    1.20    1.90
   4  -3  -4    0.70    0.90
   4  -3  -4    1.20    0.90
  -4  -3   4    1.50    0.70
  -4  -3  -4    4.20    1.30
   4   3  -4    3.30    1.00
   4   3  -4    2.10    0.60
  -4  -3  -4    1.00    1.20
  -4  -3  -4    1.60    0.60
  -4  -3  -4    1.80    0.90
   4  -3   4    0.20    1.30
   4   4   4  255.47   12.70
   4  -4  -4  260.57   12.80
  -4  -4   4  249.58   12.50
  -4  -4   4  254.87   12.30
  -4   4  -4  271.97   15.60
   4  -4  -4  231.58   12.80
   4  -4   4  248.48   14.40
  -4  -4  -4  252.67   12.40
  -4  -4  -4  263.57   12.20
  -4  -4  -4  260.17   13.20
  -4  -4  -4  260.37   13.50
   4   4  -4  252.97   12.30
   4   4  -4  247.38   13.10
   4   5   4    0.80    0.80
  -4   5  -4    1.20    2.40
   4  -5  -4    1.50    1.10
   4  -5  -4    0.60    1.00
  -4  -5   4   -1.70    1.20
   4   5  -4   -0.20    1.00
  -4  -5  -4    0.00    1.00
  -4  -5  -4    1.40    1.50
   4  -5   4    2.20    2.00
   4   5  -4    0.40    0.50
  -4   6  -4  434.66   25.00
   4  -6  -4  440.86   22.60
   4  -6  -4  470.25   22.20
  -4  -6   4  435.96   23.00
   4   6  -4  458.45   22.50
  -4  -6  -4  479.85   23.20
  -4  -6  -4  455.05   22.60
   4  -6   4  407.56   24.70
  -4  -7   4    2.00    1.60
  -4   7  -4   -2.80    2.60
   4  -7  -4    0.20    1.20
  -4  -7  -4    0.00    1.60
   4  -7   4    2.60    2.70
   4   7  -4    2.00    1.30
  -4  -7  -4    0.30    1.30
   4  -8  -4   18.10    2.30
  -4   8  -4   15.50    4.20
   4  -8   4    8.90    4.50
  -4  -8  -4   16.30    3.10
   5   0   4    7.80    1.60
   5   0  -4    5.30    1.20
   5   0  -4    5.10    1.00
  -5   0  -4    6.50    2.40
   5  -1  -4   31.40    2.60
   5   1   4   29.90    2.60
  -5   1  -4   27.10    4.10
   5  -1  -4   29.50    2.40
   5   1  -4   32.20    2.20
   5  -1   4   34.80    3.00
   5   1  -4   28.70    2.50
  -5  -1  -4   25.20    3.10
  -5  -1  -4   29.50    3.50
   5  -2  -4   23.70    2.30
   5  -2  -4   24.70    2.10
  -5   2  -4   17.90    3.90
   5   2   4   20.30    2.20
  -5  -2  -4   18.60    2.70
  -5  -2  -4   23.20    2.90
  -5  -2  -4   19.90    2.80
   5   2  -4   22.80    2.40
   5   2  -4   24.20    1.80
   5  -2   4   18.70    2.60
   5  -3  -4    2.30    1.00
  -5   3  -4   -0.40    2.20
   5  -3  -4    2.80    1.00
   5   3   4    1.20    0.90
  -5  -3  -4    4.60    1.60
  -5  -3  -4    1.90    1.20
   5  -3   4    2.70    1.70
  -5  -3  -4    1.20    1.40
   5   3  -4    1.40    1.10
   5   3  -4    2.00    0.70
  -5   4  -4   -0.20    2.30
   5  -4  -4    1.30    1.00
   5   4   4    0.20    0.90
   5  -4  -4    0.60    1.00
   5  -4   4    1.60    1.60
  -5  -4  -4    0.50    1.20
  -5  -4  -4    0.30    0.90
   5   4  -4    1.70    1.00
   5   4  -4    0.40    0.60
  -5  -4  -4    4.90    1.80
   5  -5  -4   14.10    2.20
   5   5   4   18.20    2.00
  -5   5  -4   12.10    3.80
   5  -5  -4   18.90    2.20
  -5  -5  -4   19.70    3.00
   5  -5   4   15.30    3.20
  -5  -5  -4   15.40    2.20
   5   5  -4   18.90    2.30
  -5   6  -4    7.90    3.50
   5  -6  -4    8.80    2.00
   5  -6  -4    7.40    1.60
  -5  -6   4    9.80    2.50
   5  -6   4    8.60    3.40
  -5  -6  -4    8.10    2.30
  -5  -6  -4   10.00    1.90
   5   6  -4    7.10    1.70
   5  -7  -4    0.50    1.20
  -5  -7   4    0.80    1.70
  -5   7  -4    0.20    3.10
  -5  -7  -4    1.30    1.80
  -5  -7  -4    0.10    1.50
   5   7  -4    1.50    1.30
   5  -7   4    0.40    2.90
   5  -8  -4   -0.10    1.50
  -5   8  -4   -0.70    3.40
   5  -8   4    1.70    5.50
  -5  -8  -4    2.60    2.20
   6   0   4  109.59    6.80
   6   0  -4  114.29    6.20
  -6   0  -4  120.99    8.60
   6   0  -4  110.59    6.60
   6  -1  -4  979.30   46.00
   6   1   4  994.30   46.50
  -6   1  -4  879.11   48.40
   6  -1  -4  970.00   46.40
   6  -1   4 1012.40   46.90
   6   1  -4  941.21   46.40
  -6  -1  -4  944.81   47.20
   6   1  -4 1018.50   45.90
  -6  -1  -4  896.11   47.60
   6  -2  -4   46.30    3.20
  -6   2  -4   25.30    4.70
   6  -2  -4   41.60    3.30
   6   2   4   41.40    3.40
   6  -2   4   42.30    4.00
  -6  -2  -4   40.20    4.30
  -6  -2  -4   40.10    4.30
   6   2  -4   41.00    2.80
   6   2  -4   44.10    3.40
  -6   3  -4  551.94   33.50
   6  -3  -4  631.44   31.10
   6  -3  -4  616.34   30.70
   6   3   4  626.64   30.90
  -6  -3  -4  666.03   31.50
   6  -3   4  649.54   32.10
   6   3  -4  630.24   30.20
   6   3  -4  634.34   31.10
  -6  -3  -4  651.13   31.90
  -6  -3  -4  653.83   31.90
  -6   4  -4   52.69    7.20
   6   4   4   63.89    4.30
   6  -4  -4   66.69    4.30
   6  -4  -4   58.39    4.50
   6   4  -4   62.09    3.50
   6  -4   4   62.19    5.70
   6   4  -4   61.19    4.40
  -6  -4  -4   62.49    4.80
  -6  -4  -4   66.19    5.40
   6  -5  -4  339.07   17.40
   6  -5  -4  335.47   17.90
   6   5   4  338.17   17.30
  -6   5  -4  297.87   20.50
   6   5  -4  342.17   17.70
  -6  -5  -4  361.66   17.90
  -6  -5  -4  382.56   18.70
   6  -5   4  338.57   19.40
   6  -6  -4   10.90    2.00
  -6   6  -4   12.50    4.10
   6  -6  -4   10.20    2.50
  -6  -6   4   13.00    3.10
   6  -6   4   12.60    3.50
  -6  -6  -4   14.70    2.40
  -6  -6  -4   15.10    3.00
   6   6  -4   12.80    2.20
  -6   7  -4   77.39    9.50
   6  -7  -4   93.89    6.20
  -6  -7   4   89.99    7.40
   6   7  -4  100.09    6.50
   6  -7   4   93.39    9.30
  -6  -7  -4  118.39    7.80
   6  -8  -4    9.90    2.20
  -6   8  -4   11.40    4.70
   7   0  -4    0.50    1.20
   7   0  -4    1.80    1.00
   7   0   4    0.80    1.30
  -7   0  -4    2.00    2.30
   7  -1  -4   11.50    2.00
   7   1   4   17.20    2.40
  -7   1  -4   12.60    3.60
   7  -1  -4   12.80    1.80
   7   1  -4   12.90    1.60
   7   1  -4   10.60    2.00
   7  -1   4   13.50    2.30
  -7  -1  -4   12.90    2.80
  -7  -1  -4   13.40    3.30
   7  -2  -4    6.90    1.50
   7   2   4    9.20    1.80
  -7   2  -4    8.80    3.50
   7  -2  -4    8.00    1.80
  -7  -2  -4    6.30    2.40
  -7  -2  -4    8.70    2.60
   7   2  -4    8.40    1.30
   7  -2   4    6.90    2.10
   7   2  -4    9.90    1.80
  -7   3  -4   17.10    4.80
   7  -3  -4   20.30    2.60
   7   3   4   22.00    2.60
   7  -3  -4   17.90    2.20
   7   3  -4   19.90    2.60
  -7  -3  -4   19.60    3.10
   7   3  -4   20.40    1.90
  -7  -3  -4   20.00    3.50
   7  -3   4   21.20    3.30
  -7  -3  -4   22.60    3.50
  -7   4  -4   -2.50    2.80
   7  -4  -4    2.10    1.40
   7   4   4    0.30    1.30
   7  -4  -4   -0.40    1.30
  -7  -4  -4   -0.70    1.60
   7  -4   4   -0.10    1.70
   7   4  -4   -0.80    1.20
  -7  -4  -4    0.60    1.90
   7  -5  -4   -0.20    1.40
   7  -5  -4    1.50    1.60
   7   5   4    1.20    1.30
  -7   5  -4   -0.40    3.10
  -7  -5  -4    3.20    1.80
   7   5  -4    1.70    1.40
   7  -5   4    2.40    2.70
  -7  -5  -4    3.60    2.30
  -7  -6   4    7.50    2.90
   7  -6  -4    5.40    1.80
  -7   6  -4    1.50    3.90
   7  -6  -4    4.00    2.20
  -7  -6  -4    2.80    2.30
  -7  -6  -4    5.10    2.00
   7  -6   4    7.60    3.40
   7   6  -4    4.20    1.70
  -7  -7   4    4.80    2.80
   7  -7  -4    7.80    2.10
  -7   7  -4   12.60    5.00
   7  -7   4   14.40    4.50
  -7  -7  -4    8.00    3.30
   8   0  -4  536.35   25.30
   8   0   4  503.55   26.10
   8   0  -4  527.05   25.90
  -8   0  -4  476.05   28.10
  -8   1  -4    8.30    3.90
   8  -1  -4   11.30    1.70
   8   1   4    8.90    2.00
   8  -1  -4    8.20    2.00
   8  -1   4    6.50    2.10
  -8  -1  -4    8.20    3.30
  -8  -1  -4   10.30    3.00
   8   1  -4   11.30    1.70
   8   1  -4   12.50    2.20
   8   2   4  121.49    7.90
  -8   2  -4  120.29   10.70
   8  -2  -4  140.99    7.60
   8  -2  -4  125.19    7.90
   8   2  -4  131.09    7.90
   8  -2   4  136.69    8.80
   8   2  -4  131.39    7.10
  -8  -2  -4  123.39    9.40
  -8  -2  -4  139.99    9.40
  -8   3  -4    9.60    4.40
   8  -3  -4   11.40    1.90
   8   3   4   11.00    2.20
   8  -3  -4   12.10    2.20
  -8  -3  -4    9.90    3.00
  -8  -3  -4   17.20    3.50
   8   3  -4   13.20    1.70
   8  -3   4   10.00    2.80
   8   3  -4   11.40    2.30
   8  -4  -4  268.57   14.80
  -8   4  -4  259.97   18.40
   8  -4  -4  280.47   14.20
   8   4   4  265.97   14.40
   8   4  -4  260.57   14.50
   8  -4   4  261.67   15.90
  -8  -4  -4  285.97   15.80
  -8  -4  -4  262.97   15.30
   8  -5  -4    1.40    1.70
  -8   5  -4    2.30    3.60
   8  -5  -4    0.50    1.30
   8   5  -4    1.70    1.70
  -8  -5  -4    3.70    2.50
  -8  -5  -4    0.30    1.80
   8  -5   4    1.70    2.50
  -8   6  -4   22.10    6.00
  -8  -6   4   28.10    4.90
   8  -6  -4   24.40    3.00
  -8  -6  -4   31.60    5.60
   8  -6   4   30.00    5.40
   8   6  -4   33.90    3.80
  -9   0  -4    1.00    3.00
   9   0  -4    0.70    1.50
   9   0  -4    0.30    1.10
   9   0   4   -0.40    1.80
  -9   1  -4   -1.60    3.50
   9  -1  -4    3.20    1.40
   9   1   4    2.40    1.90
   9  -1  -4    2.10    1.70
   9   1  -4    4.00    1.70
  -9  -1  -4    5.70    3.40
   9   1  -4    1.80    1.30
  -9  -1  -4    0.60    2.40
   9  -1   4    3.80    2.10
  -9   2  -4    1.60    4.00
   9   2   4   -1.10    1.40
   9  -2  -4    1.60    1.50
   9  -2  -4    0.40    1.60
   9   2  -4    1.10    1.70
   9   2  -4   -0.30    1.10
  -9  -2  -4   -2.30    2.60
  -9  -2  -4    1.70    2.50
   9  -2   4    2.70    2.00
   9  -3  -4    4.30    1.90
   9   3   4    6.20    2.20
   9  -3  -4    5.00    1.80
  -9   3  -4    4.40    4.30
   9  -3   4    5.20    2.60
   9   3  -4    4.80    1.90
  -9  -3  -4    5.00    2.70
  -9  -3  -4    4.30    2.70
   9   4   4    1.60    1.90
   9  -4  -4    0.60    1.40
  -9   4  -4    4.00    4.80
   9  -4  -4    2.00    1.90
   9   4  -4    3.40    1.90
  -9  -4  -4    0.80    2.30
  -9  -4  -4    0.30    2.50
   9  -4   4   -0.10    2.20
   9  -5  -4    1.20    1.90
  -9  -5  -4   -0.40    2.10
   9  -5   4    1.70    2.90
   9   5  -4    0.20    1.70
  10   0  -4    3.30    1.60
  10   0  -4    7.40    2.10
  10   0   4    4.70    2.50
 -10   0  -4    3.50    4.30
  10  -1  -4   89.79    6.70
  10  -1  -4   96.69    5.90
 -10   1  -4   86.09   10.10
  10   1   4   87.39    6.80
  10  -1   4   82.89    7.00
 -10  -1  -4   91.49    8.30
  10   1  -4   82.19    5.50
 -10  -1  -4   87.59    9.70
  10   1  -4   79.89    6.40
  10   2   4   53.99    5.20
  10  -2  -4   57.99    4.50
  10  -2  -4   52.49    5.20
 -10   2  -4   44.90    8.20
  10  -2   4   57.69    6.40
 -10  -2  -4   53.49    6.70
  10   2  -4   54.19    5.10
  10  -3  -4   70.09    5.50
  10  -3  -4   67.79    6.00
  10   3   4   69.39    5.80
 -10  -3  -4   68.09    7.50
  10   3  -4   71.39    5.80
   0   0   5    0.10    0.40
   0   0  -5   -0.30    0.40
   0   0   5    0.20    0.60
   0   0  -5    0.30    0.50
   0   0   5    0.90    0.50
   0   0  -5    3.50    0.70
   0   0  -5    0.00    1.00
   0   1  -5 1232.68   61.69
   0   1   5 1274.27   60.29
   0  -1  -5 1222.38   60.29
   0  -1  -5 1314.97   60.29
   0  -1   5 1278.07   60.29
   0   1  -5 1346.17   60.49
   0   1   5 1200.48   60.39
   0  -1  -5 1308.07   60.39
   0   1  -5 1277.27   60.09
   0  -1   5 1362.06   60.79
   0   1  -5 1311.47   60.79
   0   1   5 1268.67   60.29
   0  -1  -5 1190.78   60.99
   0  -2  -5    1.60    0.50
   0   2  -5    0.60    0.40
   0   2   5    0.80    0.50
   0  -2  -5   -1.10    0.50
   0   2  -5   -0.30    0.70
   0   2  -5    0.60    0.70
   0  -2  -5    0.20    0.80
   0  -2  -5   -0.40    0.40
   0  -2   5    0.50    0.90
   0  -3  -5  384.36   20.00
   0  -3   5  372.56   19.40
   0   3  -5  405.06   20.50
   0  -3  -5  409.56   19.70
   0   3   5  407.96   19.70
   0  -3  -5  426.26   19.30
   0   3  -5  432.86   20.20
   0  -3   5  382.26   20.70
   0  -3  -5  445.16   19.50
   0   3  -5  415.36   19.40
   0   4  -5   -0.40    0.40
   0   4  -5   -0.20    0.70
   0  -4  -5    0.80    0.60
   0  -4   5    0.20    0.30
   0  -4  -5    0.80    0.90
   0   4  -5    1.30    0.40
   0   4  -5    0.50    0.90
   0   5  -5  346.97   17.20
   0  -5  -5  356.76   17.30
   0  -5   5  310.37   16.20
   0   5  -5  339.07   16.10
   0  -5  -5  344.57   16.50
   0   5  -5  353.06   17.70
   0   6  -5   -0.40    1.10
   0  -6  -5    0.70    1.30
   0   6  -5   -1.40    1.00
   0  -6  -5    0.80    0.70
   0   7  -5   23.90    3.10
   0   7  -5   25.60    3.30
   0  -7  -5   22.40    2.90
   0   8  -5    1.20    1.50
   0  -8  -5    1.20    1.60
   1   0  -5   87.39    4.30
  -1   0  -5   75.69    4.30
   1   0   5   78.39    4.90
   1   0  -5   76.09    4.30
   1   0  -5   87.89    4.60
  -1   0  -5   82.59    4.60
  -1   0   5   79.09    4.30
  -1   0   5   79.69    4.50
  -1   0  -5  101.29    5.40
  -1   0   5   73.89    4.20
   1   0   5   71.99    5.30
  -1   0  -5   81.19    4.40
   1   0   5   75.19    4.20
   1   1   5  236.88   12.30
  -1  -1   5  231.68   11.80
  -1   1  -5  236.28   12.10
   1   1   5  237.28   12.10
   1  -1  -5  246.38   12.20
   1   1   5  252.57   12.30
  -1   1  -5  248.88   12.50
   1  -1  -5  249.48   12.00
   1   1   5  218.58   12.80
   1  -1  -5  249.68   12.10
  -1  -1   5  263.77   12.20
  -1  -1   5  241.18   12.40
   1   1  -5  242.68   11.90
  -1   1   5  238.28   12.10
  -1  -1  -5  250.87   12.20
   1  -1   5  222.48   13.30
  -1  -1  -5  257.37   12.20
   1   1  -5  238.68   12.00
   1  -1   5  252.07   12.90
  -1   1   5  240.68   12.00
  -1  -1  -5  249.88   12.20
   1   1  -5  263.87   12.50
  -1  -1  -5  286.47   12.60
   1  -1   5  227.38   11.80
  -1   1   5  255.47   12.20
  -1  -2   5 1037.90   48.50
   1  -2  -5 1034.10   48.00
  -1  -2   5 1000.10   47.90
   1   2   5 1033.90   48.30
   1  -2  -5  957.50   48.40
  -1   2  -5  982.50   48.80
   1  -2  -5 1041.90   48.10
  -1   2   5 1027.60   48.10
   1   2  -5 1027.00   48.20
  -1  -2  -5 1058.59   48.40
  -1  -2  -5 1116.39   48.20
  -1  -2  -5 1002.20   48.10
   1   2  -5  975.20   48.70
  -1  -2  -5  966.50   48.40
   1   2  -5  984.50   47.80
   1  -3  -5  193.68    9.90
  -1   3  -5  186.78   10.60
   1  -3  -5  202.28   10.30
   1   3   5  197.98   10.00
  -1  -3   5  196.08   10.50
   1  -3  -5  198.78    9.60
  -1  -3  -5  193.28   10.20
  -1  -3  -5  199.68    9.60
   1   3  -5  202.18   10.60
  -1   3   5  197.78    9.70
  -1  -3  -5  198.78    9.50
  -1  -3  -5  201.88    9.80
   1   3  -5  199.28    9.90
  -1  -4   5   13.70    2.30
  -1  -4   5   11.70    1.40
   1   4   5   16.90    1.50
  -1   4  -5   14.20    2.10
   1  -4  -5   14.40    1.80
   1  -4  -5   11.60    1.30
   1  -4  -5   13.30    0.90
  -1  -4  -5   14.40    1.20
   1   4  -5   11.00    1.80
   1   4  -5   13.70    1.40
  -1  -4  -5    9.60    1.50
  -1   4   5   13.70    1.00
  -1  -4  -5   10.50    1.70
   1  -5  -5   98.79    6.20
  -1   5  -5  100.59    6.70
  -1   5  -5  107.79    6.70
  -1   5  -5  106.09    5.40
   1  -5  -5  101.09    5.50
  -1  -5   5   94.29    5.40
   1   5   5  102.69    5.50
   1   5  -5  105.09    6.40
  -1  -5  -5  101.89    6.30
  -1  -5  -5  103.09    6.20
  -1  -5  -5  107.69    5.30
   1   5  -5  102.39    5.60
  -1   6  -5  233.88   12.90
   1  -6  -5  234.28   12.40
  -1  -6   5  211.08   11.50
  -1   6  -5  220.98   12.70
   1  -6  -5  228.18   11.50
  -1  -6  -5  232.28   11.30
  -1  -6  -5  232.68   12.60
   1   6  -5  229.88   12.50
  -1  -6  -5  243.58   12.40
   1   6  -5  239.58   11.60
  -1   7  -5   36.30    3.80
  -1   7  -5   28.50    3.60
   1  -7  -5   25.00    2.40
   1  -7  -5   34.30    3.40
   1   7  -5   35.00    3.30
  -1  -7  -5   35.90    3.40
  -1   8  -5    2.80    1.80
   1  -8  -5    2.90    1.80
   1   8  -5    2.40    1.60
  -1  -8  -5    4.60    1.90
   1  -9  -5    5.20    2.20
  -2   0  -5  223.88   12.40
   2   0   5  245.68   12.90
   2   0   5  239.48   12.20
   2   0  -5  242.98   12.00
  -2   0  -5  239.68   12.00
  -2   0   5  235.08   12.00
   2   0   5  231.48   12.90
  -2   0  -5  290.07   12.70
   2   0  -5  247.08   12.30
  -2   0  -5  248.88   12.70
  -2   0   5  260.47   12.40
   2   0  -5  233.08   12.10
   2  -1  -5  215.68   10.70
   2  -1  -5  213.48   10.80
   2   1   5  211.98   11.10
   2  -1  -5  219.58   10.60
   2   1   5  217.38   10.90
  -2   1  -5  207.48   11.40
  -2   1  -5  213.58   10.40
  -2  -1   5  201.08   10.40
  -2  -1   5  210.58   10.50
   2   1   5  212.28   11.30
  -2  -1  -5  206.28   10.70
   2  -1   5  202.78   11.70
  -2  -1  -5  218.08   10.90
   2   1  -5  208.68   10.90
   2   1  -5  207.78   10.50
  -2   1   5  218.48   10.70
   2   1  -5  212.68   10.40
  -2  -1  -5  240.48   10.80
  -2  -1  -5  199.98   10.80
   2   2   5  178.88    9.70
  -2   2  -5  183.28    8.80
   2  -2  -5  190.28    9.20
  -2  -2   5  168.38    8.80
  -2   2  -5  172.18   10.20
   2  -2  -5  175.68    9.20
   2   2   5  185.28    9.60
  -2  -2   5  186.68    9.30
   2  -2  -5  183.58    9.60
   2   2  -5  176.38    9.60
   2   2  -5  185.18    9.10
   2  -2   5  187.48   10.80
  -2  -2  -5  190.18    9.60
  -2  -2  -5  185.08    9.50
  -2  -2  -5  184.68    9.30
  -2   2   5  187.28    9.20
  -2  -2  -5  196.88    9.20
  -2   3  -5  176.88   10.90
   2  -3  -5  198.08    9.60
  -2  -3   5  198.28   10.10
   2   3   5  196.58   10.10
   2  -3  -5  197.18    9.80
   2  -3  -5  198.38   10.20
   2   3   5  199.98    9.90
  -2  -3  -5  188.68    9.60
  -2  -3  -5  190.98   10.20
   2   3  -5  194.58   10.30
  -2  -3  -5  204.88    9.50
  -2   3   5  195.58    9.60
  -2  -3  -5  193.98   10.00
   2  -3   5  174.48   11.50
   2   3  -5  188.38    9.60
   2  -4  -5  117.79    6.90
   2  -4  -5  121.29    6.20
   2  -4  -5  119.89    6.40
  -2   4  -5  132.09    8.00
  -2  -4   5  117.59    7.00
   2   4   5  114.69    6.30
   2   4   5  118.09    6.60
  -2  -4  -5  115.49    6.70
  -2  -4  -5  125.89    6.20
   2  -4   5  102.29    8.50
  -2  -4  -5  129.79    5.90
   2   4  -5  113.49    6.20
  -2   4   5  126.79    6.20
   2   4  -5  123.39    7.00
  -2  -4  -5  123.79    7.00
   2  -5  -5    5.90    1.10
   2  -5  -5    5.50    1.50
   2   5   5    5.50    1.20
   2  -5  -5    6.60    1.00
  -2  -5   5    6.20    1.90
  -2  -5   5    6.00    1.30
  -2   5  -5    3.80    2.00
   2   5  -5    6.90    0.90
   2   5  -5    6.20    1.50
  -2  -5  -5    6.90    0.80
  -2   5   5    8.20    0.90
  -2  -5  -5    4.00    1.50
   2  -5   5    3.70    2.30
  -2  -5  -5    6.00    1.40
   2  -6  -5   40.70    3.70
  -2   6  -5   38.90    4.50
  -2  -6   5   37.20    3.10
   2  -6  -5   45.80    3.00
  -2  -6  -5   43.70    4.00
   2   6  -5   42.90    2.70
   2   6  -5   43.70    3.70
  -2  -6  -5   40.10    3.60
  -2   7  -5   46.00    4.50
   2  -7  -5   43.60    3.10
   2  -7  -5   43.50    3.90
  -2   7  -5   38.00    4.60
   2   7  -5   45.90    3.90
  -2  -7  -5   38.10    4.20
  -2  -7  -5   39.00    3.70
  -2   8  -5   17.90    3.20
   2  -8  -5   13.10    2.60
  -2  -8  -5   13.10    2.60
  -2  -8  -5   17.80    3.00
  -3   0  -5 1859.41   85.69
   3   0  -5 1841.92   85.49
   3   0  -5 1810.72   85.79
   3   0   5 1812.72   86.19
   3   0  -5 1744.93   85.59
   3  -1  -5  302.07   14.90
  -3  -1   5  286.67   14.60
   3  -1  -5  308.57   15.00
  -3   1  -5  309.37   14.80
  -3   1  -5  305.47   16.10
   3   1   5  300.57   15.20
   3  -1  -5  311.47   14.80
   3  -1   5  284.27   15.60
   3   1  -5  300.47   14.60
  -3  -1  -5  274.77   15.20
  -3  -1  -5  315.57   15.10
  -3  -1  -5  304.87   15.40
  -3   2  -5   61.39    3.30
  -3   2  -5   54.69    4.90
   3   2   5   49.20    4.20
  -3  -2   5   52.89    3.10
   3   2   5   58.39    3.70
   3  -2  -5   65.39    3.60
   3  -2  -5   54.89    3.40
   3  -2  -5   57.89    3.80
  -3  -2  -5   55.69    3.70
   3   2  -5   51.79    3.70
   3  -2   5   51.89    4.50
  -3  -2  -5   63.29    3.90
  -3  -2  -5   60.59    3.90
   3   2  -5   59.29    3.30
  -3  -2  -5   61.19    3.40
  -3   3  -5  215.98   10.20
  -3  -3   5  215.68   10.70
   3   3   5  185.18   11.10
  -3  -3   5  197.58   10.10
   3  -3  -5  201.48   11.00
  -3   3  -5  212.08   12.40
   3  -3  -5  212.58   10.60
   3  -3  -5  210.08   10.60
   3   3   5  204.28   10.60
  -3  -3  -5  220.98   10.60
  -3  -3  -5  218.78   11.10
  -3  -3  -5  210.98   10.90
   3   3  -5  216.18   11.10
  -3  -3  -5  214.78   10.40
   3   3  -5  219.98   10.30
   3  -3   5  195.18   12.10
  -3   4  -5  749.33   38.30
   3  -4  -5  745.33   36.20
  -3  -4   5  748.63   36.50
   3   4   5  783.12   36.20
   3   4   5  642.64   36.50
   3  -4  -5  752.62   36.30
   3  -4  -5  775.72   36.90
  -3  -4  -5  748.33   35.90
  -3  -4  -5  779.12   36.90
  -3  -4  -5  769.52   36.60
  -3  -4  -5  793.82   36.00
  -3   4   5  845.82   36.50
   3   4  -5  754.62   35.90
   3  -4   5  689.73   38.30
   3   4  -5  760.02   36.80
  -3   5  -5  114.19    8.30
   3  -5  -5  110.29    6.20
   3  -5  -5  117.69    6.80
   3  -5  -5  101.99    6.00
   3   5   5  113.99    5.90
  -3  -5   5   96.29    6.80
   3   5  -5  112.09    6.70
  -3  -5  -5  110.39    6.50
  -3  -5  -5  117.49    5.60
  -3  -5  -5  112.99    6.90
   3  -5   5   92.29    8.30
   3   5  -5  116.69    5.60
   3  -6  -5   10.10    2.10
  -3   6  -5    7.70    2.70
  -3  -6   5    9.60    1.90
   3  -6  -5    8.00    1.40
  -3  -6  -5    7.00    1.80
  -3  -6  -5    7.40    2.00
   3  -6   5    7.80    3.10
   3   6  -5    8.40    1.80
   3  -7  -5   25.90    3.20
   3  -7  -5   24.80    2.50
  -3  -7   5   27.50    3.50
  -3   7  -5   26.90    4.30
   3  -7   5   22.60    4.90
  -3  -7  -5   25.20    3.00
   3   7  -5   36.30    3.30
  -3  -7  -5   25.80    3.40
  -3   8  -5  101.99    8.50
  -3   8  -5  105.09    7.90
  -3  -8  -5  116.09    8.20
  -3  -8  -5  108.19    7.70
  -3  -9  -5    5.50    2.60
  -4   0  -5    8.20    2.00
  -4   0  -5    9.90    1.60
   4   0   5    7.50    1.50
   4   0  -5    8.00    1.10
   4   0  -5    8.10    1.40
  -4   1  -5  460.15   22.50
   4  -1  -5  474.35   22.20
  -4   1  -5  449.76   23.80
   4   1   5  437.96   22.50
   4  -1  -5  456.05   22.30
   4  -1   5  451.95   23.00
   4   1  -5  429.16   22.40
   4   1  -5  461.55   22.00
  -4  -1  -5  479.85   23.20
  -4  -1  -5  462.75   22.60
  -4   2  -5    4.90    2.20
   4  -2  -5    6.20    1.20
  -4  -2   5    8.70    1.00
   4  -2  -5    9.50    1.30
   4   2   5    7.50    1.40
  -4  -2  -5    8.20    1.60
   4   2  -5    7.60    1.40
   4   2  -5    8.40    1.00
  -4  -2  -5   10.80    1.80
   4  -2   5    6.20    1.80
  -4  -2  -5    7.20    1.50
  -4   3  -5  364.86   21.70
   4  -3  -5  384.86   19.70
   4  -3  -5  393.86   19.70
  -4  -3   5  378.46   19.30
   4   3   5  395.86   19.80
   4   3  -5  391.46   19.40
  -4  -3  -5  412.76   19.80
   4  -3   5  397.56   21.20
   4   3  -5  406.06   20.10
  -4  -3  -5  399.16   20.30
  -4  -3  -5  425.16   20.20
  -4  -3  -5  466.45   19.60
  -4  -4   5    0.20    0.40
  -4  -4   5    0.70    0.60
   4  -4  -5   -0.10    0.80
  -4   4  -5    0.00    2.00
   4   4   5    1.40    0.90
  -4  -4   5    0.90    1.10
   4  -4  -5    0.50    0.90
  -4  -4  -5   -0.30    0.60
   4   4  -5    0.10    0.60
  -4  -4  -5    1.60    1.40
   4   4  -5    0.50    1.10
  -4  -4  -5    0.60    1.00
  -4  -4  -5    1.50    0.70
   4  -4   5   -0.40    1.60
   4   5   5   74.09    4.50
   4  -5  -5   74.89    4.70
  -4   5  -5   67.39    7.40
   4  -5  -5   75.99    4.80
   4   5  -5   82.99    5.20
  -4  -5  -5   81.49    5.60
   4   5  -5   76.79    4.00
  -4  -5  -5   80.29    5.10
   4  -5   5   70.89    6.70
   4  -6  -5    0.90    1.10
  -4  -6   5    1.20    1.60
  -4   6  -5   -1.60    2.40
   4  -6   5   -0.30    2.70
  -4  -6  -5    1.60    1.40
  -4  -6  -5    1.80    1.70
   4   6  -5    1.90    1.30
  -4  -7   5   80.89    6.20
   4  -7  -5   89.99    5.70
  -4   7  -5  112.09    8.90
  -4  -7  -5   96.99    6.90
   4   7  -5   93.59    6.10
  -4  -7  -5   98.79    6.30
  -4   8  -5   -1.50    2.90
   4  -8  -5    0.60    1.30
   4  -8   5    2.40    3.30
  -4  -8  -5    0.70    2.00
  -5   0  -5  734.63   35.30
   5   0  -5  720.33   34.90
   5   0  -5  703.53   34.50
   5   0   5  737.73   35.30
  -5   0  -5  698.23   36.20
   5  -1  -5   94.89    5.30
   5   1   5   80.99    5.30
  -5   1  -5   82.99    7.00
   5  -1  -5   92.69    5.00
   5   1  -5   87.39    4.90
  -5  -1  -5   90.89    6.40
   5  -1   5   86.09    5.80
  -5  -1  -5   90.89    5.80
   5   1  -5   74.99    5.20
   5   2   5   12.90    1.90
  -5   2  -5    6.30    2.70
   5  -2  -5   15.70    1.80
   5  -2  -5   11.00    1.60
  -5  -2  -5   15.90    2.60
   5   2  -5   11.10    1.30
   5  -2   5   14.00    2.50
   5   2  -5   11.60    1.90
  -5  -2  -5   11.40    2.10
  -5  -2  -5   17.50    2.50
  -5   3  -5   70.09    6.70
   5  -3  -5   62.29    4.30
   5  -3  -5   69.79    4.50
   5   3   5   66.59    4.50
  -5  -3  -5   73.49    4.70
  -5  -3  -5   80.39    5.30
   5   3  -5   69.99    4.70
  -5  -3  -5   69.29    5.00
   5  -3   5   69.49    5.70
   5   3  -5   68.99    3.90
   5  -4  -5  314.47   16.30
  -5   4  -5  296.27   18.80
   5  -4  -5  319.17   16.20
   5   4   5  324.47   16.20
   5  -4   5  329.57   18.20
  -5  -4  -5  320.47   16.00
   5   4  -5  320.97   15.60
   5   4  -5  330.07   16.60
  -5  -4  -5  310.57   16.90
  -5  -4  -5  344.77   16.70
  -5   5  -5   18.40    4.30
   5  -5  -5   22.60    2.40
   5  -5  -5   22.50    2.50
   5   5   5   24.00    2.40
   5  -5   5   21.00    4.20
  -5  -5  -5   22.30    2.70
  -5  -5  -5   20.40    3.00
   5   5  -5   22.90    2.70
  -5   6  -5   -0.40    3.10
   5  -6  -5    1.40    1.30
  -5  -6   5    0.80    1.80
  -5  -6  -5    0.40    1.80
   5  -6   5    0.40    2.60
   5   6  -5    2.60    1.50
  -5  -6  -5    2.60    1.50
  -5   7  -5   11.80    4.40
   5  -7  -5   13.30    2.10
  -5  -7   5    9.00    2.50
   5   7  -5   15.20    2.40
  -5  -7  -5   11.10    2.40
   5  -7   5    7.60    3.80
  -5  -7  -5   15.30    3.00
   5  -8  -5   45.50    4.00
  -5   8  -5   54.29    7.50
  -5  -8  -5   50.49    5.40
   5  -8   5   39.10    7.30
   6   0   5   -0.10    1.30
   6   0  -5    1.80    1.00
   6   0  -5    3.60    1.40
  -6   0  -5    1.50    1.60
  -6   0  -5    0.20    1.90
   6  -1  -5   40.60    3.30
  -6   1  -5   44.70    5.60
   6   1   5   44.40    3.80
   6  -1  -5   44.80    3.20
  -6  -1  -5   47.20    4.30
   6   1  -5   46.10    3.10
  -6  -1  -5   40.40    4.60
   6  -1   5   46.60    4.10
   6   1  -5   39.70    3.40
   6   2   5    2.60    1.40
   6  -2  -5    3.60    1.30
   6  -2  -5    1.70    1.20
  -6   2  -5    1.00    2.40
  -6  -2  -5    0.60    1.60
  -6  -2  -5    1.90    1.70
   6  -2   5    3.20    1.90
   6   2  -5    3.20    1.40
   6   2  -5    1.80    0.90
  -6  -2  -5    3.90    2.00
   6  -3  -5    7.80    1.70
  -6   3  -5    8.70    3.30
   6  -3  -5    9.70    1.80
   6   3   5   10.10    1.90
   6   3  -5   11.50    2.00
  -6  -3  -5   10.10    2.20
   6  -3   5   10.20    2.70
  -6  -3  -5   10.40    2.50
   6   3  -5    9.10    1.30
  -6  -3  -5    7.90    2.20
   6   4   5    1.20    1.20
   6  -4  -5    1.10    1.20
  -6   4  -5   -1.30    2.80
   6  -4  -5   -1.30    1.00
   6  -4   5    2.60    2.00
  -6  -4  -5    0.50    1.40
   6   4  -5   -0.40    0.80
  -6  -4  -5    0.70    1.70
   6   4  -5    0.60    1.20
   6  -5  -5   21.90    2.80
   6  -5  -5   22.90    2.50
  -6   5  -5   27.00    5.40
   6   5   5   24.60    2.70
   6  -5   5   25.70    4.50
   6   5  -5   21.00    2.70
  -6  -5  -5   27.50    3.70
  -6  -5  -5   23.80    3.10
  -6  -6   5    0.70    2.00
  -6   6  -5    0.60    3.10
   6  -6  -5    1.70    1.30
   6  -6   5    0.00    2.70
   6   6  -5    1.90    1.40
  -6  -6  -5    1.70    1.60
  -6  -6  -5    0.30    2.10
  -6   7  -5   -2.40    3.70
  -6  -7   5    1.30    2.30
   6  -7  -5   -1.00    1.30
   6   7  -5    0.90    1.50
  -6  -7  -5    0.70    2.10
   6  -7   5    6.30    3.90
   7   0  -5   50.59    4.00
  -7   0  -5   58.39    5.10
   7   0  -5   54.49    3.70
   7   0   5   50.09    4.50
  -7   0  -5   44.10    5.60
   7   1   5   18.70    2.70
   7  -1  -5   16.00    2.30
   7  -1  -5   13.80    1.90
  -7   1  -5    8.40    3.20
   7   1  -5   15.90    1.90
   7   1  -5   17.90    2.50
  -7  -1  -5   20.20    3.20
   7  -1   5   13.40    2.60
  -7  -1  -5   17.80    3.50
  -7   2  -5  343.67   21.50
   7  -2  -5  356.36   18.80
   7  -2  -5  395.96   18.60
   7   2   5  361.36   19.00
   7   2  -5  372.26   19.00
   7   2  -5  378.16   18.20
  -7  -2  -5  355.96   20.00
  -7  -2  -5  379.16   19.80
   7  -2   5  356.76   19.70
   7   3   5   18.50    2.50
   7  -3  -5   17.10    2.40
   7  -3  -5   15.40    2.10
  -7   3  -5   15.80    4.30
  -7  -3  -5   17.10    3.20
   7  -3   5   16.70    3.40
   7   3  -5   15.60    1.70
  -7  -3  -5   19.70    3.20
   7   3  -5   20.00    2.60
  -7  -3  -5   17.10    2.80
   7  -4  -5   20.70    2.50
   7  -4  -5   23.20    2.90
   7   4   5   20.20    2.70
  -7   4  -5   16.10    4.60
   7  -4   5   23.70    4.10
  -7  -4  -5   25.20    3.70
   7   4  -5   23.40    3.00
  -7  -4  -5   22.90    3.20
  -7   5  -5    7.60    4.10
   7  -5  -5    7.70    1.80
   7  -5  -5    5.30    1.90
   7   5  -5    5.40    1.90
  -7  -5  -5    6.20    2.00
   7  -5   5    8.60    3.20
  -7  -5  -5    7.30    2.60
  -7   6  -5   84.29   10.10
  -7  -6   5   95.99    8.30
   7  -6  -5   91.29    6.30
   7  -6   5   99.09    9.10
  -7  -6  -5   98.19    6.90
  -7  -6  -5  115.59    8.00
   7   6  -5  103.99    6.80
  -7   7  -5    0.80    4.20
   7  -7  -5    4.80    1.80
  -7  -7   5    4.30    2.80
   7   7  -5    3.00    1.90
   7  -7   5    7.80    4.20
   8   0  -5    7.40    1.90
   8   0   5    7.00    2.30
  -8   0  -5    8.50    2.70
  -8   0  -5    6.40    3.10
   8   0  -5    9.10    1.60
  -8   1  -5   86.49    9.20
   8   1   5   82.29    6.10
   8  -1  -5   87.79    5.90
   8  -1  -5   83.69    5.20
  -8  -1  -5   82.19    7.70
   8   1  -5   84.29    5.10
   8  -1   5   71.99    6.10
  -8  -1  -5   85.79    7.00
   8   1  -5   86.09    5.90
   8  -2  -5    2.20    1.60
  -8   2  -5    1.00    3.60
   8   2   5    2.10    1.70
   8  -2  -5    4.30    1.40
   8  -2   5    1.30    1.80
   8   2  -5    3.70    1.20
   8   2  -5    3.70    1.70
  -8  -2  -5    0.70    2.50
  -8  -2  -5    2.50    2.20
   8   3   5   42.00    4.10
   8  -3  -5   44.00    4.10
  -8   3  -5   34.30    6.40
   8  -3  -5   46.20    3.80
  -8  -3  -5   30.80    4.50
   8  -3   5   45.50    5.40
   8   3  -5   44.10    3.20
  -8  -3  -5   42.40    5.00
   8   3  -5   44.10    4.00
   8   4   5    5.30    2.00
   8  -4  -5    4.80    1.90
  -8   4  -5    5.50    4.20
   8  -4  -5    5.40    1.80
  -8  -4  -5    2.40    2.20
   8  -4   5    3.80    2.50
   8   4  -5    5.00    2.00
  -8  -4  -5    3.10    2.50
   8  -5  -5   41.60    4.50
   8  -5  -5   47.30    3.90
  -8   5  -5   36.50    7.20
   8   5  -5   42.50    4.20
  -8  -5  -5   39.80    4.50
   8  -5   5   51.89    6.70
  -8  -5  -5   43.60    5.30
   8  -6  -5   -0.70    1.70
  -8  -6   5    3.10    2.70
  -8  -6  -5    1.70    2.10
   8   6  -5   -0.30    1.60
   8  -6   5    2.90    3.50
   9   0  -5    4.60    1.80
  -9   0  -5    2.50    3.00
   9   0  -5    6.70    1.60
   9   0   5    6.30    2.50
  -9   0  -5    3.20    2.50
   9  -1  -5   60.59    4.50
  -9   1  -5   46.90    7.50
   9  -1  -5   67.79    5.30
   9   1   5   58.89    5.40
  -9  -1  -5   48.90    6.70
   9   1  -5   60.19    4.90
   9   1  -5   61.79    4.30
  -9  -1  -5   67.39    6.40
   9  -1   5   61.29    5.80
   9   2   5   79.09    6.30
   9  -2  -5   82.89    6.10
  -9   2  -5   80.39    9.50
   9  -2  -5   79.79    5.60
   9   2  -5   88.49    5.20
  -9  -2  -5   86.79    7.30
   9   2  -5   88.29    6.20
  -9  -2  -5   80.19    7.80
   9  -2   5   75.49    6.80
   9   3   5   39.00    4.30
  -9   3  -5   28.80    6.60
   9  -3  -5   40.70    3.80
   9  -3  -5   41.40    4.30
   9   3  -5   39.80    4.00
  -9  -3  -5   32.70    4.90
   9  -3   5   36.30    4.90
  -9  -3  -5   39.40    5.30
   9  -4  -5    3.00    2.10
  -9   4  -5    4.80    4.40
   9  -4  -5    3.70    1.90
   9   4   5    3.50    2.10
  -9  -4  -5    0.00    2.30
   9   4  -5    2.40    1.90
   9  -4   5    1.80    2.40
  -9  -4  -5    2.30    2.70
   9  -5  -5   28.90    4.20
  -9  -5  -5   20.60    3.80
   9   5  -5   28.00    3.70
  10   0  -5    8.40    2.30
  10   0  -5    7.20    1.90
 -10   0  -5    9.00    3.30
  10   0   5   11.70    3.00
 -10   0  -5    7.00    4.80
 -10   1  -5    4.60    2.80
  10  -1  -5   -0.10    1.20
  10   1   5    1.10    2.30
 -10   1  -5    2.40    3.80
  10  -1  -5    1.40    1.90
  10  -1   5   -0.70    2.10
 -10  -1  -5   -0.90    2.60
  10   1  -5    0.40    1.80
  10   1  -5    1.00    1.40
 -10  -1  -5    0.50    3.50
  10  -2  -5    4.50    2.20
  10   2   5    6.40    2.50
  10  -2  -5    2.50    1.60
 -10   2  -5    2.80    4.70
  10  -2   5    2.20    2.40
  10   2  -5    4.80    2.30
 -10  -2  -5    5.70    3.10
  10  -3  -5    2.70    2.10
  10   3   5    0.50    2.10
 -10  -3  -5    1.00    2.80
   0   0   6 1374.76   71.89
   0   0  -6 1645.04   72.09
   0   0  -6 1598.04   72.39
   0   0  -6 1448.36   73.29
   0   0   6 1502.95   71.89
   0   0  -6 1572.84   71.89
   0  -1  -6   -0.50    1.30
   0  -1  -6   -0.80    0.60
   0   1  -6   -2.20    0.40
   0   1  -6   -1.40    0.70
   0   1  -6   -0.80    0.80
   0  -1  -6   -2.00    0.60
   0  -1  -6   -1.30    0.60
   0  -1   6   -0.60    0.70
   0   1   6   -2.00    0.80
   0   2  -6 1318.07   63.69
   0  -2  -6 1377.16   64.09
   0  -2  -6 1372.06   63.39
   0   2  -6 1328.27   64.19
   0   2  -6 1345.57   63.19
   0  -2  -6 1288.47   63.69
   0  -2  -6 1360.66   63.39
   0   3  -6   -0.20    0.80
   0  -3  -6    0.80    0.70
   0  -3  -6   -0.80    0.60
   0   3  -6   -0.60    0.40
   0  -3  -6   -0.10    0.90
   0   3  -6   -0.60    0.90
   0  -3  -6    0.00    0.40
   0  -4  -6  470.25   22.40
   0   4  -6  455.85   21.90
   0   4  -6  476.85   22.90
   0  -4  -6  456.55   23.00
   0   4  -6  460.45   23.50
   0   5  -6    0.20    1.00
   0  -5  -6   -0.90    0.90
   0  -5  -6   -0.50    0.60
   0   5  -6   -1.50    1.10
   0   6  -6  344.67   18.40
   0  -6  -6  368.66   18.10
   0   6  -6  348.17   17.70
   0  -6  -6  334.87   17.00
   0  -7  -6    1.40    1.50
   0   7  -6   -1.10    1.40
   0   7  -6    0.00    1.80
   0   8  -6   65.99    5.50
   0  -8  -6   64.69    5.30
   0  -9  -6    0.00    2.10
  -1   0  -6 1542.25   69.69
  -1   0   6 1424.76   69.29
   1   0  -6 1495.45   69.39
  -1   0  -6 1481.65   69.49
   1   0   6 1378.36   69.29
   1   0  -6 1509.45   69.79
  -1   0  -6 1492.25   69.39
  -1   0   6 1493.25   69.79
   1   0  -6 1481.45   69.39
   1   0   6 1394.66   69.69
  -1  -1   6 1309.77   64.09
   1  -1  -6 1436.26   64.49
   1  -1  -6 1373.96   64.49
  -1   1  -6 1343.67   64.29
  -1   1  -6 1391.16   64.79
   1  -1  -6 1457.65   64.29
   1   1  -6 1350.56   64.19
   1  -1   6 1270.87   63.99
   1   1  -6 1282.37   64.69
   1   1  -6 1378.86   64.29
  -1  -1  -6 1389.16   64.49
  -1  -1  -6 1348.07   64.39
  -1   1   6 1351.16   64.49
  -1  -1  -6 1357.16   64.39
  -1   2  -6 1200.98   57.09
  -1  -2   6 1144.29   56.19
  -1   2  -6 1214.18   56.49
   1  -2  -6 1204.98   56.39
   1  -2  -6 1208.98   56.79
   1  -2  -6 1222.58   56.39
  -1   2   6 1146.49   56.39
  -1  -2  -6 1191.38   56.59
   1   2  -6 1208.68   56.49
  -1  -2  -6 1171.08   56.39
   1  -2   6 1106.49   55.99
   1   2  -6 1197.58   56.09
   1   2  -6 1186.98   57.09
  -1  -2  -6 1345.47   56.69
  -1  -2  -6 1126.19   56.69
   1  -3  -6  730.23   34.90
   1  -3  -6  730.33   34.10
  -1   3  -6  709.43   35.10
   1  -3  -6  685.83   34.40
  -1   3   6  701.63   34.20
   1   3  -6  714.53   33.90
  -1  -3  -6  729.93   34.20
   1   3  -6  667.73   35.10
  -1  -3  -6  742.63   34.10
  -1  -3  -6  741.83   34.80
  -1  -3  -6  745.93   34.40
   1   3  -6  735.43   34.50
   1  -4  -6  539.05   25.80
  -1   4  -6  531.45   27.40
   1  -4  -6  547.65   26.90
  -1   4  -6  553.94   27.20
   1  -4  -6  551.24   26.30
  -1  -4  -6  536.65   26.20
  -1  -4  -6  564.44   27.00
   1   4  -6  546.75   26.40
   1   4  -6  523.45   27.10
  -1  -4  -6  568.04   26.90
  -1  -5   6  295.57   15.70
  -1   5  -6  364.76   16.00
   1  -5  -6  322.07   16.00
   1  -5  -6  338.27   16.80
  -1   5  -6  310.27   17.20
  -1   5  -6  325.37   17.00
   1   5  -6  328.17   17.00
   1   5  -6  323.27   16.10
  -1  -5  -6  320.97   15.80
  -1  -5  -6  329.07   16.90
  -1  -5  -6  311.07   16.60
   1  -6  -6  204.68   10.70
  -1   6  -6  206.48   11.70
   1  -6  -6  217.38   11.70
  -1   6  -6  214.58   12.20
  -1  -6  -6  200.68   11.70
   1   6  -6  216.88   10.80
   1   6  -6  204.58   11.70
  -1  -6  -6  209.88   10.40
  -1  -6  -6  211.38   11.50
   1  -7  -6   86.59    6.30
  -1   7  -6   89.09    6.30
  -1   7  -6   96.59    6.70
   1  -7  -6   84.79    5.10
   1   7  -6   91.99    6.20
  -1  -7  -6   89.89    6.20
   1  -8  -6   54.29    5.00
  -1   8  -6   55.39    5.20
  -1  -8  -6   52.69    4.80
   1   8  -6   59.89    4.90
   1  -9  -6   28.80    3.90
  -2   0  -6  424.86   20.60
   2   0  -6  433.06   20.70
  -2   0  -6  386.66   20.80
   2   0  -6  427.76   20.60
   2   0   6  420.96   20.70
  -2   0   6  401.86   20.50
   2   0   6  437.76   21.80
   2   0  -6  439.86   20.90
  -2   0  -6  449.95   21.20
  -2   1  -6  287.47   14.60
  -2  -1   6  263.27   13.50
   2   1   6  282.67   14.70
  -2   1  -6  274.47   13.60
   2  -1  -6  283.07   14.00
  -2   1  -6  249.18   14.10
   2  -1  -6  295.27   13.80
   2  -1  -6  278.57   13.90
  -2  -1  -6  283.37   13.90
  -2  -1  -6  283.87   14.10
  -2  -1  -6  266.67   13.90
   2   1  -6  278.67   13.70
  -2  -1  -6  312.77   14.10
  -2   1   6  314.87   14.40
   2   1  -6  275.47   14.20
   2  -1   6  243.98   13.70
   2   1  -6  286.67   13.70
  -2   2  -6 1867.41   87.09
   2  -2  -6 1834.02   86.09
  -2   2  -6 1846.12   85.69
   2   2   6 1802.42   86.69
   2  -2  -6 1834.12   86.09
  -2  -2   6 1658.83   85.69
   2  -2  -6 1829.42   86.39
  -2  -2  -6 1821.72   86.29
  -2  -2  -6 2009.60   86.09
   2   2  -6 1792.52   86.59
  -2  -2  -6 1817.22   86.39
  -2   2   6 1823.42   86.09
   2   2  -6 1818.32   85.99
   2  -2   6 1714.43   87.79
   2   2  -6 1812.62   85.79
  -2  -2  -6 1882.51   86.19
   2   3   6  125.89    7.00
   2  -3  -6  106.49    6.10
   2  -3  -6  119.79    6.70
   2   3   6  104.49    6.50
   2  -3  -6  117.09    6.00
  -2   3  -6  116.89    7.40
   2   3  -6  119.19    6.80
  -2   3   6  115.89    6.00
  -2  -3  -6  118.79    5.80
  -2  -3  -6  108.59    6.00
  -2  -3  -6  113.39    6.40
   2   3  -6  114.09    6.00
   2  -3   6  101.39    8.10
  -2  -3  -6  118.49    6.60
   2  -4  -6  217.08   11.50
   2  -4  -6  222.28   10.90
   2   4   6  223.68   11.20
  -2   4  -6  223.78   12.30
   2  -4  -6  216.58   10.60
   2  -4   6  171.58   12.90
  -2  -4  -6  214.78   10.70
  -2   4   6  213.88   10.60
  -2  -4  -6  219.58   11.30
   2   4  -6  217.88   10.70
   2   4  -6  215.38   11.60
  -2  -4  -6  207.78   11.50
   2  -5  -6   59.79    4.40
  -2   5  -6   54.69    5.00
   2  -5  -6   53.29    3.20
   2  -5  -6   60.79    3.70
  -2  -5   6   52.89    3.80
   2   5  -6   53.19    4.10
  -2  -5  -6   55.89    4.40
  -2  -5  -6   55.49    4.10
  -2  -5  -6   56.49    3.20
   2   5  -6   56.79    3.30
   2  -6  -6  357.36   17.60
   2  -6  -6  360.26   18.50
  -2   6  -6  375.96   19.30
  -2  -6   6  339.27   17.60
  -2  -6  -6  353.06   18.60
   2   6  -6  348.37   17.30
   2   6  -6  349.27   18.50
  -2  -6  -6  368.86   18.40
  -2   7  -6   10.70    2.70
   2  -7  -6    7.90    2.20
  -2   7  -6    8.50    2.60
   2  -7  -6    9.00    1.50
  -2  -7  -6    8.20    2.30
  -2  -7  -6   10.40    2.10
   2   7  -6    6.60    1.90
   2  -8  -6   49.80    4.60
  -2   8  -6   44.30    5.20
  -2  -8  -6   47.90    4.60
  -2  -8  -6   46.50    4.80
   2   8  -6   40.70    4.20
   2  -9  -6    1.00    2.00
   3   0   6  616.94   31.00
   3   0  -6  642.34   30.00
  -3   0  -6  638.34   30.20
   3   0  -6  630.14   30.20
  -3   0  -6  649.14   31.00
   3   0  -6  633.14   30.40
  -3   0  -6  572.04   30.60
   3  -1  -6  461.75   21.90
  -3   1  -6  448.46   21.50
   3   1   6  447.26   22.30
  -3   1  -6  444.36   22.80
   3  -1  -6  440.86   21.60
  -3  -1   6  424.56   21.40
   3  -1  -6  443.66   21.70
   3  -1   6  439.56   22.80
   3   1  -6  457.55   21.50
  -3  -1  -6  456.95   21.80
  -3  -1  -6  414.86   22.00
  -3  -1  -6  430.66   22.10
   3   1  -6  470.85   22.00
  -3   2  -6  576.94   29.90
   3  -2  -6  574.64   28.60
   3   2   6  601.84   29.00
  -3   2  -6  615.84   28.20
   3  -2  -6  605.04   28.90
  -3  -2   6  566.74   28.20
   3  -2  -6  577.14   28.50
  -3  -2  -6  621.64   28.90
   3   2  -6  608.24   28.40
  -3  -2  -6  587.44   28.90
  -3  -2  -6  596.74   28.80
   3  -2   6  556.74   30.00
   3   2  -6  608.94   29.00
  -3  -3   6  271.17   14.00
   3  -3  -6  290.27   14.70
   3  -3  -6  289.57   14.60
   3  -3  -6  291.67   15.10
   3   3   6  298.17   14.90
  -3   3  -6  304.07   16.40
   3   3  -6  293.97   15.20
  -3  -3  -6  301.77   15.00
  -3  -3  -6  320.77   14.50
  -3  -3  -6  292.77   15.10
   3   3  -6  290.27   14.40
  -3  -3  -6  300.57   14.60
  -3   4  -6  281.97   15.40
   3   4   6  246.68   13.80
   3  -4  -6  273.77   13.40
   3   4   6  261.47   13.40
   3  -4  -6  273.67   14.00
   3  -4  -6  266.17   13.20
   3   4  -6  265.07   12.90
  -3  -4  -6  265.07   13.90
   3  -4   6  237.88   15.50
   3   4  -6  255.27   13.80
  -3  -4  -6  273.77   13.70
  -3  -4  -6  261.87   13.00
  -3  -4  -6  269.57   12.90
  -3   5  -6  109.89    8.20
   3  -5  -6  108.99    6.00
   3  -5  -6  115.19    6.30
   3  -5  -6  108.09    6.80
  -3  -5  -6  110.89    7.00
   3  -5   6   77.69    8.10
  -3  -5  -6  111.89    5.70
   3   5  -6  112.79    5.70
  -3  -5  -6  112.59    6.70
   3   5  -6  109.69    6.70
   3  -6  -6  107.99    7.20
   3  -6  -6  114.69    6.40
  -3  -6   6  111.09    6.90
  -3   6  -6  109.59    8.50
   3   6  -6  115.49    7.10
  -3  -6  -6  118.79    7.40
  -3  -6  -6  122.59    7.10
   3  -6   6   81.39    8.80
   3  -7  -6   43.00    4.30
  -3   7  -6   52.09    5.90
   3  -7  -6   46.50    3.60
  -3  -7  -6   52.49    4.50
  -3  -7  -6   52.29    5.00
   3   7  -6   48.90    4.10
   3  -8  -6   23.90    3.50
  -3   8  -6   33.90    4.80
  -3   8  -6   31.80    4.50
  -3  -8  -6   27.80    3.70
   3   8  -6   32.30    4.00
  -3  -8  -6   28.70    4.00
   4   0  -6  814.52   38.10
  -4   0  -6  833.12   38.40
   4   0  -6  797.22   38.40
   4   0   6  801.92   39.00
  -4   0  -6  727.63   39.20
  -4   1  -6    1.90    1.00
   4   1   6    1.40    1.30
  -4   1  -6    1.90    1.80
   4  -1  -6    1.10    0.90
   4  -1  -6    2.60    0.90
  -4  -1  -6   -0.70    1.20
  -4  -1  -6    2.50    1.10
   4   1  -6    2.00    0.90
   4   1  -6    2.40    1.00
   4  -1   6    0.30    1.30
  -4  -1  -6   -0.20    1.40
   4   2   6  367.36   19.10
  -4   2  -6  343.57   20.40
  -4  -2   6  360.06   18.40
  -4   2  -6  407.06   18.70
   4  -2  -6  410.06   19.20
   4  -2  -6  370.76   18.80
   4  -2  -6  357.36   18.70
   4   2  -6  383.16   18.50
  -4  -2  -6  405.36   19.30
  -4  -2  -6  381.86   19.30
   4   2  -6  393.26   19.20
  -4  -2  -6  400.36   19.30
   4  -2   6  358.76   20.00
  -4   3  -6    0.80    1.90
   4  -3  -6   -0.10    0.90
  -4  -3   6    1.00    0.60
   4  -3  -6    2.00    1.20
   4   3   6    0.70    1.00
   4  -3  -6    1.50    0.80
  -4   3  -6    1.40    0.80
  -4  -3  -6    2.70    1.20
   4  -3   6    4.20    2.30
  -4  -3  -6    0.60    1.20
   4   3  -6    2.50    0.80
  -4  -3  -6   -0.40    0.90
   4   3  -6    3.20    1.20
   4   4   6  399.26   20.20
  -4   4  -6  433.76   22.80
   4  -4  -6  418.26   20.70
   4  -4  -6  421.56   20.20
   4  -4  -6  402.66   20.10
  -4  -4  -6  427.56   20.60
   4  -4   6  376.06   22.20
  -4  -4  -6  397.26   19.80
   4   4  -6  404.66   19.70
  -4  -4  -6  407.56   20.80
   4   4  -6  400.76   20.60
   4  -5  -6    1.20    1.20
   4  -5  -6    2.00    1.50
  -4   5  -6    2.30    2.40
   4  -5  -6    0.00    0.90
  -4  -5  -6    3.10    1.70
   4   5  -6    0.30    0.70
   4   5  -6    0.60    1.20
   4  -5   6    0.40    2.20
  -4  -5  -6    0.70    1.20
   4  -6  -6  104.49    6.20
  -4   6  -6  106.29    8.80
  -4  -6   6   96.09    7.00
  -4  -6  -6  119.49    6.90
  -4  -6  -6  108.69    7.10
   4   6  -6  101.89    6.60
   4  -6   6   75.59    9.30
   4  -7  -6    3.20    1.50
  -4   7  -6   -2.40    2.40
   4   7  -6    0.80    1.50
   4  -7   6    5.00    3.40
  -4  -7  -6    2.00    1.60
  -4  -7  -6    2.30    2.00
   4  -8  -6   54.19    4.20
  -4   8  -6   54.39    6.90
  -4  -8  -6   56.29    5.80
   5   0  -6 1004.30   47.20
  -5   0  -6  933.21   48.40
   5   0  -6  968.00   46.80
  -5   0  -6 1037.50   47.40
   5   0   6  952.90   47.70
   5  -1  -6  236.08   12.00
   5   1   6  225.88   12.60
   5  -1  -6  219.78   12.20
  -5   1  -6  248.78   12.50
  -5   1  -6  231.58   13.90
   5   1  -6  242.38   11.90
   5   1  -6  252.27   12.50
   5  -1   6  225.08   13.00
  -5  -1  -6  216.08   12.90
  -5  -1  -6  251.07   13.30
  -5  -1  -6  232.38   12.50
  -5   2  -6  734.13   35.40
  -5   2  -6  709.13   33.10
   5   2   6  636.04   33.20
   5  -2  -6  653.43   32.80
   5  -2  -6  674.63   33.00
  -5  -2  -6  705.23   33.50
   5  -2   6  630.04   34.00
  -5  -2  -6  702.13   33.80
   5   2  -6  661.13   32.50
   5   2  -6  676.83   33.20
  -5  -2  -6  697.43   33.60
   5  -3  -6  174.18    9.30
   5  -3  -6  174.08    9.40
  -5   3  -6  163.18   11.70
   5   3   6  167.68    9.50
  -5   3  -6  170.88    9.30
   5   3  -6  175.48    8.80
  -5  -3  -6  167.78    9.50
   5   3  -6  179.68    9.70
  -5  -3  -6  179.78   10.00
  -5  -3  -6  179.48    9.90
   5  -3   6  168.58   10.90
   5   4   6  424.96   21.60
   5  -4  -6  429.56   21.60
  -5   4  -6  463.55   24.70
   5  -4  -6  407.86   21.50
   5   4  -6  429.16   21.00
  -5  -4  -6  450.85   22.40
   5  -4   6  407.36   23.60
  -5  -4  -6  433.26   21.30
  -5  -4  -6  469.05   22.10
   5   4  -6  441.16   22.00
   5  -5  -6   60.99    4.40
  -5   5  -6   75.89    7.30
   5  -5  -6   70.39    4.60
  -5  -5  -6   72.29    5.50
   5  -5   6   62.39    6.90
  -5  -5  -6   64.59    4.90
   5   5  -6   64.09    4.90
  -5  -6   6  137.79    9.60
  -5   6  -6  146.19   11.30
   5  -6  -6  143.79    8.30
   5   6  -6  160.58    9.00
  -5  -6  -6  162.78    9.50
   5  -6   6  122.59   10.90
  -5  -6  -6  154.38    9.00
  -5  -7   6   26.40    4.90
   5  -7  -6   24.70    2.90
  -5   7  -6   31.20    5.70
   5  -7   6   16.60    5.20
  -5  -7  -6   34.10    3.90
  -5  -7  -6   27.90    3.80
   5   7  -6   28.50    3.40
  -5   8  -6   45.50    7.20
   5  -8  -6   54.99    4.40
   5  -8   6   36.30    7.40
  -5  -8  -6   61.69    6.20
   6   0   6  345.47   18.50
  -6   0  -6  358.26   19.80
   6   0  -6  330.17   17.90
   6   0  -6  358.86   17.60
  -6   0  -6  374.86   18.50
   6   1   6  281.87   15.80
  -6   1  -6  323.47   16.10
   6  -1  -6  296.07   15.60
  -6   1  -6  312.27   17.80
   6  -1  -6  299.47   15.20
   6  -1   6  302.67   16.40
  -6  -1  -6  290.57   16.80
  -6  -1  -6  320.17   16.20
   6   1  -6  296.77   15.60
   6   1  -6  294.97   15.00
   6  -2  -6  163.68    9.30
   6   2   6  169.58    9.50
   6  -2  -6  170.28    9.00
  -6   2  -6  164.78    9.60
  -6  -2  -6  171.08   10.30
  -6  -2  -6  176.48   10.00
   6   2  -6  168.68    8.70
  -6  -2  -6  174.78   10.10
   6  -2   6  154.08   10.20
   6   2  -6  157.78    9.30
   6  -3  -6  229.88   12.30
   6   3   6  237.98   12.40
  -6   3  -6  219.48   14.80
   6  -3  -6  221.08   12.00
   6  -3   6  209.28   13.50
   6   3  -6  223.58   11.50
   6   3  -6  229.68   12.40
  -6  -3  -6  241.48   13.00
  -6  -3  -6  235.08   12.60
  -6  -3  -6  243.28   13.00
   6  -4  -6  179.28   10.20
  -6   4  -6  189.68   13.50
   6   4   6  181.58   10.20
   6  -4  -6  174.08    9.90
  -6  -4  -6  204.68   11.10
   6   4  -6  191.88   10.50
   6   4  -6  183.58    9.30
   6  -4   6  171.18   11.80
  -6  -4  -6  183.28   10.60
   6  -5  -6   62.99    5.00
  -6   5  -6   58.29    7.70
   6  -5  -6   71.99    4.90
  -6  -5  -6   81.99    5.60
  -6  -5  -6   80.89    6.10
   6  -5   6   65.39    7.20
   6   5  -6   72.99    5.20
  -6   6  -6   51.69    7.30
  -6  -6   6   45.90    5.60
   6  -6  -6   53.49    4.20
   6  -6   6   44.20    7.00
  -6  -6  -6   67.99    5.70
  -6  -6  -6   61.09    4.90
   6   6  -6   56.09    4.70
  -6  -7   6   43.30    5.40
   6  -7  -6   50.39    4.20
  -6   7  -6   49.20    7.40
  -6  -7  -6   48.90    5.50
   6  -7   6   42.20    7.40
  -6  -7  -6   56.79    5.00
   6   7  -6   41.80    4.20
  -7   0  -6  267.57   17.00
   7   0  -6  288.07   14.80
   7   0   6  272.77   15.80
   7   0  -6  307.47   15.50
  -7   0  -6  313.17   16.10
  -7   1  -6  167.88   11.50
   7   1   6  148.19    9.10
  -7   1  -6  149.69    9.30
   7  -1  -6  145.39    8.70
   7  -1  -6  141.59    8.20
   7  -1   6  141.39    9.40
  -7  -1  -6  164.18    9.60
  -7  -1  -6  159.38   10.40
   7   1  -6  153.28    8.80
   7   1  -6  149.09    8.10
   7  -2  -6  187.78   10.50
  -7   2  -6  192.68   11.00
  -7   2  -6  195.08   13.40
   7   2   6  184.58   10.70
   7  -2  -6  185.88   10.10
  -7  -2  -6  193.08   11.60
   7  -2   6  177.08   11.40
   7   2  -6  196.28   10.70
  -7  -2  -6  171.38   11.40
  -7  -2  -6  207.18   11.40
   7   2  -6  180.88    9.80
   7  -3  -6   93.69    6.00
   7  -3  -6   95.79    6.30
   7   3   6   92.99    6.40
  -7  -3  -6  100.19    6.90
  -7  -3  -6   99.89    7.30
   7  -3   6  100.69    7.80
   7   3  -6  105.69    6.60
  -7  -3  -6   99.29    7.10
   7   3  -6   95.89    5.60
  -7   4  -6  139.39   11.90
   7   4   6  142.09    8.80
   7  -4  -6  143.79    8.90
   7  -4  -6  148.99    8.50
  -7  -4  -6  170.48    9.90
   7   4  -6  155.18    9.10
  -7  -4  -6  161.28    9.50
   7  -4   6  137.99   10.60
   7  -5  -6   54.09    4.30
   7  -5  -6   51.09    4.50
  -7   5  -6   60.09    8.50
  -7  -5  -6   62.89    5.60
   7  -5   6   46.60    6.60
   7   5  -6   51.99    4.60
  -7  -5  -6   53.89    5.00
  -7   6  -6   56.19    8.50
  -7  -6   6   40.30    5.60
   7  -6  -6   46.00    4.00
  -7  -6  -6   55.69    5.00
   7  -6   6   43.50    7.10
  -7  -6  -6   49.50    5.40
   7   6  -6   49.99    4.50
   8   0   6   48.10    4.80
  -8   0  -6   36.50    5.50
  -8   0  -6   45.50    5.10
   8   0  -6   49.70    3.60
   8   0  -6   49.20    4.10
   8  -1  -6    1.60    1.20
  -8   1  -6    0.80    1.90
   8   1   6    2.60    1.90
   8  -1  -6    1.00    1.40
  -8   1  -6    1.20    3.00
  -8  -1  -6    1.40    2.70
   8   1  -6    0.10    1.10
   8  -1   6    0.80    1.80
  -8  -1  -6    0.50    1.90
   8   1  -6    1.40    1.50
   8  -2  -6  135.39    8.30
   8   2   6  141.79    8.70
   8  -2  -6  135.39    7.80
  -8   2  -6  124.89   11.00
  -8   2  -6  143.59    9.10
  -8  -2  -6  120.09    9.40
   8  -2   6  122.49    9.10
   8   2  -6  134.69    8.40
  -8  -2  -6  125.69    9.50
  -8  -2  -6  144.59    9.30
   8   2  -6  142.09    7.50
  -8   3  -6   -2.20    3.20
   8  -3  -6    0.40    1.50
   8  -3  -6    1.10    1.30
   8   3   6    1.80    1.80
   8  -3   6   -0.20    2.40
  -8  -3  -6   -0.50    2.20
   8   3  -6    0.10    1.40
   8   3  -6   -1.00    1.00
  -8  -3  -6    3.10    2.30
  -8   4  -6   23.10    5.70
   8  -4  -6   26.40    3.10
   8   4   6   34.20    3.80
   8  -4  -6   27.20    3.50
   8   4  -6   29.70    3.50
  -8  -4  -6   37.90    4.70
  -8  -4  -6   25.80    3.90
   8  -4   6   29.70    5.10
   8  -5  -6    0.80    1.50
  -8   5  -6   -1.90    4.60
   8  -5  -6    4.30    2.00
  -8  -5  -6    0.70    1.90
   8   5  -6    0.50    1.60
  -8  -5  -6    0.00    2.30
   8  -5   6    4.90    3.20
  -8  -6   6   24.80    4.70
   8   6  -6   42.80    4.30
  -8  -6  -6   47.10    4.90
   8  -6   6   45.10    7.10
  -9   0  -6  115.79   10.10
   9   0   6  102.29    7.70
  -9   0  -6  108.59    8.20
   9   0  -6  107.19    7.30
   9   0  -6  108.59    6.50
  -9   1  -6   25.70    5.80
  -9   1  -6   24.20    4.00
   9   1   6   16.70    3.40
   9  -1  -6   23.50    2.70
   9  -1  -6   23.90    3.30
  -9  -1  -6   26.70    4.10
   9   1  -6   21.50    3.20
   9   1  -6   22.50    2.60
  -9  -1  -6   24.60    4.80
   9  -1   6   26.40    4.10
  -9   2  -6  126.19    8.70
   9  -2  -6  119.09    8.00
   9  -2  -6  111.69    7.10
  -9   2  -6  105.99   10.80
   9   2   6  115.69    8.10
  -9  -2  -6  108.19    9.00
  -9  -2  -6  141.19    9.20
   9   2  -6  121.39    7.00
   9   2  -6  115.19    7.90
  -9  -2  -6  112.39    9.50
   9  -2   6  120.69    9.00
  -9   3  -6    8.50    4.90
   9   3   6   13.40    2.90
   9  -3  -6   15.50    2.50
   9  -3  -6   15.00    3.00
   9  -3   6   14.00    4.00
  -9  -3  -6   13.20    3.40
   9   3  -6   18.20    3.00
  -9  -3  -6   13.10    3.60
  -9   4  -6   30.40    7.80
   9  -4  -6   56.59    4.60
   9   4   6   55.79    5.20
   9  -4  -6   46.00    5.00
   9   4  -6   61.19    5.20
   9  -4   6   42.50    6.20
  -9  -4  -6   55.89    6.00
  -9  -4  -6   53.09    5.60
  10   0   6   46.50    5.70
  10   0  -6   51.89    5.10
 -10   0  -6   68.59    6.60
  10   0  -6   48.80    4.00
 -10   0  -6   44.60    7.10
  10   1   6   15.40    3.40
  10  -1  -6   18.00    2.70
 -10   1  -6   18.20    5.70
 -10   1  -6   29.00    4.60
  10  -1  -6   19.00    3.40
  10  -1   6   17.70    4.00
  10   1  -6   17.40    2.40
  10   1  -6   19.80    3.40
 -10  -1  -6   18.10    4.00
 -10  -1  -6   17.10    5.10
  10  -2  -6    7.80    2.00
  10  -2  -6    7.90    2.70
  10   2   6    5.80    2.70
 -10   2  -6    0.40    4.50
 -10  -2  -6   14.60    3.60
 -10  -2  -6   13.80    4.10
   0   0  -7    2.10    0.90
   0   0  -7   -0.20    0.60
   0   0  -7   -0.10    0.80
   0   0   7   -0.20    0.60
   0  -1  -7  913.81   42.50
   0  -1  -7  861.61   43.60
   0   1  -7  930.01   43.10
   0  -1  -7  929.81   42.60
   0   1  -7  949.80   42.70
   0  -1   7  787.92   42.20
   0  -1   7  893.11   42.50
   0   1  -7  887.81   42.30
   0  -1  -7  871.31   42.70
   0  -2  -7   -0.10    0.70
   0  -2  -7   -1.00    0.60
   0  -2  -7    0.00    1.10
   0  -2  -7   -0.40    0.50
   0   2  -7   -0.60    0.80
   0   2  -7   -0.10    0.50
   0   2  -7    0.30    0.90
   0   3  -7  733.33   37.40
   0   3  -7  760.52   36.90
   0  -3  -7  827.02   36.80
   0   3  -7  750.32   36.10
   0  -3  -7  730.43   36.90
   0  -3  -7  755.62   36.50
   0  -3  -7  785.22   36.30
   0  -4  -7   -1.80    0.90
   0   4  -7   -0.10    1.00
   0   4  -7    0.10    1.20
   0  -4  -7   -0.60    0.60
   0   4  -7    0.40    0.40
   0   5  -7  202.38   10.50
   0  -5  -7  192.18    9.90
   0  -5  -7  195.08   10.70
   0   5  -7  186.28   11.10
   0  -6  -7    0.40    0.90
   0  -6  -7    1.50    1.60
   0   6  -7    0.20    1.20
   0   6  -7   -1.50    1.20
   0   7  -7  131.19    8.70
   0  -7  -7  141.19    8.70
   0   8  -7   -0.60    1.50
   0  -8  -7   -0.80    1.70
   0  -9  -7    8.90    2.80
  -1   0  -7 1032.30   47.50
   1   0  -7 1033.00   47.20
   1   0  -7 1004.40   47.20
   1   0   7  907.11   47.00
   1   0  -7  977.60   47.50
  -1   0  -7 1001.60   47.20
   1  -1  -7  570.74   26.50
  -1   1  -7  561.84   26.50
   1  -1  -7  562.84   26.70
  -1  -1   7  511.85   26.20
  -1   1  -7  565.04   27.00
   1  -1  -7  555.14   26.70
   1  -1   7  506.15   26.20
   1   1  -7  564.14   27.10
  -1  -1  -7  622.74   27.50
  -1  -1  -7  517.35   26.60
   1   1  -7  539.65   26.40
  -1  -1  -7  540.65   26.70
  -1  -1  -7  555.84   26.60
  -1   1   7  534.85   26.70
   1   1  -7  555.54   26.50
   1  -2  -7    1.40    0.70
   1  -2  -7    0.00    0.90
  -1   2  -7    1.80    1.20
   1  -2  -7    2.20    0.90
  -1   2  -7    1.20    0.70
  -1  -2   7    1.70    0.60
  -1  -2  -7    0.20    0.70
  -1   2   7    0.80    0.60
   1  -2   7   -0.80    1.60
   1   2  -7    0.90    1.00
  -1  -2  -7    4.90    1.20
   1   2  -7    0.50    0.70
   1   2  -7    0.30    0.50
  -1  -2  -7    1.40    0.70
  -1  -2  -7    1.90    0.80
   1  -2   7    1.10    0.40
  -1  -2  -7    1.10    1.00
  -1   3  -7  355.36   17.40
  -1   3  -7  371.36   18.20
   1  -3  -7  357.26   17.40
   1  -3  -7  362.66   17.20
   1  -3  -7  373.46   18.00
  -1  -3  -7  348.77   17.90
  -1  -3  -7  350.86   17.20
  -1  -3  -7  355.76   17.40
   1   3  -7  363.16   17.50
   1   3  -7  356.66   16.90
  -1   3   7  327.27   17.30
  -1  -3  -7  369.66   17.20
   1   3  -7  330.57   18.10
  -1  -3  -7  348.17   17.80
  -1   4  -7  402.76   20.20
  -1   4  -7  400.96   21.50
  -1   4  -7  442.16   21.30
   1  -4  -7  420.96   20.40
   1  -4  -7  353.56   20.30
   1  -4  -7  419.76   19.80
   1  -4  -7  442.96   21.10
   1   4  -7  416.06   21.30
  -1  -4  -7  410.36   21.00
  -1  -4  -7  431.16   20.30
   1   4  -7  439.46   20.50
  -1  -4  -7  424.36   20.90
   1  -5  -7  131.49    8.10
  -1   5  -7  129.89    7.20
   1  -5  -7  136.89    7.40
  -1   5  -7  149.39    8.40
  -1   5  -7  134.89    8.70
  -1  -5   7  122.99    7.00
  -1  -5  -7  144.29    8.10
   1   5  -7  141.09    8.50
  -1  -5  -7  146.19    7.30
  -1  -5  -7  146.49    8.40
   1   5  -7  142.99    7.50
  -1   6  -7    0.60    1.50
  -1   6  -7   -0.30    1.60
   1  -6  -7    0.80    1.40
   1  -6  -7   -0.30    1.00
   1   6  -7    0.20    1.40
   1   6  -7    2.00    1.10
  -1  -6  -7   -2.50    1.20
  -1  -6  -7    0.60    0.80
  -1   7  -7   40.90    4.10
   1  -7  -7   47.70    4.50
  -1   7  -7   47.70    4.80
   1  -7  -7   43.90    3.30
   1   7  -7   45.40    4.40
  -1  -7  -7   41.60    4.20
  -1   8  -7   52.69    5.20
   1  -8  -7   52.79    5.00
  -1  -8  -7   62.39    5.30
   1   8  -7   54.99    4.90
   1  -9  -7   12.90    3.20
  -1  -9  -7   11.00    3.70
   2   0   7  959.00   46.70
  -2   0  -7 1001.50   46.90
   2   0  -7 1000.30   47.00
   2   0  -7  984.40   46.70
   2   0   7  941.61   48.10
  -2   0  -7  961.70   47.10
  -2   0  -7  995.30   46.60
   2   0  -7  992.90   46.60
  -2   1  -7  231.58   11.60
   2  -1  -7  228.58   11.50
   2  -1  -7  224.68   11.20
   2  -1  -7  216.08   11.40
   2   1   7  216.28   12.40
  -2   1  -7  245.58   12.10
  -2   1  -7  221.38   11.00
  -2  -1   7  213.18   11.00
  -2  -1  -7  208.38   11.50
   2  -1   7  213.58   11.20
   2   1  -7  233.18   11.20
   2   1  -7  236.08   11.20
  -2  -1  -7  224.48   11.40
   2   1  -7  219.78   11.70
  -2  -1  -7  229.68   11.40
   2  -1   7  205.08   12.90
   2  -2  -7  834.62   39.20
   2  -2  -7  871.81   39.20
   2  -2  -7  889.31   39.70
  -2   2  -7  743.43   39.40
  -2  -2   7  742.43   38.70
   2   2   7  754.52   40.00
   2   2  -7  845.62   39.80
  -2  -2  -7  855.01   39.50
  -2  -2  -7  801.62   39.50
   2   2  -7  823.22   38.90
  -2  -2  -7  928.91   39.30
   2  -2   7  687.23   40.90
   2   2  -7  828.62   39.10
  -2  -2  -7  855.11   39.30
   2  -3  -7   53.89    3.90
   2  -3  -7   57.09    3.50
  -2   3  -7   46.20    4.30
   2  -3  -7   51.99    3.20
   2   3   7   42.10    3.90
   2   3  -7   56.39    3.30
  -2  -3  -7   56.09    3.20
  -2   3   7   58.49    3.40
   2  -3   7   37.60    5.20
  -2  -3  -7   55.99    3.70
  -2  -3  -7   57.39    4.00
   2   3  -7   55.09    4.10
  -2  -3  -7   52.39    3.40
  -2   4  -7  352.66   18.60
   2  -4  -7  371.96   18.10
   2  -4  -7  343.87   17.30
   2  -4  -7  343.17   17.00
  -2  -4  -7  363.56   17.80
  -2  -4  -7  354.46   16.90
  -2  -4  -7  351.66   18.00
  -2   4   7  347.47   17.10
   2   4  -7  332.87   18.00
  -2  -4  -7  338.27   17.10
   2   4  -7  354.96   17.20
  -2  -5   7   62.79    4.40
  -2   5  -7   71.89    5.60
   2  -5  -7   68.89    4.30
   2  -5  -7   65.49    3.70
   2  -5  -7   67.79    4.90
   2   5  -7   67.89    5.00
  -2  -5  -7   70.39    3.90
  -2  -5  -7   66.69    5.00
   2   5  -7   66.39    4.00
  -2  -5  -7   67.39    4.80
   2  -6  -7  149.88    9.30
  -2   6  -7  150.38    9.90
   2  -6  -7  154.68    8.40
  -2   6  -7  163.68    9.90
   2   6  -7  156.78    9.30
  -2  -6  -7  166.68    9.60
  -2  -6  -7  150.38    9.10
   2   6  -7  154.28    8.10
  -2   7  -7    1.00    1.90
   2  -7  -7   -0.90    1.60
   2  -7  -7   -0.20    1.10
  -2   7  -7    0.40    1.70
  -2  -7  -7    2.50    2.00
  -2  -7  -7    1.40    1.60
   2   7  -7    2.00    1.60
  -2   8  -7   37.00    4.90
   2  -8  -7   40.70    4.50
   2   8  -7   40.50    4.40
  -2  -8  -7   43.60    4.60
   3   0  -7   29.90    2.40
   3   0   7   30.30    3.30
   3   0  -7   29.20    2.20
  -3   0  -7   28.00    2.30
  -3   0  -7   29.10    2.80
   3   0  -7   29.50    2.60
   3  -1  -7  185.98    9.80
   3  -1  -7  194.58    9.70
   3   1   7  190.68   10.70
  -3   1  -7  154.88   10.10
  -3   1  -7  192.28   10.80
   3  -1  -7  188.98    9.90
  -3   1  -7  196.58    9.50
   3   1  -7  188.78    9.60
   3   1  -7  194.58    9.60
  -3  -1  -7  197.38    9.90
   3   1  -7  190.98   10.10
   3  -1   7  178.88   11.20
  -3  -1  -7  187.18   10.20
  -3  -1  -7  180.78   10.00
   3  -2  -7  379.06   18.80
   3  -2  -7  396.26   18.80
  -3   2  -7  408.76   20.30
   3   2   7  380.76   19.50
  -3   2  -7  390.66   18.30
   3  -2  -7  373.26   19.10
  -3  -2   7  361.96   18.30
  -3  -2  -7  378.66   19.00
   3  -2   7  358.76   20.60
  -3  -2  -7  382.66   19.10
   3   2  -7  402.76   18.60
  -3  -2  -7  369.56   18.90
   3   2  -7  374.06   19.30
   3   3   7  132.39    7.70
   3  -3  -7  138.39    7.70
   3  -3  -7  129.69    7.10
  -3  -3   7  124.29    6.50
   3  -3  -7  123.29    7.10
  -3   3  -7  139.19    8.70
   3  -3   7  107.49    9.00
  -3  -3  -7  120.69    7.30
  -3  -3  -7  144.79    7.70
   3   3  -7  144.59    7.80
  -3  -3  -7  135.99    7.10
   3   3  -7  134.59    6.90
  -3  -3  -7  137.09    6.90
   3  -4  -7    9.20    1.20
   3  -4  -7    7.30    1.30
   3   4   7    8.10    1.70
  -3   4  -7    5.90    2.30
   3  -4  -7    6.50    1.70
  -3  -4  -7    4.90    1.40
  -3  -4  -7    7.70    1.90
  -3  -4  -7    8.30    1.20
   3   4  -7    5.30    1.50
   3   4  -7    7.10    1.10
   3  -4   7    4.00    2.60
   3  -5  -7   36.70    2.80
   3  -5  -7   44.90    3.80
   3  -5  -7   36.90    3.00
  -3   5  -7   34.20    4.50
   3  -5   7   24.10    4.90
  -3  -5  -7   48.80    4.10
  -3  -5  -7   45.10    3.70
   3   5  -7   44.00    3.70
   3   5  -7   42.10    2.70
  -3  -5  -7   44.70    2.80
  -3  -6   7   82.79    6.00
   3  -6  -7   95.39    5.80
   3  -6  -7  100.49    6.70
  -3   6  -7  108.09    7.90
   3   6  -7   98.19    6.50
  -3  -6  -7  102.19    6.80
  -3  -6  -7   96.59    6.40
  -3   7  -7   18.20    3.70
   3  -7  -7   17.30    2.20
   3  -7  -7   23.10    3.30
  -3  -7  -7   23.00    3.40
   3   7  -7   18.60    2.90
  -3  -7  -7   22.70    3.20
   3  -8  -7    2.80    2.10
  -3   8  -7    4.10    2.50
  -3   8  -7    3.70    2.80
  -3  -8  -7    6.80    2.50
   3   8  -7    2.00    1.90
  -3  -8  -7    1.90    2.30
   4   0  -7   38.10    2.70
  -4   0  -7   31.50    3.50
   4   0   7   38.40    3.70
   4   0  -7   34.20    2.90
  -4   0  -7   34.90    3.80
  -4   0  -7   39.50    3.00
  -4   1  -7  531.85   25.40
   4   1   7  501.15   26.30
   4  -1  -7  524.45   25.70
   4  -1  -7  537.45   25.50
   4  -1  -7  524.35   25.70
  -4   1  -7  536.15   27.00
   4   1  -7  498.35   25.80
   4  -1   7  505.85   26.80
  -4  -1  -7  546.85   26.30
  -4  -1  -7  528.15   26.20
  -4  -1  -7  530.85   25.80
   4   1  -7  517.85   25.30
   4  -2  -7    3.80    1.10
  -4   2  -7    6.10    2.30
   4   2   7    7.40    1.70
   4  -2  -7    3.40    1.20
  -4   2  -7    5.90    1.10
   4  -2  -7    5.90    1.20
  -4  -2  -7    4.90    1.40
   4   2  -7    4.10    1.00
   4  -2   7    5.20    2.10
  -4  -2  -7    7.40    1.60
   4   2  -7    5.60    1.50
  -4  -2  -7    6.20    1.60
   4  -3  -7  264.67   14.10
  -4   3  -7  287.77   13.50
  -4  -3   7  294.27   13.60
   4   3   7  266.37   14.50
   4  -3  -7  278.67   14.60
   4  -3  -7  285.87   14.20
  -4   3  -7  266.57   16.00
  -4  -3  -7  280.57   14.20
   4   3  -7  269.07   14.60
   4  -3   7  266.37   16.20
   4   3  -7  285.67   13.80
  -4  -3  -7  266.57   14.40
  -4  -3  -7  287.97   14.70
   4  -4  -7   12.90    1.70
   4  -4  -7   13.00    1.80
   4   4   7   10.50    1.90
  -4   4  -7   10.20    3.20
   4  -4  -7   11.70    2.30
   4   4  -7   13.30    2.30
   4  -4   7   16.40    3.80
  -4  -4  -7   11.10    2.20
  -4  -4  -7   11.80    1.90
   4   4  -7   14.50    1.50
  -4  -4  -7   11.30    1.60
   4  -5  -7  225.78   12.40
  -4   5  -7  235.58   14.30
   4  -5  -7  230.08   11.80
   4  -5  -7  206.88   11.50
   4  -5   7  174.58   14.20
  -4  -5  -7  232.88   12.20
   4   5  -7  233.18   12.40
  -4  -5  -7  240.38   12.60
   4   5  -7  225.48   11.10
  -4   6  -7    2.10    2.70
  -4  -6   7    1.50    1.70
   4  -6  -7    0.20    1.20
   4  -6  -7   -0.10    1.70
  -4  -6  -7    0.50    1.50
  -4  -6  -7    1.00    1.70
   4  -6   7    1.00    3.00
   4   6  -7   -1.10    1.30
  -4   7  -7   33.00    5.30
   4  -7  -7   35.40    3.30
   4  -7   7   19.60    5.30
  -4  -7  -7   44.20    4.60
   4   7  -7   37.60    3.90
  -4  -7  -7   32.80    3.80
   4  -8  -7    2.10    1.70
  -4   8  -7    0.50    3.10
   4   8  -7    2.50    1.90
  -4  -8  -7    1.80    2.10
  -4  -8  -7    3.30    2.60
  -5   0  -7   24.20    2.60
   5   0   7   22.90    3.20
  -5   0  -7   20.80    3.40
   5   0  -7   23.00    2.20
   5   0  -7   24.60    2.70
   5  -1  -7  372.66   17.90
  -5   1  -7  376.46   18.10
   5   1   7  351.76   18.70
   5  -1  -7  353.26   18.20
  -5   1  -7  342.27   19.60
  -5  -1  -7  347.97   18.90
   5   1  -7  350.76   18.30
  -5  -1  -7  354.76   19.00
  -5  -1  -7  373.66   18.40
   5  -1   7  339.77   19.10
   5   1  -7  374.16   17.80
   5   2   7  160.38    9.40
  -5   2  -7  165.28   11.00
   5  -2  -7  157.08    8.70
  -5   2  -7  170.98    8.70
   5  -2  -7  159.38    8.90
  -5  -2  -7  169.88    9.30
   5   2  -7  146.29    9.00
   5  -2   7  166.28   10.40
  -5  -2  -7  163.88    9.50
   5   2  -7  160.28    8.50
  -5  -2  -7  161.78    9.40
   5   3   7  210.68   11.90
  -5   3  -7  228.48   11.20
   5  -3  -7  222.58   11.50
  -5   3  -7  213.58   13.80
   5  -3  -7  211.18   11.50
   5  -3   7  213.08   13.40
  -5  -3  -7  219.98   12.10
   5   3  -7  218.28   11.10
  -5  -3  -7  224.58   11.70
   5   3  -7  213.08   11.90
  -5  -3  -7  225.88   12.10
   5  -4  -7   12.20    1.90
   5   4   7   11.50    2.10
  -5   4  -7   13.20    3.70
   5  -4  -7    9.80    1.90
   5   4  -7   10.30    2.00
   5  -4   7   10.30    3.40
  -5  -4  -7   12.60    1.80
  -5  -4  -7   11.30    2.40
   5   4  -7   12.80    1.50
  -5  -4  -7   14.60    2.40
  -5   5  -7  134.39   10.30
   5  -5  -7  122.79    7.40
   5  -5  -7  124.89    7.50
  -5  -5  -7  140.19    8.50
   5  -5   7   95.09    9.70
  -5  -5  -7  150.28    8.20
   5   5  -7  136.39    8.10
  -5   6  -7   32.10    5.70
   5  -6  -7   41.90    3.40
  -5  -6   7   39.90    4.80
  -5  -6  -7   44.80    4.70
   5   6  -7   41.70    4.00
   5  -6   7   28.40    5.80
  -5  -6  -7   38.30    4.00
  -5   7  -7   32.50    6.10
   5  -7  -7   35.30    3.60
  -5  -7  -7   37.40    4.60
   5  -7   7   32.60    6.70
   5   7  -7   36.20    3.90
  -5  -7  -7   38.70    4.30
  -5   8  -7    4.90    3.80
   5  -8  -7    0.60    1.60
   5  -8   7    6.30    5.00
   6   0  -7  100.79    5.90
  -6   0  -7  104.19    6.50
  -6   0  -7  106.89    7.90
   6   0   7   96.69    6.90
   6   0  -7   92.89    6.20
  -6   1  -7   21.30    2.70
   6  -1  -7   17.70    2.10
   6   1   7   14.70    2.60
   6  -1  -7   18.40    2.40
  -6   1  -7   18.20    3.90
   6   1  -7   13.90    2.20
  -6  -1  -7   13.60    2.90
  -6  -1  -7   19.00    3.10
   6  -1   7   14.00    2.90
   6   1  -7   16.50    2.00
  -6  -1  -7   17.20    2.60
   6  -2  -7   38.10    3.30
   6  -2  -7   36.50    3.00
  -6   2  -7   31.50    5.00
   6   2   7   35.00    3.70
  -6   2  -7   42.60    3.50
   6  -2   7   29.10    4.10
  -6  -2  -7   44.20    4.40
  -6  -2  -7   29.80    3.70
   6   2  -7   33.70    3.30
  -6  -2  -7   33.30    3.80
   6   2  -7   34.40    2.80
  -6   3  -7   21.30    2.50
   6  -3  -7   23.40    2.60
   6  -3  -7   21.10    2.50
   6   3   7   17.70    2.70
  -6   3  -7   13.50    4.00
   6   3  -7   17.10    1.90
   6   3  -7   17.30    2.60
   6  -3   7   22.50    4.00
  -6  -3  -7   21.40    3.10
  -6  -3  -7   19.40    2.90
  -6  -3  -7   22.10    2.80
   6  -4  -7   44.90    3.80
   6   4   7   46.80    4.10
  -6   4  -7   35.20    5.90
   6  -4  -7   49.10    3.70
  -6  -4  -7   42.90    4.50
   6   4  -7   46.90    4.00
   6  -4   7   41.30    5.90
  -6  -4  -7   49.99    4.30
   6   4  -7   47.00    3.10
   6  -5  -7    0.30    1.30
   6  -5  -7    1.80    1.40
  -6   5  -7    1.80    3.00
  -6  -5  -7   -1.00    1.70
  -6  -5  -7    1.10    1.50
   6  -5   7   -0.70    2.60
   6   5  -7    0.50    1.40
  -6   6  -7    2.10    3.20
   6  -6  -7    6.50    2.00
  -6  -6   7    9.40    2.80
   6  -6   7    5.80    3.70
  -6  -6  -7    4.40    2.40
   6   6  -7    7.30    2.10
  -6  -6  -7    4.80    2.10
  -6   7  -7    9.90    4.60
   6  -7  -7    5.70    1.80
  -6  -7  -7   10.30    3.20
   6   7  -7    8.10    2.30
   6  -7   7    4.60    4.40
  -6  -7  -7    7.40    2.50
  -7   0  -7  147.89   10.20
   7   0  -7  131.19    7.50
  -7   0  -7  138.99    8.60
   7   0  -7  132.49    8.00
   7   0   7  126.59    8.80
   7   1   7   64.89    5.60
  -7   1  -7   75.79    5.60
  -7   1  -7   67.19    7.50
   7  -1  -7   69.59    5.00
   7  -1  -7   70.59    4.70
  -7  -1  -7   58.29    6.10
   7  -1   7   64.99    5.90
   7   1  -7   76.39    4.70
   7   1  -7   68.79    5.10
  -7  -1  -7   76.69    5.70
  -7  -1  -7   81.19    6.80
   7   2   7    1.40    1.70
  -7   2  -7    1.90    2.80
   7  -2  -7    1.90    1.20
   7  -2  -7   -0.40    1.20
  -7   2  -7    0.00    1.60
   7  -2   7   -1.40    1.60
   7   2  -7    2.40    1.60
   7   2  -7    0.60    1.10
  -7  -2  -7    3.00    1.90
  -7  -2  -7    0.30    2.00
  -7  -2  -7    1.10    2.20
   7  -3  -7   37.50    3.50
   7  -3  -7   41.70    3.80
  -7   3  -7   35.60    6.00
   7   3   7   39.60    4.00
   7   3  -7   38.40    3.80
  -7  -3  -7   50.19    4.70
  -7  -3  -7   37.50    4.20
  -7  -3  -7   41.00    4.50
   7  -3   7   33.50    4.80
   7   3  -7   37.50    2.90
   7  -4  -7   61.79    5.10
   7   4   7   64.09    5.20
  -7   4  -7   57.39    7.80
   7  -4  -7   68.39    4.90
  -7  -4  -7   64.99    5.30
  -7  -4  -7   71.09    5.90
   7  -4   7   58.39    7.00
   7   4  -7   68.69    5.10
   7  -5  -7   34.80    3.60
   7  -5  -7   36.30    4.00
  -7   5  -7   32.70    6.40
  -7  -5  -7   35.30    4.10
   7  -5   7   34.40    5.90
   7   5  -7   34.70    3.90
  -7  -5  -7   41.80    4.80
   7  -6  -7    0.50    1.50
  -7   6  -7    0.20    3.80
   7  -6   7    2.10    3.60
  -7  -6  -7   -0.10    1.70
   7   6  -7    1.40    1.70
  -7  -6  -7    0.80    2.30
   8   0  -7    2.10    1.20
   8   0   7    2.30    2.00
  -8   0  -7   -0.80    3.00
  -8   0  -7    1.80    2.00
   8   0  -7    2.10    1.60
   8   1   7   88.29    6.70
  -8   1  -7   93.69    6.80
   8  -1  -7   89.39    5.60
   8  -1  -7   85.09    6.10
  -8   1  -7   90.49    8.90
  -8  -1  -7   92.29    7.00
   8   1  -7   82.09    5.40
   8   1  -7   81.89    6.00
   8  -1   7   82.09    7.10
  -8  -1  -7   75.39    7.50
   8  -2  -7    9.50    2.30
  -8   2  -7   15.00    2.90
  -8   2  -7    8.30    3.70
   8   2   7    7.90    2.30
   8  -2  -7   14.70    2.20
  -8  -2  -7    8.00    2.90
   8   2  -7    8.50    2.20
  -8  -2  -7   12.40    3.10
   8   2  -7   13.40    2.00
  -8  -2  -7   15.50    3.10
   8  -2   7   11.80    3.40
   8   3   7   70.79    6.00
  -8   3  -7   76.99    9.30
   8  -3  -7   79.39    5.60
   8  -3  -7   82.69    6.00
  -8  -3  -7   88.09    6.80
   8   3  -7   82.89    5.10
   8  -3   7   78.59    7.30
   8   3  -7   82.09    6.10
  -8  -3  -7   96.39    7.20
   8  -4  -7   -0.70    1.50
   8  -4  -7    2.00    1.50
  -8   4  -7   -2.80    3.80
   8   4   7    2.90    2.00
   8   4  -7    2.50    1.80
  -8  -4  -7    0.00    2.00
   8  -4   7    0.80    2.80
  -8  -4  -7   -0.10    1.90
   8  -5  -7   26.20    3.20
  -8   5  -7   25.50    6.50
   8  -5  -7   28.50    3.90
   8  -5   7   24.70    5.50
  -8  -5  -7   43.00    4.70
  -8  -5  -7   34.40    4.70
   8   5  -7   23.10    3.40
   9   0  -7   18.00    2.40
   9   0   7   20.00    3.90
  -9   0  -7   20.30    3.60
  -9   0  -7   28.80    5.40
   9   0  -7   19.70    3.00
   9  -1  -7   39.40    4.30
  -9   1  -7   46.20    5.10
   9   1   7   32.60    4.50
   9  -1  -7   36.40    3.60
  -9   1  -7   40.60    6.70
   9   1  -7   39.60    3.50
  -9  -1  -7   50.29    6.50
  -9  -1  -7   39.40    4.80
   9  -1   7   36.90    4.90
   9   1  -7   36.30    4.00
   9  -2  -7    6.40    1.80
  -9   2  -7    1.90    4.00
   9   2   7    5.80    2.40
   9  -2  -7    2.00    1.70
  -9  -2  -7    0.40    2.80
   9   2  -7    3.30    1.50
   9   2  -7    6.80    2.30
  -9  -2  -7    6.30    3.30
   9  -2   7    5.20    3.10
  -9  -2  -7    4.30    2.60
   9  -3  -7   31.20    3.90
   9   3   7   33.90    4.30
  -9   3  -7   13.60    5.00
   9  -3  -7   30.60    3.40
  -9  -3  -7   32.90    4.80
   9   3  -7   26.90    3.80
   9  -3   7   34.10    5.60
  -9  -3  -7   35.70    4.90
   9  -4  -7    9.20    2.70
  -9  -4  -7    8.80    3.00
   9   4  -7   13.80    2.90
 -10   0  -7   28.40    4.60
  10   0  -7   27.90    3.20
 -10   0  -7   30.80    6.30
  10   0   7   19.90    4.20
 -10   1  -7    2.10    3.80
  10   1   7    1.90    2.40
  10  -1  -7    2.10    1.70
 -10   1  -7    0.00    2.40
 -10  -1  -7    2.00    3.90
 -10  -1  -7    0.30    2.40
  10   1  -7    0.90    1.50
  10   2   7   33.80    4.70
 -10  -2  -7   48.10    7.00
   0   0  -8  497.25   24.40
   0   0  -8  533.35   24.50
   0   0  -8  479.05   24.80
   0  -1   8   -0.40    0.50
   0   1  -8    0.10    0.60
   0  -1  -8   -0.40    0.70
   0   1  -8    1.00    0.90
   0  -1  -8    0.00    0.80
   0   1  -8    0.40    0.90
   0  -1  -8    0.00    0.70
   0   2  -8 2296.07  112.59
   0  -2  -8 2458.05  112.09
   0  -2  -8 2350.16  111.69
   0   2  -8 2401.66  111.99
   0  -2  -8 2552.44  112.79
   0  -2  -8 2400.96  111.79
   0   2  -8 2424.26  111.49
   0  -2   8 2078.69  111.29
   0  -3  -8    0.00    0.70
   0  -3   8    0.10    0.40
   0   3  -8   -1.00    0.80
   0   3  -8    0.30    0.50
   0  -3  -8    0.80    0.70
   0  -3  -8    2.10    1.20
   0  -3  -8   -0.60    0.90
   0   3  -8   -0.90    1.10
   0   4  -8  231.38   12.10
   0  -4  -8  235.08   11.70
   0  -4  -8  231.98   11.10
   0   4  -8  243.48   13.00
   0  -4  -8  210.88   12.20
   0   4  -8  224.08   11.10
   0  -5  -8   -0.70    1.10
   0  -5  -8    2.20    1.00
   0   5  -8   -0.50    1.10
   0   5  -8   -0.10    1.20
   0   6  -8  576.54   27.70
   0  -6  -8  554.84   28.20
   0  -6  -8  558.34   27.10
   0   6  -8  540.65   28.60
   0  -7  -8    1.50    1.80
   0   7  -8   -0.70    1.60
   0  -8  -8   14.70    3.10
   0   8  -8    7.30    2.60
  -1   0  -8   59.69    3.90
   1   0  -8   54.59    3.60
  -1   0  -8   61.29    3.70
   1   0  -8   63.49    4.10
   1   0  -8   55.99    3.60
   1  -1  -8  139.79    7.60
   1  -1  -8  146.09    7.40
   1  -1  -8  145.29    7.60
  -1   1  -8  143.89    7.30
  -1   1  -8  145.69    7.80
  -1  -1   8  134.49    7.10
   1   1  -8  140.29    7.40
  -1  -1  -8  138.89    7.50
   1  -1   8  126.69    7.10
   1   1  -8  132.19    7.90
   1   1  -8  137.99    7.20
  -1  -1  -8  138.19    7.70
  -1  -1  -8  135.99    7.50
  -1   2  -8   51.19    3.70
   1  -2  -8   47.50    3.40
  -1  -2   8   46.50    2.90
  -1   2  -8   41.80    3.70
   1  -2  -8   44.40    3.00
   1  -2  -8   42.70    3.00
  -1   2  -8   50.29    2.90
   1   2  -8   44.20    2.70
  -1  -2  -8   42.80    3.10
  -1  -2  -8   46.90    3.30
   1   2  -8   40.20    3.50
   1   2  -8   46.70    3.10
   1  -2   8   38.20    2.50
  -1  -2  -8   40.50    2.90
  -1  -2  -8   49.80    3.60
  -1   3  -8  144.39    8.80
  -1   3  -8  147.79    7.60
   1  -3  -8  117.79    8.40
   1  -3  -8  135.19    8.30
  -1   3  -8  142.49    8.40
   1  -3  -8  143.19    7.60
   1  -3  -8  150.98    7.80
  -1  -3  -8  146.79    8.40
  -1  -3  -8  143.49    7.80
   1   3  -8  157.78    8.80
  -1  -3  -8  148.49    8.20
  -1  -3  -8  163.58    7.80
   1   3  -8  152.58    7.40
  -1  -3  -8  152.28    7.70
   1   3  -8  155.78    8.00
   1  -4  -8   23.50    2.60
   1  -4  -8   22.80    2.70
  -1   4  -8   22.10    2.70
  -1   4  -8   27.10    2.00
   1  -4  -8   23.10    2.20
  -1   4  -8   18.90    2.90
   1  -4  -8   24.90    1.70
  -1  -4  -8   25.10    1.60
   1   4  -8   25.80    3.10
   1   4  -8   25.60    2.30
  -1  -4  -8   21.60    2.00
  -1  -4  -8   24.40    2.70
   1  -5  -8    4.00    1.50
  -1   5  -8    7.50    2.20
  -1   5  -8    7.90    1.10
  -1   5  -8    5.10    1.90
   1  -5  -8    7.00    1.40
  -1  -5  -8    4.30    1.60
   1   5  -8    6.60    1.40
  -1  -5  -8    6.40    1.20
   1   5  -8    6.00    1.90
   1  -6  -8   10.40    2.40
   1  -6  -8   12.90    1.80
  -1   6  -8   10.10    2.30
  -1   6  -8    9.00    2.50
   1   6  -8    9.30    1.70
  -1  -6  -8    9.80    1.40
  -1  -6  -8   11.90    2.30
   1   6  -8    6.90    2.30
   1  -7  -8   32.90    3.90
   1  -7  -8   34.90    3.10
  -1   7  -8   39.70    4.10
  -1   7  -8   39.00    4.70
  -1  -7  -8   44.00    4.30
   1   7  -8   33.30    4.20
   1  -8  -8    0.40    1.90
  -1   8  -8    2.40    2.10
   1   8  -8    4.20    2.10
  -1  -8  -8    1.00    2.00
   2   0  -8  485.25   22.60
   2   0  -8  428.16   22.70
   2   0   8  401.46   24.00
  -2   0  -8  480.45   22.90
   2   0  -8  480.15   22.40
  -2   0  -8  477.25   22.50
  -2   0  -8  456.55   22.60
  -2   1  -8  935.51   43.50
   2  -1  -8  951.30   42.80
   2  -1  -8  912.11   43.00
  -2   1  -8  912.41   42.90
   2   1   8  773.52   44.00
   2  -1  -8  917.91   43.10
   2   1  -8  864.91   43.30
  -2  -1  -8  936.31   43.00
  -2  -1  -8  888.91   43.00
   2   1  -8  884.21   42.70
   2  -1   8  847.42   42.60
   2   1  -8  890.61   42.70
  -2  -1  -8  911.51   43.00
   2  -2  -8   47.10    3.10
  -2   2  -8   47.60    3.90
   2  -2  -8   48.40    3.20
   2  -2  -8   49.60    3.50
   2   2   8   41.50    4.20
  -2   2  -8   45.70    3.30
  -2  -2   8   42.00    2.70
   2  -2   8   28.60    4.60
  -2  -2  -8   46.20    3.40
  -2  -2  -8   44.50    3.50
  -2  -2  -8   50.29    3.30
   2   2  -8   51.39    2.90
   2   2  -8   45.20    3.70
   2   2  -8   41.40    2.90
  -2  -3   8  519.65   27.20
  -2   3  -8  611.84   28.80
   2  -3  -8  581.74   27.50
   2  -3  -8  553.64   28.10
  -2   3  -8  532.05   27.80
   2  -3  -8  548.85   27.60
   2   3  -8  596.64   28.50
  -2  -3  -8  575.84   27.60
  -2  -3  -8  591.34   28.20
   2   3  -8  565.84   27.50
   2   3  -8  557.44   27.00
  -2  -3  -8  581.64   28.00
  -2  -3  -8  600.94   27.40
   2  -4  -8  206.28   10.50
   2  -4  -8  212.08   10.90
  -2   4  -8  214.08   12.00
  -2   4  -8  178.48   10.90
   2  -4  -8  221.38   11.60
  -2  -4  -8  221.68   11.60
   2   4  -8  205.28   10.60
  -2  -4  -8  217.18   11.40
  -2  -4  -8  205.48   10.70
   2   4  -8  206.18   11.60
  -2  -4  -8  215.18   10.50
   2  -5  -8  268.37   13.80
   2  -5  -8  277.27   14.60
  -2   5  -8  269.27   15.00
   2   5  -8  260.17   14.70
  -2  -5  -8  287.67   14.80
  -2  -5  -8  261.07   13.50
   2   5  -8  264.27   13.50
  -2  -5  -8  279.37   14.50
   2  -6  -8   19.70    3.10
  -2   6  -8   16.00    3.00
  -2   6  -8   16.10    3.30
   2  -6  -8   18.30    2.30
   2   6  -8   18.10    1.90
   2   6  -8   19.70    3.10
  -2  -6  -8   20.90    2.90
  -2  -6  -8   23.40    3.30
  -2   7  -8   84.89    7.10
   2  -7  -8   82.69    5.40
   2  -7  -8   83.29    6.50
  -2   7  -8   91.69    6.80
  -2  -7  -8   84.39    6.60
  -2  -7  -8   87.69    6.40
   2   7  -8   94.69    6.60
   2  -8  -8   42.00    4.70
  -2   8  -8   40.00    5.20
   2   8  -8   32.40    4.20
  -2  -8  -8   32.50    4.30
   3   0  -8   24.40    2.50
  -3   0  -8   19.30    2.60
  -3   0  -8   25.90    2.20
  -3   0  -8   24.50    2.60
   3   0   8   21.60    3.40
   3   0  -8   23.60    2.30
   3   0  -8   26.70    2.20
  -3   1  -8   68.99    4.10
  -3   1  -8   72.19    5.20
   3   1   8   65.19    5.40
  -3   1  -8   68.79    4.80
   3  -1  -8   69.09    4.20
   3  -1  -8   66.89    4.40
   3  -1  -8   72.29    4.60
   3   1  -8   71.89    4.20
   3   1  -8   74.99    4.30
  -3  -1  -8   68.79    4.80
   3   1  -8   69.19    4.80
  -3  -1  -8   68.59    4.60
   3  -1   8   60.99    5.70
  -3  -1  -8   71.19    4.50
   3   2   8   21.20    3.00
  -3   2  -8   19.60    2.50
  -3  -2   8   18.70    1.60
  -3   2  -8   22.30    1.70
   3  -2  -8   22.60    2.10
   3  -2  -8   22.30    2.10
   3  -2  -8   19.50    2.30
  -3   2  -8   23.90    3.10
  -3  -2  -8   20.70    2.30
   3   2  -8   21.40    2.00
   3   2  -8   24.30    2.60
  -3  -2  -8   18.10    2.20
  -3  -2  -8   22.90    2.40
   3  -2   8   16.50    3.50
  -3  -3   8    7.90    0.90
   3  -3  -8   11.50    1.90
   3   3   8    8.70    2.00
   3  -3  -8    9.10    1.40
   3  -3  -8   10.50    1.50
  -3   3  -8    8.80    2.40
  -3  -3  -8    9.30    1.90
   3   3  -8    8.60    1.20
   3  -3   8    8.90    3.20
  -3  -3  -8    8.20    1.40
   3   3  -8    8.80    1.90
  -3  -3  -8   10.00    1.80
   3   4   8    8.70    2.00
  -3   4  -8    7.90    2.40
   3  -4  -8   14.00    2.20
   3  -4  -8   10.60    1.60
   3  -4  -8   12.50    1.50
  -3  -4  -8   11.20    1.50
  -3  -4  -8   10.90    1.80
   3   4  -8   10.40    1.40
  -3  -4  -8   10.90    2.20
   3   4  -8   11.70    2.20
   3  -4   8   11.70    3.60
  -3   5  -8   31.50    4.30
   3  -5  -8   43.40    4.00
   3  -5  -8   40.60    3.20
  -3  -5  -8   36.00    2.70
   3  -5   8   22.30    5.10
  -3  -5  -8   36.90    3.60
   3   5  -8   39.80    3.90
  -3  -5  -8   37.00    4.00
   3   5  -8   37.90    2.70
   3  -6  -8    6.10    1.50
   3  -6  -8    4.00    2.10
  -3   6  -8    6.20    2.50
   3   6  -8    6.50    2.10
  -3  -6  -8    7.30    2.00
  -3  -6  -8    7.30    2.40
   3  -6   8    2.90    3.40
   3  -7  -8    1.10    1.30
  -3   7  -8    0.20    1.80
   3  -7  -8    0.30    1.80
  -3   7  -8    0.40    2.20
  -3  -7  -8    0.60    2.00
   3   7  -8    1.10    1.70
  -3  -7  -8    2.70    1.80
  -3   8  -8   -0.10    3.10
  -3   8  -8    1.90    2.40
   3  -8  -8   -3.30    2.00
   3   8  -8    1.90    2.00
  -3  -8  -8    1.20    2.40
  -3  -8  -8    1.70    2.20
  -4   0  -8 1368.66   66.99
  -4   0  -8 1420.76   66.39
   4   0  -8 1404.26   66.69
   4   0  -8 1389.26   66.29
  -4   0  -8 1423.86   67.39
   4   0  -8 1399.06   66.39
   4   0   8 1352.16   67.69
   4  -1  -8   11.20    1.80
  -4   1  -8    6.20    1.90
   4  -1  -8   11.60    1.90
   4   1   8   10.90    2.30
  -4   1  -8   15.70    2.80
   4  -1  -8    9.20    1.50
  -4   1  -8   13.20    1.60
   4   1  -8   16.10    1.80
   4   1  -8   11.10    1.80
  -4  -1  -8   12.70    1.90
   4  -1   8   11.10    2.70
  -4  -1  -8   11.10    2.20
  -4  -1  -8   11.00    1.90
   4  -2  -8  201.98   10.30
   4  -2  -8  194.08   10.40
   4   2   8  184.98   11.10
  -4   2  -8  187.78   11.80
   4  -2  -8  203.68   10.70
  -4   2  -8  202.58    9.90
  -4  -2  -8  198.88   10.70
   4   2  -8  195.38   10.80
   4   2  -8  196.58   10.00
  -4  -2  -8  194.08   10.60
  -4  -2  -8  206.28   10.70
   4  -2   8  163.18   11.90
   4  -3  -8   10.10    1.90
   4  -3  -8   11.50    1.70
  -4   3  -8   11.80    1.30
  -4   3  -8   11.80    3.10
   4  -3  -8   13.90    1.80
   4   3   8    7.60    2.10
  -4  -3  -8   16.10    2.40
   4   3  -8   13.00    1.50
   4  -3   8   10.20    3.30
  -4  -3  -8   10.80    1.90
   4   3  -8   13.20    2.20
  -4  -3  -8   12.70    1.80
   4  -4  -8  677.73   33.50
   4  -4  -8  648.24   34.10
   4   4   8  656.43   34.00
  -4   4  -8  746.93   36.00
   4  -4  -8  697.43   33.60
   4   4  -8  709.93   33.20
  -4  -4  -8  693.03   33.40
  -4  -4  -8  738.53   34.10
  -4  -4  -8  710.23   34.20
   4   4  -8  719.83   34.30
   4  -4   8  594.14   36.10
  -4   5  -8    0.90    2.20
   4  -5  -8    3.30    2.00
   4  -5  -8    2.10    1.30
   4  -5  -8    4.90    1.40
  -4  -5  -8   -0.70    1.70
   4   5  -8    4.40    1.10
  -4  -5  -8    0.60    1.40
   4   5  -8    0.50    1.40
   4  -5   8    0.00    2.60
   4  -6  -8   38.00    4.00
   4  -6  -8   37.00    3.30
  -4   6  -8   36.00    5.10
   4   6  -8   41.80    4.00
  -4  -6  -8   36.00    3.90
   4  -6   8   18.60    4.90
  -4  -6  -8   31.30    3.90
   4  -7  -8    3.00    1.50
  -4   7  -8    4.30    2.90
   4  -7  -8   -0.80    1.80
  -4  -7  -8    3.70    2.00
   4  -7   8    1.60    3.70
   4   7  -8    0.40    1.60
  -4  -7  -8    1.60    2.30
  -4   8  -8  102.79    8.70
   4  -8  -8  101.49    7.10
  -4   8  -8  113.69    9.30
   4   8  -8  106.79    7.60
  -4  -8  -8  108.89    8.10
   5   0  -8   42.20    3.10
   5   0   8   39.30    4.50
  -5   0  -8   30.60    3.80
  -5   0  -8   39.20    4.30
  -5   0  -8   42.70    3.50
   5   0  -8   42.00    3.50
   5   1   8   24.70    3.40
   5  -1  -8   27.50    2.80
  -5   1  -8   30.90    2.80
   5  -1  -8   25.70    2.50
  -5   1  -8   30.60    4.20
   5   1  -8   28.90    2.50
   5  -1   8   31.00    4.00
   5   1  -8   26.90    3.00
  -5  -1  -8   26.50    2.90
  -5  -1  -8   24.30    3.20
  -5  -1  -8   20.70    3.00
   5  -2  -8   41.40    3.00
   5   2   8   35.60    3.70
  -5   2  -8   30.10    4.40
  -5   2  -8   36.60    2.80
   5  -2  -8   30.60    3.00
  -5  -2  -8   32.50    3.50
  -5  -2  -8   29.40    3.40
   5  -2   8   30.60    4.30
   5   2  -8   34.10    2.70
  -5  -2  -8   36.00    3.60
   5   2  -8   31.30    3.20
  -5   3  -8    4.80    1.40
  -5   3  -8    3.30    2.60
   5  -3  -8    4.20    1.40
   5  -3  -8    4.80    1.40
   5   3   8    5.50    1.80
   5   3  -8    4.80    1.20
   5  -3   8    6.30    2.90
  -5  -3  -8    2.70    1.70
   5   3  -8    2.60    1.50
  -5  -3  -8    4.90    1.60
  -5  -3  -8    3.00    1.50
   5   4   8   20.00    2.90
   5  -4  -8   18.60    2.40
  -5   4  -8   26.10    4.70
   5  -4  -8   21.00    2.50
  -5  -4  -8   25.60    3.30
  -5  -4  -8   27.60    2.70
  -5  -4  -8   23.70    2.90
   5   4  -8   27.70    3.30
   5   4  -8   22.10    2.20
   5  -4   8   23.10    4.40
   5  -5  -8   21.60    2.80
   5  -5  -8   19.50    2.60
  -5   5  -8   15.80    4.00
   5   5  -8   24.60    3.20
   5  -5   8    8.70    3.90
  -5  -5  -8   22.80    3.30
  -5  -5  -8   19.60    2.80
  -5   6  -8    9.00    3.90
   5  -6  -8    5.10    1.80
  -5  -6  -8    7.30    2.50
  -5  -6  -8   10.20    2.40
   5  -6   8    0.30    3.40
   5   6  -8    4.90    2.00
   5  -7  -8    0.50    1.60
  -5   7  -8    2.60    3.50
   5  -7   8    2.90    3.90
   5   7  -8    0.70    1.80
  -5  -7  -8    0.40    2.20
  -5  -7  -8    1.00    2.00
  -6   0  -8   15.60    2.40
  -6   0  -8   11.60    3.00
   6   0  -8   10.50    2.00
   6   0  -8   13.10    1.80
  -6   0  -8   11.50    2.80
   6   0   8   14.30    2.70
   6   1   8  134.29    9.60
  -6   1  -8  171.28   11.20
  -6   1  -8  166.68    9.00
   6  -1  -8  155.18    8.60
   6  -1  -8  148.39    9.00
   6  -1   8  153.08   10.30
  -6  -1  -8  163.08   10.00
   6   1  -8  161.78    9.20
   6   1  -8  158.28    8.60
  -6  -1  -8  155.18    9.90
  -6  -1  -8  166.38    9.30
   6  -2  -8   99.09    6.30
   6   2   8   88.59    6.80
  -6   2  -8  105.49    6.10
  -6   2  -8   97.19    8.20
   6  -2  -8   92.79    5.90
  -6  -2  -8  102.39    6.70
   6   2  -8   94.29    6.40
  -6  -2  -8  103.69    6.90
   6   2  -8   98.79    5.70
   6  -2   8   86.99    7.50
  -6  -2  -8  102.29    7.00
   6  -3  -8  113.29    6.90
  -6   3  -8   95.59    9.00
   6  -3  -8  105.09    6.60
   6   3   8  102.69    7.30
   6   3  -8  116.09    7.30
  -6  -3  -8  117.89    7.50
   6   3  -8  112.79    6.30
  -6  -3  -8  121.19    7.50
  -6  -3  -8  115.39    7.10
   6  -3   8  107.59    8.90
   6   4   8    9.10    2.30
  -6   4  -8   14.30    4.20
   6  -4  -8   10.20    2.10
   6  -4  -8   11.70    2.10
  -6  -4  -8   11.80    2.60
   6  -4   8    7.90    3.20
   6   4  -8   11.30    2.40
  -6  -4  -8   11.90    2.40
   6   4  -8   10.10    1.50
   6  -5  -8   39.50    3.80
  -6   5  -8   54.19    7.20
   6  -5  -8   43.70    4.50
  -6  -5  -8   45.10    4.40
  -6  -5  -8   48.70    4.90
   6  -5   8   45.10    6.70
   6   5  -8   42.00    4.10
  -6   6  -8   24.20    5.70
   6  -6  -8   29.10    3.30
  -6  -6  -8   31.10    3.80
   6   6  -8   26.90    3.60
   6  -6   8   22.30    5.50
  -6  -6  -8   36.70    4.50
   6  -7  -8   22.00    2.90
  -6   7  -8   18.50    5.10
   6   7  -8   23.10    3.50
   6  -7   8   20.00    6.00
  -6  -7  -8   19.90    3.50
   7   0  -8   22.60    3.00
  -7   0  -8   30.40    3.50
  -7   0  -8   16.00    3.70
   7   0  -8   20.30    2.40
   7   0   8   23.00    3.80
  -7   1  -8   15.10    2.50
  -7   1  -8   13.90    3.60
   7   1   8   10.50    2.80
   7  -1  -8   16.40    2.20
   7  -1  -8    9.60    2.10
   7   1  -8    9.60    1.80
   7   1  -8    9.00    2.00
   7  -1   8    9.30    2.80
  -7  -1  -8   15.90    3.50
  -7  -1  -8    9.70    3.00
  -7  -1  -8   12.50    2.60
   7  -2  -8   13.40    2.30
   7   2   8   19.80    3.30
  -7   2  -8   18.10    4.50
  -7   2  -8   22.20    2.90
   7  -2  -8   15.90    2.30
  -7  -2  -8   19.40    3.10
  -7  -2  -8   15.90    3.20
   7   2  -8   21.50    3.00
   7   2  -8   21.20    2.20
   7  -2   8   19.80    4.10
  -7  -2  -8   21.80    3.60
  -7   3  -8   20.60    5.10
   7  -3  -8   21.40    2.90
   7   3   8   17.70    3.10
   7  -3  -8   20.20    2.50
   7   3  -8   17.40    2.10
  -7  -3  -8   14.20    2.70
  -7  -3  -8   17.60    3.20
   7   3  -8   18.70    2.80
   7  -3   8   13.10    3.70
  -7  -3  -8   16.50    3.20
   7  -4  -8   14.20    2.40
   7   4   8   12.20    3.20
  -7   4  -8   11.80    4.10
   7  -4  -8   20.40    2.90
   7   4  -8   15.80    2.60
   7  -4   8   17.30    4.20
  -7  -4  -8   10.70    2.90
  -7  -4  -8   19.90    3.20
  -7   5  -8    1.70    3.60
   7  -5  -8    1.40    1.70
  -7  -5  -8   -1.30    2.20
   7  -5   8    2.00    3.10
   7   5  -8   -0.80    1.50
  -7  -5  -8    1.00    1.80
  -7   6  -8    3.80    3.90
   7  -6  -8    3.70    2.00
   7   6  -8    3.40    2.10
  -7  -6  -8    6.60    2.40
   7  -6   8    5.20    4.40
  -8   0  -8   43.30    6.10
  -8   0  -8   65.39    5.40
   8   0   8   46.40    5.50
   8   0  -8   59.09    4.30
   8   0  -8   55.69    4.80
   8  -1  -8    4.50    1.90
   8   1   8    5.30    2.20
  -8   1  -8    5.10    2.20
  -8   1  -8    3.20    3.60
   8  -1  -8    4.80    1.60
  -8  -1  -8    3.10    2.60
  -8  -1  -8    4.30    2.10
   8   1  -8    4.20    1.60
  -8  -1  -8    6.30    2.90
   8   1  -8    4.00    1.80
   8  -1   8    3.90    2.70
  -8   2  -8  208.18   15.00
   8  -2  -8  192.28   12.10
   8   2   8  214.28   12.90
   8  -2  -8  213.78   11.80
   8   2  -8  213.18   12.30
  -8  -2  -8  213.68   13.20
  -8  -2  -8  230.18   12.90
   8  -2   8  208.38   13.80
  -8  -2  -8  250.77   13.80
   8   2  -8  222.78   11.50
   8   3   8    3.30    2.20
   8  -3  -8    3.00    1.80
  -8   3  -8    2.50    3.70
   8  -3  -8    2.60    1.60
  -8  -3  -8    2.10    2.30
  -8  -3  -8    0.30    2.10
   8   3  -8    6.20    2.20
   8  -3   8    1.50    2.80
   8   3  -8    3.10    1.40
   8  -4  -8   25.80    3.10
   8  -4  -8   25.10    3.60
  -8   4  -8   34.30    6.50
   8   4  -8   26.90    3.70
  -8  -4  -8   29.70    4.10
  -8  -4  -8   36.50    4.70
   8  -4   8   31.50    5.90
   8  -5   8    4.50    6.50
  -8  -5  -8   -0.70    2.00
   8   5  -8    3.40    2.10
  -9   0  -8    2.40    2.30
   9   0   8    2.50    2.50
   9   0  -8    0.60    1.50
  -9   0  -8    6.40    3.90
   9   0  -8    1.20    1.30
  -9   1  -8    1.00    3.80
   9   1   8   -0.20    2.30
   9  -1  -8    3.70    1.90
  -9   1  -8    3.30    2.30
   9  -1  -8    3.60    1.80
   9   1  -8    4.20    2.10
  -9  -1  -8    4.00    3.20
   9  -1   8    2.20    2.40
  -9  -1  -8    4.20    2.60
  -9  -1  -8    5.50    3.50
   9   1  -8    2.60    1.50
   9  -2  -8    1.50    1.50
   9  -2  -8    2.70    1.70
  -9   2  -8    1.80    3.90
   9   2   8    5.30    2.70
   9   2  -8    2.60    1.50
  -9  -2  -8    2.50    2.80
  -9  -2  -8    2.30    2.50
   9  -2   8    7.20    2.90
  -9  -2  -8    8.00    3.40
   9   2  -8    3.50    2.10
   9  -3  -8    2.90    2.10
  -9   3  -8    4.20    4.50
   9   3   8    4.70    2.70
   9  -3  -8    3.90    1.80
  -9  -3  -8    6.10    2.70
   9   3  -8    4.60    2.20
   9  -3   8    6.90    3.70
  -9  -3  -8    1.90    2.80
   0   0  -9   -0.40    0.90
   0   0  -9   -0.10    0.80
   0   0  -9   -2.10    0.60
   0   1  -9   46.90    3.40
   0   1  -9   48.80    3.10
   0   1  -9   51.29    4.00
   0  -1  -9   49.80    3.60
   0  -1  -9   49.60    3.30
   0  -1  -9   45.60    3.30
   0  -2  -9    0.00    0.80
   0  -2  -9   -1.40    0.70
   0   2  -9   -0.20    0.70
   0  -2   9    0.30    0.60
   0  -2  -9   -0.10    0.90
   0   2  -9   -1.20    1.10
   0   2  -9    1.20    1.10
   0  -3  -9   33.90    2.40
   0  -3  -9   30.60    2.90
   0  -3  -9   33.40    2.50
   0  -3  -9   39.70    3.30
   0  -3   9   27.80    1.90
   0   3  -9   29.90    3.50
   0   3  -9   32.80    2.20
   0   3  -9   32.60    3.00
   0  -4  -9    0.20    0.50
   0   4  -9    0.00    1.10
   0   4  -9    1.10    1.30
   0   4  -9    0.80    0.60
   0  -4  -9   -1.20    1.10
   0  -4  -9    0.90    0.90
   0   5  -9   26.60    2.90
   0  -5  -9   26.30    2.40
   0  -5  -9   25.30    3.20
   0   5  -9   29.60    3.80
   0  -6  -9   -0.10    1.00
   0   6  -9    0.30    1.30
   0   6  -9   -0.20    1.80
   0  -6  -9   -0.70    1.50
   0  -7  -9    3.80    2.20
   0   7  -9    2.70    1.90
   0   8  -9    0.80    2.00
   0  -8  -9    0.00    2.10
   1   0  -9   27.30    2.30
  -1   0  -9   28.20    2.40
   1   0  -9   27.20    2.40
  -1   0  -9   30.90    2.60
   1   0  -9   25.30    2.50
  -1   0  -9   26.00    2.70
  -1   1  -9  362.86   18.70
  -1   1  -9  377.06   17.80
   1  -1  -9  358.66   18.10
   1  -1  -9  366.16   18.10
  -1   1  -9  329.07   18.10
   1  -1  -9  370.56   17.90
   1   1  -9  333.07   18.40
   1   1  -9  377.66   17.80
   1  -1   9  323.37   17.50
  -1  -1  -9  382.46   18.00
  -1  -1  -9  365.96   18.00
   1   1  -9  378.56   17.90
  -1  -1  -9  361.06   18.30
   1  -2  -9 1799.42   86.69
  -1   2  -9 1692.43   87.59
  -1  -2   9 1806.52   86.59
  -1   2  -9 1930.91   87.29
   1  -2  -9 1809.12   86.69
  -1   2  -9 1870.01   86.49
   1  -2  -9 1796.92   86.99
  -1  -2  -9 1969.90   86.99
   1   2  -9 1887.31   87.59
   1   2  -9 1833.92   86.69
   1  -2   9 1604.94   86.09
   1   2  -9 1852.01   86.39
  -1  -2  -9 1971.20   86.79
  -1  -2  -9 1818.42   86.89
   1  -3  -9  256.47   13.10
   1  -3  -9  260.37   13.60
  -1   3  -9  251.17   12.70
   1  -3  -9  229.38   14.00
  -1   3  -9  259.57   14.30
   1  -3  -9  253.87   12.90
  -1   3  -9  259.17   13.60
   1   3  -9  256.27   12.60
  -1  -3  -9  260.27   13.00
  -1  -3  -9  279.67   13.10
  -1  -3  -9  273.37   13.50
  -1  -3  -9  244.18   13.00
   1   3  -9  257.67   13.10
   1   3  -9  247.08   14.00
  -1   4  -9   23.10    3.30
   1  -4  -9   18.30    1.70
   1  -4  -9   16.70    2.00
  -1   4  -9   20.40    1.80
   1  -4  -9   21.00    2.70
  -1   4  -9   20.20    2.70
   1   4  -9   23.10    3.10
  -1  -4  -9   20.70    1.70
   1   4  -9   26.90    2.40
  -1  -4  -9   24.80    2.80
   1   4  -9   23.10    1.50
  -1  -4  -9   22.30    2.20
  -1   5  -9  142.09    8.40
   1  -5  -9  140.09    7.70
  -1   5  -9  128.39    8.90
   1  -5  -9  138.39    8.50
   1   5  -9  135.29    7.70
  -1  -5  -9  137.49    8.40
  -1  -5  -9  138.29    7.60
   1   5  -9  144.09    8.90
   1  -6  -9  465.35   24.10
   1  -6  -9  431.66   22.90
  -1   6  -9  472.35   24.80
  -1   6  -9  482.25   23.90
   1   6  -9  473.45   24.40
   1   6  -9  472.85   23.00
  -1  -6  -9  471.25   24.00
  -1  -6  -9  456.35   22.80
   1  -7  -9   37.80    4.30
  -1   7  -9   41.00    4.20
   1  -7  -9   38.40    3.70
  -1   7  -9   46.30    5.30
  -1  -7  -9   34.30    4.20
   1   7  -9   34.80    4.40
   1  -8  -9    7.00    2.80
  -1   8  -9    5.60    2.60
   1   8  -9    9.60    2.80
  -1  -8  -9    5.50    2.60
   2   0  -9   95.49    5.90
   2   0  -9   98.59    5.50
  -2   0  -9  100.59    5.70
  -2   0  -9   97.59    6.00
   2   0  -9   97.29    5.70
   2   0   9   78.39    7.10
  -2   0  -9  100.99    5.60
  -2   1  -9   12.60    2.00
   2   1   9    7.60    2.60
   2  -1  -9   13.30    1.60
  -2   1  -9    9.10    1.50
   2  -1  -9    9.80    1.60
  -2  -1  -9   12.90    1.70
   2  -1   9   10.30    2.80
  -2  -1  -9   10.80    1.70
   2   1  -9   10.00    1.40
   2   1  -9   12.70    1.90
   2  -1   9    9.90    1.40
  -2  -1  -9    9.20    1.60
   2   1  -9   11.90    1.50
   2  -2  -9  116.39    6.60
  -2  -2   9  110.39    6.00
  -2   2  -9  117.99    6.50
   2  -2  -9  109.99    6.80
  -2   2  -9  123.29    7.30
   2  -2  -9  120.39    6.50
   2   2  -9  114.99    6.20
  -2  -2  -9  126.59    6.70
  -2  -2  -9  116.69    6.70
   2   2  -9  110.69    7.10
  -2  -2  -9  111.79    6.80
   2   2  -9  112.69    6.40
   2  -3  -9    4.20    1.60
  -2  -3   9    4.30    1.00
  -2   3  -9    3.50    1.70
   2  -3  -9    1.60    1.00
  -2   3  -9    2.60    1.20
   2  -3  -9    2.30    1.00
  -2  -3  -9    6.20    1.20
  -2  -3  -9    3.50    1.20
   2   3  -9    2.10    1.00
  -2  -3  -9    2.60    1.40
  -2  -3  -9    2.60    1.00
  -2  -3  -9    2.50    1.40
   2  -3   9    4.70    2.60
   2   3  -9    1.40    1.20
   2   3  -9    2.50    0.70
   2  -4  -9   54.49    3.70
   2  -4  -9   52.49    4.30
  -2   4  -9   53.49    4.70
   2  -4  -9   50.09    3.20
  -2   4  -9   44.00    3.50
   2   4  -9   48.40    3.40
   2   4  -9   47.00    4.30
  -2  -4  -9   44.10    4.20
  -2  -4  -9   56.69    4.20
  -2  -4  -9   49.60    3.40
  -2  -4  -9   45.30    3.10
   2  -5  -9    5.40    1.40
  -2   5  -9    3.80    1.80
  -2   5  -9    5.10    2.00
  -2   5  -9    3.90    1.30
   2  -5  -9    4.40    1.80
  -2  -5  -9    2.60    1.60
  -2  -5  -9    3.90    1.10
  -2  -5  -9    4.60    2.00
   2   5  -9    2.60    1.70
   2   5  -9    2.00    1.10
   2  -6  -9   30.90    3.80
   2  -6  -9   33.90    3.00
  -2   6  -9   28.30    4.20
  -2   6  -9   34.10    4.10
  -2  -6  -9   34.80    3.90
  -2  -6  -9   33.00    3.90
   2   6  -9   30.80    2.70
   2   6  -9   24.90    3.60
  -2   7  -9   -1.50    1.80
   2  -7  -9   -0.90    1.30
   2  -7  -9   -0.80    1.90
  -2   7  -9   -0.50    1.70
   2   7  -9   -1.30    1.60
  -2  -7  -9    0.40    1.80
   2  -8  -9    7.90    2.80
  -2   8  -9   10.20    3.20
   2   8  -9   10.30    2.80
  -2  -8  -9    5.80    2.70
   3   0  -9 1949.90   87.39
   3   0  -9 1862.71   87.79
  -3   0  -9 1862.61   88.09
  -3   0  -9 1875.21   87.39
  -3   0  -9 1903.91   87.69
   3   0   9 1563.04   88.89
   3   0  -9 1875.21   87.49
   3  -1  -9  216.48   11.20
  -3   1  -9  216.48   11.80
   3  -1  -9  195.68   10.80
   3   1   9  180.28   12.20
  -3   1  -9  218.08   10.70
  -3   1  -9  213.18   11.30
   3  -1  -9  217.98   11.20
   3  -1   9  176.88   12.60
  -3  -1  -9  214.38   11.20
   3   1  -9  204.78   10.80
  -3  -1  -9  212.18   11.40
   3   1  -9  231.48   11.60
   3   1  -9  206.48   10.80
  -3  -1  -9  216.18   11.10
   3  -2  -9    2.00    1.30
  -3   2  -9    3.20    1.70
   3  -2  -9    3.70    1.10
   3   2   9    1.20    1.80
   3  -2  -9    2.40    1.10
  -3   2  -9    2.90    1.40
  -3  -2  -9    1.80    1.10
   3   2  -9    3.50    0.90
   3   2  -9    3.60    1.10
   3   2  -9    1.70    1.30
  -3  -2  -9    4.50    1.40
  -3  -2  -9    5.90    1.40
   3  -2   9    0.40    2.00
   3  -3  -9  129.89    7.10
   3  -3  -9  137.09    7.80
   3   3   9  105.39    8.00
   3  -3  -9  128.19    7.00
  -3   3  -9  117.79    7.50
  -3   3  -9  140.09    8.50
  -3  -3  -9  124.99    7.60
   3   3  -9  119.79    7.70
   3  -3   9   92.79    9.00
  -3  -3  -9  134.09    7.20
  -3  -3  -9  139.29    7.60
   3   3  -9  131.09    6.90
  -3   4  -9  777.72   42.80
   3  -4  -9  871.21   43.30
   3  -4  -9  908.91   42.60
  -3   4  -9  954.20   44.30
   3  -4  -9  870.91   42.30
   3   4  -9  896.81   43.40
  -3  -4  -9  889.81   43.20
   3   4  -9  870.81   42.20
  -3  -4  -9  865.91   42.30
  -3  -4  -9  930.11   43.00
   3  -5  -9   87.09    6.20
   3  -5  -9   84.09    5.40
  -3   5  -9   89.79    7.00
  -3  -5  -9   90.49    6.10
  -3  -5  -9   82.79    5.10
   3   5  -9   85.09    6.30
  -3  -5  -9   78.59    6.20
   3   5  -9   85.79    5.00
   3  -6  -9    7.60    2.30
   3  -6  -9    6.80    1.70
  -3   6  -9    3.20    2.20
  -3  -6  -9    8.40    2.50
   3   6  -9    5.30    2.10
  -3  -6  -9    4.50    1.90
   3  -7  -9   17.60    3.40
  -3   7  -9   20.30    3.80
   3  -7  -9   18.70    2.50
  -3   7  -9   17.00    3.80
  -3  -7  -9   19.40    3.20
  -3  -7  -9   15.20    3.20
   3   7  -9   17.00    3.00
   3  -8  -9  129.49    9.10
  -3   8  -9  124.49    9.60
   3   8  -9  122.49    8.60
  -3  -8  -9  125.09    9.00
   4   0   9    4.80    2.20
  -4   0  -9    0.90    1.10
  -4   0  -9    2.50    1.60
   4   0  -9    0.80    1.10
   4   0  -9    2.80    1.20
  -4   0  -9    3.50    1.60
   4   0  -9    6.80    1.40
  -4   1  -9  148.89    9.00
  -4   1  -9  156.68    8.10
   4  -1  -9  151.08    8.60
   4  -1  -9  152.18    8.30
   4   1   9  135.49    9.60
  -4   1  -9  149.88    9.40
   4  -1  -9  151.18    8.50
   4   1  -9  153.58    8.20
   4   1  -9  154.58    8.80
  -4  -1  -9  141.69    8.90
   4  -1   9  148.29   10.30
  -4  -1  -9  153.88    8.70
  -4  -1  -9  156.58    8.50
   4  -2  -9   13.00    1.90
  -4   2  -9   15.50    1.60
  -4   2  -9   14.50    3.10
   4  -2  -9   11.80    1.80
   4  -2  -9    9.90    1.90
   4   2   9   10.60    2.50
  -4   2  -9    9.70    2.20
  -4  -2  -9   12.20    1.90
  -4  -2  -9   12.20    2.10
   4   2  -9   15.40    2.40
  -4  -2  -9   16.50    2.30
   4  -2   9    6.20    2.70
   4   2  -9   11.00    1.60
   4   3   9  101.99    7.50
   4  -3  -9  116.89    7.30
   4  -3  -9  107.99    6.60
   4  -3  -9  111.49    6.60
  -4   3  -9  113.19    8.20
  -4  -3  -9  119.49    7.20
   4  -3   9   90.09    8.80
  -4  -3  -9  134.29    7.30
   4   3  -9  114.69    7.30
  -4  -3  -9  115.49    6.70
   4   3  -9  117.99    6.40
   4  -4  -9    0.90    1.10
   4  -4  -9    0.70    1.50
  -4   4  -9    1.50    2.20
   4  -4  -9    0.80    0.90
   4   4   9    1.90    1.80
  -4  -4  -9    0.40    1.00
   4   4  -9    0.50    1.30
   4  -4   9    0.20    2.60
  -4  -4  -9    1.30    1.50
  -4  -4  -9    1.10    1.70
   4   4  -9   -1.20    0.90
   4  -5  -9   32.20    3.20
   4  -5  -9   39.80    4.30
  -4   5  -9   34.00    4.80
   4   5  -9   40.10    4.10
  -4  -5  -9   42.50    4.00
  -4  -5  -9   43.10    4.40
   4   5  -9   42.50    2.90
   4  -5   9   28.10    5.70
   4  -6  -9    1.00    1.40
   4  -6  -9    2.10    2.20
  -4   6  -9   -0.10    2.20
   4   6  -9    0.60    1.60
  -4  -6  -9    1.20    1.70
  -4  -6  -9    3.10    2.20
   4  -6   9   -0.60    3.60
   4  -7  -9   19.70    3.50
  -4   7  -9   20.90    4.30
   4  -7  -9   21.50    2.80
   4   7  -9   17.30    3.00
  -4  -7  -9   25.80    3.70
  -4  -7  -9   20.50    3.80
  -5   0  -9  801.12   37.30
   5   0  -9  796.22   37.10
  -5   0  -9  732.53   38.00
   5   0  -9  750.22   37.60
  -5   0  -9  773.82   38.50
   5   0   9  738.23   38.80
  -5   1  -9  203.98   12.00
  -5   1  -9  183.38   11.30
   5  -1  -9  186.28   10.50
   5   1   9  175.98   11.50
   5  -1  -9  185.38   10.20
  -5   1  -9  198.28   10.20
   5   1  -9  191.78   10.70
   5   1  -9  181.08   10.00
  -5  -1  -9  204.58   10.60
  -5  -1  -9  203.88   11.30
  -5  -1  -9  189.38   10.90
   5  -1   9  183.08   12.00
   5   2   9   22.00    3.40
   5  -2  -9   21.70    2.60
  -5   2  -9   25.90    2.40
  -5   2  -9   25.80    4.20
   5  -2  -9   20.80    2.80
   5  -2  -9   19.40    2.40
  -5  -2  -9   19.70    2.70
   5   2  -9   21.90    2.80
   5  -2   9   17.00    4.00
  -5  -2  -9   27.30    3.10
  -5  -2  -9   29.30    3.20
   5   2  -9   28.10    2.30
   5  -3  -9  167.58    9.70
   5   3   9  154.18   10.00
   5  -3  -9  154.78    9.10
   5  -3  -9  164.08    9.10
  -5   3  -9  178.98   11.30
   5   3  -9  176.18    9.80
   5   3  -9  159.98    8.70
   5  -3   9  157.78   11.70
  -5  -3  -9  155.68    9.40
  -5  -3  -9  165.88    9.30
  -5  -3  -9  164.38    9.60
   5  -4  -9  367.36   19.10
   5  -4  -9  389.96   19.80
   5   4   9  368.16   20.50
   5  -4  -9  381.26   19.20
  -5   4  -9  398.86   21.80
   5   4  -9  386.06   19.90
   5   4  -9  364.76   18.60
   5  -4   9  321.97   21.90
  -5  -4  -9  393.36   19.70
  -5  -4  -9  384.46   19.80
  -5  -4  -9  382.76   19.00
  -5   5  -9   50.99    6.50
   5  -5  -9   59.69    5.20
   5  -5  -9   57.39    4.50
  -5  -5  -9   56.79    5.20
  -5  -5  -9   62.19    4.80
   5   5  -9   64.39    5.10
   5  -5   9   33.30    6.40
  -5   6  -9   13.10    3.90
   5  -6  -9   15.60    2.50
   5  -6   9   10.50    4.30
  -5  -6  -9   18.80    3.10
   5   6  -9   12.50    2.60
  -5  -6  -9   13.60    3.00
   5  -7  -9   39.20    4.00
  -5   7  -9   28.70    5.40
  -5  -7  -9   52.59    5.20
   5  -7   9   17.50    5.80
  -5  -7  -9   49.80    6.40
   5   7  -9   36.30    4.30
  -6   0  -9  150.88   10.30
   6   0  -9  154.38    8.60
  -6   0  -9  148.19    9.90
   6   0   9  137.29    9.90
  -6   0  -9  171.78    9.10
   6   0  -9  158.18    9.10
   6   1   9    5.30    2.40
  -6   1  -9    4.10    2.50
   6  -1  -9    7.80    1.80
   6  -1  -9    5.00    1.70
  -6   1  -9    4.90    1.70
  -6  -1  -9    5.80    2.10
  -6  -1  -9    7.60    2.50
  -6  -1  -9    5.30    1.90
   6   1  -9    4.10    1.40
   6  -1   9    5.30    2.50
   6   1  -9    5.10    1.60
   6   2   9   68.79    6.10
   6  -2  -9   77.39    5.40
  -6   2  -9   79.69    5.10
   6  -2  -9   86.19    5.30
  -6   2  -9   78.79    7.40
  -6  -2  -9   80.49    6.10
   6   2  -9   81.09    4.90
  -6  -2  -9   82.09    5.90
  -6  -2  -9   82.69    6.10
   6  -2   9   75.69    7.30
   6   2  -9   78.79    5.80
   6  -3  -9    2.50    1.40
   6  -3  -9    2.70    1.60
  -6   3  -9    3.70    3.00
   6   3   9    1.60    2.00
  -6  -3  -9    3.10    1.70
  -6  -3  -9    1.30    1.70
   6   3  -9    2.70    1.70
  -6  -3  -9    4.10    1.90
   6   3  -9    3.30    1.30
   6  -3   9    2.80    2.90
  -6   4  -9   78.69    8.50
   6  -4  -9   75.09    5.30
   6  -4  -9   76.49    5.50
   6   4  -9   78.69    4.90
   6  -4   9   74.59    8.80
  -6  -4  -9   83.29    6.30
   6   4  -9   79.19    6.00
  -6  -4  -9   82.49    5.90
   6  -5  -9    3.00    1.60
  -6   5  -9    3.30    3.30
  -6  -5  -9    5.30    2.40
   6   5  -9    3.00    1.70
   6  -5   9    1.50    2.90
  -6  -5  -9    5.00    2.00
  -6   6  -9   23.10    5.50
   6  -6  -9   21.20    2.90
  -6  -6  -9   18.60    3.60
   6   6  -9   20.20    3.20
   6  -6   9   11.30    5.00
  -6  -6  -9   15.60    3.10
   7   0  -9   -0.10    1.20
   7   0   9    2.10    2.20
  -7   0  -9    3.40    1.70
  -7   0  -9   -0.90    2.20
  -7   0  -9    1.40    2.50
   7   0  -9    1.70    1.40
  -7   1  -9   57.09    6.70
   7  -1  -9   48.40    4.40
   7  -1  -9   54.79    4.00
  -7   1  -9   50.09    4.30
   7   1   9   47.90    5.20
  -7  -1  -9   54.79    4.80
   7   1  -9   46.80    4.50
  -7  -1  -9   50.29    5.60
   7  -1   9   35.60    5.20
  -7  -1  -9   57.59    5.90
   7   1  -9   49.10    3.80
   7   2   9  405.96   22.00
  -7   2  -9  462.75   24.10
   7  -2  -9  422.06   20.80
   7  -2  -9  380.06   21.10
  -7  -2  -9  426.66   21.90
   7   2  -9  403.36   21.40
  -7  -2  -9  441.16   21.70
   7  -2   9  353.96   22.70
  -7  -2  -9  401.46   21.80
   7   2  -9  411.76   20.50
   7  -3  -9   41.10    4.20
   7  -3  -9   42.60    3.90
   7   3   9   46.20    5.00
  -7   3  -9   51.89    6.90
  -7  -3  -9   50.19    4.80
   7   3  -9   45.10    3.50
   7   3  -9   41.00    4.20
  -7  -3  -9   48.50    4.90
   7  -3   9   50.59    6.80
  -7  -3  -9   52.49    5.10
  -7   4  -9   -0.40    3.30
   7  -4  -9    1.80    1.50
   7  -4  -9    0.90    1.50
  -7  -4  -9   -0.20    2.00
  -7  -4  -9   -1.30    1.80
   7  -4   9    3.60    3.60
   7   4  -9    0.10    1.40
   7  -5  -9   12.80    2.60
  -7   5  -9   16.20    4.90
  -7  -5  -9   16.00    2.90
   7  -5   9    9.60    4.50
  -7  -5  -9   17.40    3.50
   7   5  -9   12.60    2.90
   8   0  -9    8.10    2.30
  -8   0  -9    5.30    3.10
  -8   0  -9    4.20    2.70
   8   0  -9    9.40    1.90
   8   0   9    5.80    2.80
  -8   0  -9    5.90    2.30
  -8   1  -9   61.89    5.10
   8  -1  -9   55.89    4.80
  -8   1  -9   61.19    7.40
   8   1   9   48.00    5.70
   8  -1  -9   49.90    4.10
  -8  -1  -9   46.20    5.70
   8   1  -9   49.70    4.10
  -8  -1  -9   52.79    6.30
   8  -1   9   40.10    5.60
  -8  -1  -9   58.49    5.20
   8   1  -9   50.89    4.90
   8  -2  -9   15.90    2.50
   8   2   9   21.60    3.90
  -8   2  -9   16.50    4.70
   8  -2  -9   14.40    2.70
  -8  -2  -9   23.60    3.60
  -8  -2  -9   19.50    3.80
   8   2  -9   19.00    3.10
   8   2  -9   20.50    2.60
   8  -2   9   21.80    4.50
  -8  -2  -9   20.80    3.90
  -8   3  -9   29.10    6.20
   8  -3  -9   30.80    3.50
   8   3   9   20.50    3.80
   8  -3  -9   29.90    3.80
  -8  -3  -9   40.80    4.80
   8   3  -9   31.70    3.60
   8   3  -9   31.30    4.00
   8  -3   9   25.60    5.30
  -8  -3  -9   35.80    4.60
   8  -4  -9    4.70    1.80
   8  -4  -9    3.90    2.20
  -8   4  -9    0.90    3.50
   8   4  -9    4.40    2.30
  -8  -4  -9    1.10    2.40
   8  -4   9    5.00    3.60
  -8  -4  -9    2.90    2.20
   9   0  -9    2.70    2.10
   9   0   9   -0.10    2.50
  -9   0  -9   -0.80    2.80
  -9   0  -9    2.60    3.20
  -9   0  -9    1.50    2.20
   9   0  -9    3.70    1.70
   9   1   9   38.50    5.20
   9  -1  -9   35.10    4.20
  -9   1  -9   36.10    6.40
   9  -1  -9   36.30    3.60
   9  -1   9   38.80    5.70
   9   1  -9   30.90    4.10
  -9  -1  -9   41.60    5.80
  -9  -1  -9   32.30    5.30
   9   1  -9   39.50    3.70
  -9  -1  -9   47.20    5.10
   9   2   9   86.29    7.70
  -9   2  -9   84.69   10.00
   9  -2  -9   93.49    7.00
   9  -2  -9   96.69    6.40
   9   2  -9   98.49    7.60
  -9  -2  -9   82.09    9.50
  -9  -2  -9  101.09    8.20
  -9  -2  -9  103.39    7.70
   9   2  -9   90.69    6.00
   9  -2   9   88.89    8.70
   9   3   9   16.00    3.70
   9  -3  -9   16.30    3.40
  -9  -3  -9   26.70    5.70
   0   0 -10    9.40    1.90
   0   0 -10    7.10    1.40
   0   0 -10    6.60    1.30
   0   1 -10    0.00    0.80
   0  -1 -10   -0.40    0.90
   0   1 -10   -1.10    1.10
   0   1 -10   -0.40    1.00
   0  -1 -10   -1.20    0.90
   0  -1 -10    0.30    1.00
   0  -2 -10  327.37   16.60
   0  -2 -10  345.67   16.50
   0  -2  10  279.17   15.90
   0   2 -10  347.87   17.60
   0   2 -10  345.57   16.20
   0  -2 -10  335.27   16.80
   0   2 -10  328.47   16.70
   0  -3 -10   -0.90    0.70
   0   3 -10   -0.20    0.70
   0   3 -10    0.40    1.00
   0   3 -10   -0.80    1.20
   0  -3 -10   -0.40    0.80
   0  -3 -10   -1.60    1.00
   0   4 -10    2.90    0.80
   0   4 -10    4.10    1.90
   0  -4 -10    2.60    1.10
   0  -4 -10    3.70    0.90
   0   4 -10    4.00    1.40
   0  -4 -10    1.90    1.50
   0  -5 -10    0.30    1.10
   0   5 -10   -1.30    1.10
   0   5 -10    1.90    1.80
   0  -5 -10   -1.30    1.40
   0  -6 -10   74.39    5.10
   0   6 -10   84.99    6.70
   0  -6 -10   85.19    6.30
   0   6 -10   79.19    5.50
   0  -7 -10   -2.40    1.90
   0   7 -10   -0.50    1.90
   0   8 -10    1.70    2.10
   0  -8 -10   -2.50    2.10
   1   0 -10  259.67   13.00
  -1   0 -10  255.37   13.20
   1   0 -10  241.18   13.40
  -1   0 -10  246.58   12.90
  -1   0 -10  258.57   13.70
   1   0 -10  257.47   13.00
  -1   1 -10  623.14   29.40
   1  -1 -10  564.34   29.80
   1  -1 -10  601.44   29.80
   1  -1 -10  599.74   29.50
  -1   1 -10  596.54   30.40
  -1   1 -10  619.34   29.90
  -1  -1 -10  592.04   29.60
  -1  -1 -10  621.74   29.70
  -1  -1 -10  612.74   30.00
   1   1 -10  608.44   29.40
   1   1 -10  608.44   29.60
   1   1 -10  643.74   30.40
   1  -2 -10  235.18   12.50
  -1   2 -10  240.98   11.90
   1  -2 -10  236.58   12.30
   1  -2 -10  234.58   12.10
  -1   2 -10  231.88   12.50
  -1   2 -10  226.58   13.10
   1  -2  10  200.28   11.50
   1   2 -10  238.08   11.90
   1   2 -10  243.48   13.10
  -1  -2 -10  247.68   12.50
   1   2 -10  245.08   12.20
  -1  -2 -10  235.58   12.40
  -1  -2 -10  247.78   12.20
  -1   3 -10  469.25   24.50
  -1   3 -10  487.65   23.70
   1  -3 -10  493.25   23.90
  -1   3 -10  464.95   25.20
   1  -3 -10  497.15   24.60
   1  -3 -10  497.35   24.10
  -1  -3 -10  486.65   24.00
   1   3 -10  490.75   23.60
   1   3 -10  483.55   25.00
  -1  -3 -10  468.75   24.40
   1   3 -10  507.15   24.10
  -1  -3 -10  511.35   24.10
   1  -4 -10  122.89    6.60
   1  -4 -10  126.69    7.80
  -1   4 -10  137.89    8.60
   1  -4 -10  128.39    7.10
  -1   4 -10  121.79    6.60
  -1   4 -10  115.19    7.50
  -1  -4 -10  120.69    7.00
   1   4 -10  124.09    8.20
  -1  -4 -10  121.79    6.80
   1   4 -10  126.49    7.10
  -1  -4 -10  124.59    7.60
  -1   5 -10  164.68    9.30
  -1   5 -10  155.18   10.00
   1  -5 -10  162.28    9.40
   1  -5 -10  149.88    8.50
  -1  -5 -10  155.48    9.30
   1   5 -10  154.38    8.50
  -1  -5 -10  139.79    8.30
   1   5 -10  150.38    9.70
   1  -6 -10   46.80    3.90
  -1   6 -10   56.09    4.70
   1  -6 -10   56.69    5.00
  -1   6 -10   51.79    5.50
   1   6 -10   53.69    4.00
  -1  -6 -10   54.39    5.10
  -1  -6 -10   56.09    3.90
   1   6 -10   53.29    5.30
   1  -7 -10  105.79    8.10
  -1   7 -10  125.79    8.80
  -1   7 -10  115.29    7.60
   1   7 -10  108.19    8.20
  -1  -7 -10  118.19    8.20
  -1   8 -10    8.60    3.10
   1  -8 -10    9.90    3.10
  -1  -8 -10    7.20    2.80
   1   8 -10    8.30    2.70
  -2   0 -10  108.49    6.40
   2   0 -10  110.99    6.70
  -2   0 -10  108.99    6.70
   2   0 -10  113.99    6.40
   2   0 -10  106.99    6.20
  -2   1 -10  155.48    8.50
   2  -1 -10  151.38    8.50
  -2   1 -10  165.88    9.10
   2  -1 -10  165.88    8.90
   2  -1 -10  154.58    8.80
   2   1 -10  158.88    8.50
  -2  -1 -10  165.98    8.80
   2   1 -10  156.38    8.50
   2   1 -10  154.48    9.10
  -2  -1 -10  150.48    8.60
  -2  -1 -10  150.78    8.70
   2  -2 -10   77.29    5.00
  -2   2 -10   84.99    5.80
  -2   2 -10   85.29    4.90
   2  -2 -10   76.09    5.30
   2  -2 -10   81.89    4.90
  -2  -2 -10   70.89    5.10
  -2  -2 -10   84.19    5.40
   2   2 -10   74.29    5.50
  -2  -2 -10   91.49    5.30
   2   2 -10   78.09    4.80
  -2  -2 -10   78.59    5.00
   2   2 -10   82.89    4.70
   2  -2  10   71.99    4.60
  -2   3 -10  111.59    6.90
   2  -3 -10  101.29    6.00
  -2   3 -10  106.29    5.90
   2  -3 -10   97.89    6.50
   2  -3 -10  102.89    5.90
  -2  -3 -10   91.49    6.40
   2   3 -10  104.09    5.50
  -2  -3 -10   94.79    5.80
   2   3 -10   97.39    6.80
  -2  -3 -10  101.89    6.30
   2   3 -10  104.59    5.90
  -2  -3 -10   99.89    6.00
   2  -4 -10   58.79    3.80
  -2   4 -10   62.89    5.60
   2  -4 -10   61.79    4.10
  -2   4 -10   52.99    4.90
   2  -4 -10   68.99    5.10
  -2   4 -10   64.09    4.00
   2   4 -10   60.59    4.00
  -2  -4 -10   57.59    4.50
  -2  -4 -10   54.69    3.90
   2   4 -10   54.99    4.90
  -2  -4 -10   52.89    4.90
  -2   5 -10   51.89    5.20
   2  -5 -10   57.19    4.10
  -2   5 -10   62.29    5.20
   2  -5 -10   56.89    5.00
  -2  -5 -10   56.59    3.90
  -2  -5 -10   51.89    4.90
   2   5 -10   53.69    5.00
  -2  -5 -10   55.19    4.50
   2   5 -10   46.50    3.70
  -2   6 -10   19.80    3.80
   2  -6 -10   14.50    2.20
   2  -6 -10   14.90    3.00
  -2   6 -10   17.70    3.20
  -2  -6 -10   22.80    3.30
   2   6 -10   22.30    2.60
   2   6 -10   17.10    3.20
   2  -7 -10   10.80    2.80
  -2   7 -10   13.80    3.40
   2  -7 -10   11.60    2.10
  -2   7 -10   10.70    2.80
  -2  -7 -10   10.50    2.60
   2   7 -10    8.80    2.60
   2  -8 -10    7.90    2.90
  -2   8 -10   11.20    3.30
   2   8 -10    9.90    3.00
  -2  -8 -10    4.50    2.60
  -3   0 -10  162.18    9.30
  -3   0 -10  178.08    9.20
   3   0 -10  178.58    9.20
   3   0 -10  166.18    9.50
  -3   0 -10  179.18    9.90
   3   0  10  131.29   10.80
   3   0 -10  178.78    9.30
  -3   1 -10  345.27   17.60
  -3   1 -10  334.87   16.50
   3  -1 -10  340.47   17.10
   3  -1 -10  345.97   17.10
  -3   1 -10  334.57   17.00
   3   1  10  283.57   18.40
   3  -1 -10  335.37   16.80
   3   1 -10  353.86   16.80
  -3  -1 -10  326.27   16.90
   3   1 -10  333.87   16.70
   3   1 -10  303.57   17.20
  -3  -1 -10  322.07   17.10
  -3  -1 -10  347.37   17.00
   3  -2 -10  181.58   10.10
  -3   2 -10  198.28   11.20
   3  -2 -10  190.58   10.30
   3  -2 -10  186.28   10.50
  -3   2 -10  191.28   10.40
  -3  -2 -10  199.18   10.50
  -3  -2 -10  208.38   10.50
   3  -2  10  150.78   12.20
   3   2 -10  182.68   10.80
   3   2 -10  197.18    9.90
  -3  -2 -10  193.88   10.50
   3   2 -10  188.98   10.00
   3  -3 -10  189.38    9.90
   3  -3 -10  181.58   10.40
   3  -3 -10  174.48    9.70
  -3   3 -10  186.38   10.10
  -3   3 -10  197.38   11.10
  -3  -3 -10  187.48    9.80
   3   3 -10  172.78    9.50
  -3  -3 -10  171.48   10.20
  -3  -3 -10  191.08   10.20
   3   3 -10  162.48   10.40
   3  -4 -10   79.99    5.20
  -3   4 -10   76.99    5.30
   3  -4 -10   67.99    5.70
  -3   4 -10   81.19    6.30
   3  -4 -10   76.79    4.80
   3  -4  10   49.99    7.70
  -3  -4 -10   92.39    6.00
   3   4 -10   71.59    4.70
   3   4 -10   79.79    5.90
  -3  -4 -10   75.69    4.80
  -3  -4 -10   82.79    5.50
  -3   5 -10  142.99    8.50
   3  -5 -10  152.58    8.40
   3  -5 -10  145.99    9.10
  -3   5 -10  144.89    9.60
  -3  -5 -10  137.19    9.20
   3   5 -10  150.78    8.00
   3   5 -10  147.39    9.30
  -3  -5 -10  147.29    8.90
  -3  -5 -10  136.69    8.00
  -3   6 -10   45.20    5.30
   3  -6 -10   38.50    4.50
  -3   6 -10   42.80    5.50
   3  -6 -10   41.30    3.70
  -3  -6 -10   46.10    4.50
  -3  -6 -10   41.50    4.70
   3   6 -10   33.50    4.20
  -3   7 -10   16.10    3.80
   3  -7 -10   20.40    2.80
  -3   7 -10   20.60    4.10
   3  -7 -10   26.00    3.90
  -3  -7 -10   26.00    4.10
   3   7 -10   22.70    3.70
  -3  -7 -10   22.90    3.70
  -4   0 -10  172.88   10.00
   4   0 -10  175.18    9.20
   4   0  10  140.79   10.90
  -4   0 -10  172.78    9.20
   4   0 -10  165.78    9.60
   4   0 -10  167.28    9.30
  -4   0 -10  168.58    9.60
  -4   1 -10    2.60    1.40
  -4   1 -10    4.00    1.90
   4   1  10    4.70    2.20
   4  -1 -10    3.30    1.40
  -4   1 -10    3.60    1.20
   4  -1 -10    0.60    1.30
   4  -1 -10    4.10    1.40
  -4  -1 -10    5.60    1.60
   4   1 -10    2.80    1.50
  -4  -1 -10    1.60    1.40
   4   1 -10    2.90    1.20
   4   1 -10    2.50    1.10
  -4  -1 -10    6.10    1.70
   4  -1  10    4.20    2.60
   4  -2 -10   11.40    1.90
   4   2  10   11.10    2.80
  -4   2 -10    6.30    2.00
  -4   2 -10    9.60    2.60
  -4   2 -10   12.60    1.60
   4  -2 -10   11.90    2.00
   4  -2 -10   11.40    2.20
  -4  -2 -10   14.90    2.40
   4  -2  10    3.20    2.80
   4   2 -10   15.80    1.90
   4   2 -10   13.70    2.40
  -4  -2 -10   10.00    2.00
  -4  -2 -10   14.70    2.30
  -4   3 -10    4.20    1.90
   4  -3 -10    3.80    1.30
   4  -3 -10    6.70    1.60
  -4   3 -10    5.20    2.60
   4  -3 -10    2.50    1.60
   4   3  10    5.40    2.40
  -4  -3 -10    5.40    1.60
   4   3 -10    2.70    1.70
   4  -3  10    2.70    2.80
   4   3 -10    4.40    1.30
  -4  -3 -10    3.50    1.60
  -4  -3 -10    4.10    1.80
  -4   4 -10   74.59    6.00
   4  -4 -10   87.19    5.50
  -4   4 -10   83.39    7.10
   4  -4 -10   82.89    5.60
   4  -4 -10   96.09    6.50
  -4  -4 -10   96.99    6.50
  -4  -4 -10   81.99    5.90
  -4  -4 -10   91.29    5.50
   4   4 -10   92.89    6.50
   4   4 -10   83.89    5.20
   4  -5 -10    0.50    1.40
  -4   5 -10   -0.70    2.00
   4  -5 -10   -1.50    1.80
   4   5 -10   -0.90    1.30
   4   5 -10    0.70    1.10
   4  -5  10    1.80    3.20
  -4  -5 -10    0.50    1.90
  -4  -5 -10    0.20    1.70
   4  -6 -10    1.80    1.60
  -4   6 -10    0.70    2.60
   4  -6 -10    0.40    1.80
  -4  -6 -10    2.30    2.30
   4  -6  10    3.80    3.60
  -4  -6 -10    3.20    2.00
   4   6 -10    2.20    1.90
  -4   7 -10    1.80    2.60
  -4   7 -10    2.40    2.90
   4  -7 -10    1.40    1.60
   4  -7 -10   -1.80    2.30
   4   7 -10    0.10    1.70
  -4  -7 -10    2.60    2.30
  -4  -7 -10    2.80    2.40
  -5   0 -10  307.67   15.10
  -5   0 -10  308.87   16.30
   5   0  10  272.07   16.80
  -5   0 -10  292.17   15.80
   5   0 -10  273.57   14.80
   5   0 -10  282.67   15.40
   5  -1 -10  238.48   12.30
   5   1  10  201.58   13.40
   5  -1 -10  207.78   12.10
  -5   1 -10  239.58   13.50
  -5   1 -10  223.58   12.90
  -5   1 -10  229.78   11.80
   5  -1 -10  228.68   12.00
   5   1 -10  225.68   12.50
  -5  -1 -10  219.28   12.70
   5  -1  10  204.38   13.90
   5   1 -10  228.78   11.80
  -5  -1 -10  245.08   12.70
  -5  -1 -10  220.68   12.10
   5  -2 -10  174.08    9.90
  -5   2 -10  181.38   11.30
  -5   2 -10  167.78   10.50
   5  -2 -10  163.48    9.60
  -5   2 -10  180.48    9.10
   5   2  10  146.89   10.60
   5  -2 -10  163.68    9.40
  -5  -2 -10  178.48   10.00
  -5  -2 -10  191.98   10.10
   5   2 -10  169.78    9.20
  -5  -2 -10  178.28    9.90
   5  -2  10  140.19   11.30
   5   2 -10  166.88   10.00
   5   3  10  109.69    8.30
   5  -3 -10  128.39    7.70
   5  -3 -10  118.79    7.10
   5  -3 -10  120.99    7.30
  -5  -3 -10  121.89    7.50
   5   3 -10  119.99    7.70
   5  -3  10  104.79    9.70
   5   3 -10  114.99    6.80
  -5  -3 -10  120.39    7.70
  -5  -3 -10  116.79    7.20
   5  -4 -10  133.39    8.50
   5  -4 -10  149.69    8.80
   5  -4 -10  162.78    9.50
  -5   4 -10  175.78   11.40
  -5  -4 -10  147.69    9.50
   5   4 -10  152.28    8.20
   5   4 -10  149.09    9.40
   5  -4  10  127.89   11.60
  -5  -4 -10  150.58    9.20
  -5  -4 -10  157.48    8.60
   5  -5 -10   92.39    6.90
   5  -5 -10   87.49    6.30
  -5   5 -10  101.19    8.80
   5  -5  10   66.99    9.40
  -5  -5 -10  104.19    7.30
   5   5 -10   96.99    7.00
  -5  -5 -10  108.69    7.00
   5  -6 -10   45.80    4.90
  -5   6 -10   39.10    6.00
   5  -6 -10   41.50    4.00
   5   6 -10   36.70    4.40
  -5  -6 -10   40.30    4.50
   5  -6  10   27.10    6.40
  -5  -6 -10   38.20    4.70
  -5   7 -10   14.90    4.40
   5  -7 -10   13.60    2.70
   5  -7  10   13.40    5.60
  -5  -7 -10   17.20    3.40
   5   7 -10   12.60    2.90
   6   0 -10   36.60    3.30
   6   0 -10   40.70    3.90
  -6   0 -10   47.20    3.90
   6   0  10   37.00    5.00
  -6   0 -10   34.10    4.20
  -6   0 -10   34.90    4.80
  -6   1 -10   38.80    3.60
   6   1  10   26.70    4.30
  -6   1 -10   40.80    4.90
   6  -1 -10   41.00    3.80
   6  -1 -10   39.60    3.50
  -6   1 -10   36.40    4.80
  -6  -1 -10   42.10    4.50
  -6  -1 -10   40.70    4.00
   6   1 -10   40.20    3.40
  -6  -1 -10   41.00    4.60
   6  -1  10   28.90    4.70
   6   1 -10   32.10    3.60
   6  -2 -10   26.10    3.10
  -6   2 -10   17.50    3.90
   6  -2 -10   23.10    2.70
  -6   2 -10   16.00    3.30
   6   2  10   23.10    3.90
  -6  -2 -10   28.20    3.40
  -6  -2 -10   27.70    3.50
   6   2 -10   18.00    2.80
   6  -2  10   24.20    4.50
  -6  -2 -10   24.60    3.40
   6   2 -10   25.50    2.60
  -6   3 -10   26.30    4.80
   6  -3 -10   34.60    3.60
   6  -3 -10   34.60    3.40
   6   3  10   27.50    4.10
   6   3 -10   31.10    3.90
  -6  -3 -10   41.80    4.30
  -6  -3 -10   28.60    3.50
   6   3 -10   36.40    3.10
   6  -3  10   32.10    5.80
  -6  -3 -10   39.00    4.20
   6  -4 -10   22.50    2.90
  -6   4 -10   15.60    4.20
   6  -4 -10   21.50    2.80
   6   4 -10   19.90    2.40
   6   4 -10   16.70    2.90
  -6  -4 -10   22.30    3.50
   6  -4  10   11.50    4.20
  -6  -4 -10   29.20    3.60
   6  -5 -10   11.10    2.30
  -6   5 -10    9.20    3.70
   6  -5  10   11.90    4.70
  -6  -5 -10    9.30    2.90
  -6  -5 -10    7.00    2.40
   6   5 -10   10.60    2.70
   6  -6 -10    6.90    2.10
  -6   6 -10    2.90    3.50
   6  -6  10    5.40    3.90
  -6  -6 -10    9.70    2.80
   6   6 -10    8.80    2.70
   7   0  10  102.09    8.80
  -7   0 -10  115.39    8.60
   7   0 -10  114.89    7.00
   7   0 -10  106.29    7.50
  -7   0 -10  108.09    8.80
  -7   0 -10  135.89    7.70
  -7   1 -10  153.88    8.40
   7   1  10  121.99    9.50
   7  -1 -10  129.39    7.90
   7  -1 -10  121.49    8.30
  -7   1 -10  140.49   10.40
  -7   1 -10  117.69    9.40
  -7  -1 -10  149.49    8.80
   7   1 -10  137.79    8.70
   7  -1  10  119.89   10.00
   7   1 -10  133.39    7.90
  -7  -1 -10  145.79    9.60
  -7  -1 -10  143.39    9.40
   7   2  10   58.59    6.20
   7  -2 -10   50.69    4.70
   7  -2 -10   62.39    4.80
  -7   2 -10   55.89    7.00
   7   2 -10   57.19    5.20
   7  -2  10   46.10    6.40
  -7  -2 -10   68.19    5.80
  -7  -2 -10   68.29    5.50
  -7  -2 -10   60.39    5.60
   7   2 -10   60.49    4.40
   7  -3 -10  108.99    7.50
   7   3  10  107.09    8.40
   7  -3 -10  120.09    7.30
   7  -3  10  102.09    9.90
  -7  -3 -10  128.29    8.30
  -7  -3 -10  125.39    8.20
  -7  -3 -10  113.69    7.80
   7   3 -10  115.69    7.90
   7   3 -10  117.59    6.90
  -7   4 -10   54.79    7.40
   7  -4 -10   59.89    5.00
   7  -4 -10   56.09    5.00
   7   4 -10   61.99    5.50
   7  -4  10   63.19    8.50
  -7  -4 -10   66.39    5.90
  -7  -4 -10   69.19    5.70
  -7   5 -10   49.70    7.90
   7  -5 -10   40.20    4.20
   7  -5  10   36.90    7.20
   7   5 -10   33.60    4.40
  -7  -5 -10   48.50    5.10
  -7  -5 -10   49.90    6.10
   8   0 -10    5.40    2.10
  -8   0 -10    2.40    3.10
   8   0 -10    2.60    1.70
  -8   0 -10   -1.10    1.80
  -8   0 -10   -2.10    2.70
   8   0  10    0.90    2.40
  -8   1 -10    1.30    2.90
   8  -1 -10   -0.70    1.60
   8   1  10    0.90    2.40
  -8   1 -10   -0.70    2.40
   8  -1 -10    1.10    1.60
  -8  -1 -10    1.00    2.00
   8   1 -10    1.30    1.80
  -8  -1 -10    1.20    2.70
   8  -1  10    2.80    3.00
  -8  -1 -10    3.80    2.70
   8   1 -10   -0.90    1.20
   8  -2 -10   34.50    4.10
  -8   2 -10   27.30    5.50
   8  -2 -10   29.00    3.40
   8   2  10   28.80    4.70
   8   2 -10   29.60    3.10
   8   2 -10   28.50    3.80
  -8  -2 -10   34.80    4.40
  -8  -2 -10   29.10    4.40
  -8  -2 -10   31.60    4.40
   8  -2  10   26.50    5.30
   8  -3 -10    1.40    1.70
   8  -3 -10   -0.30    1.50
  -8   3 -10    2.60    3.40
   8   3  10    1.00    2.30
   8   3 -10    1.50    2.00
  -8  -3 -10    2.30    2.20
  -8  -3 -10    2.20    2.40
   8  -3  10    1.40    3.30
   8  -4 -10   -0.70    1.80
  -8  -4 -10    0.60    3.40
   9   0  10   25.10    4.70
  -9   0 -10   30.20    5.60
   9   0 -10   32.10    4.20
   9   0 -10   29.30    3.40
  -9   0 -10   34.00    4.40
   9   1  10   16.40    3.90
  -9   1 -10   15.10    4.40
   9  -1 -10   16.80    2.70
   9  -1 -10   17.90    3.30
  -9  -1 -10   12.40    4.10
   9   1 -10   17.90    2.70
  -9  -1 -10   23.60    3.90
   9  -1  10   14.10    4.30
   9   2  10   41.40    5.80
   9  -2 -10   43.80    4.80
   9   2 -10   47.30    4.10
  -9  -2 -10   43.70    5.20
   0   0 -11    0.10    0.90
   0   0 -11   -0.60    0.90
   0   0 -11    0.20    0.90
   0  -1 -11    9.70    1.90
   0   1 -11   10.50    1.80
   0  -1 -11   13.40    1.90
   0   1 -11   10.10    2.00
   0  -1 -11    6.60    1.60
   0   1 -11   11.30    1.60
   0   2 -11   -0.80    1.10
   0  -2 -11    0.80    1.10
   0  -2 -11   -1.10    0.90
   0   2 -11    0.90    1.50
   0   2 -11    0.30    0.90
   0  -2 -11    0.40    1.10
   0   3 -11   31.50    2.40
   0  -3 -11   31.90    2.70
   0  -3 -11   31.20    2.90
   0   3 -11   28.80    3.10
   0  -3 -11   28.60    3.20
   0   3 -11   27.30    3.60
   0   4 -11   -1.30    1.40
   0  -4 -11   -0.40    1.30
   0  -4 -11    1.10    1.10
   0   4 -11    1.90    1.30
   0   5 -11    3.20    1.60
   0   5 -11    2.80    2.00
   0  -5 -11    1.40    1.30
   0  -5 -11    2.90    1.90
   0  -6 -11    0.90    1.30
   0   6 -11    0.90    1.90
   0   6 -11   -2.10    1.30
   0  -6 -11   -1.00    1.90
   0   7 -11   12.50    3.30
   0  -7 -11   15.30    3.30
  -1   0 -11   20.50    2.30
   1   0 -11   26.50    2.70
   1   0 -11   29.10    3.00
   1   0 -11   20.00    2.30
  -1   0 -11   25.20    3.00
  -1   0 -11   21.60    2.50
   1  -1 -11   55.99    4.50
   1  -1 -11   67.69    4.40
   1  -1 -11   61.29    4.50
  -1   1 -11   63.99    4.20
  -1   1 -11   63.69    4.50
  -1   1 -11   64.29    5.10
   1   1 -11   70.09    4.40
  -1  -1 -11   65.69    4.80
   1   1 -11   63.39    4.90
  -1  -1 -11   64.29    4.50
  -1  -1 -11   68.89    4.40
   1   1 -11   67.99    4.30
   1  -2 -11  237.18   12.90
  -1   2 -11  247.38   13.30
  -1   2 -11  245.98   12.60
  -1   2 -11  253.47   14.00
   1  -2 -11  231.98   13.10
   1  -2 -11  245.18   12.90
  -1  -2 -11  254.77   13.10
  -1  -2 -11  235.58   13.00
   1   2 -11  246.98   12.80
   1   2 -11  262.17   13.90
  -1  -2 -11  258.57   12.90
   1   2 -11  248.38   12.60
   1  -3 -11   39.00    3.10
  -1   3 -11   40.80    3.00
  -1   3 -11   41.20    3.70
   1  -3 -11   42.30    3.90
  -1   3 -11   41.40    4.20
   1  -3 -11   39.40    3.20
   1   3 -11   42.40    2.90
   1   3 -11   42.50    3.40
  -1  -3 -11   36.10    3.20
  -1  -3 -11   43.00    3.80
  -1  -3 -11   46.00    3.40
   1   3 -11   38.90    4.00
   1  -4 -11   20.90    2.90
  -1   4 -11   21.50    3.40
   1  -4 -11   24.90    2.60
  -1   4 -11   21.10    2.90
  -1   4 -11   22.00    2.00
   1   4 -11   19.90    2.40
  -1  -4 -11   20.90    2.90
  -1  -4 -11   17.50    2.20
   1   4 -11   15.10    2.70
  -1   5 -11   17.90    2.90
  -1   5 -11   22.70    3.70
   1  -5 -11   23.60    2.60
   1  -5 -11   17.90    3.20
  -1  -5 -11   19.80    2.40
   1   5 -11   20.90    3.50
   1   5 -11   17.00    2.30
  -1  -5 -11   23.80    3.30
   1  -6 -11   65.49    4.90
  -1   6 -11   70.99    5.60
  -1   6 -11   76.99    6.60
   1  -6 -11   64.09    5.90
   1   6 -11   68.39    4.90
  -1  -6 -11   69.89    4.90
  -1  -6 -11   72.29    6.00
   1   6 -11   67.59    6.20
  -1   7 -11    5.90    2.80
  -1   7 -11    9.20    2.40
   1  -7 -11   10.10    2.90
   1   7 -11    5.00    2.60
  -1  -7 -11    6.30    2.60
  -2   0 -11  596.84   28.20
   2   0 -11  546.25   28.10
   2   0 -11  552.14   28.60
   2   0 -11  583.54   28.30
  -2   0 -11  594.74   28.50
  -2   1 -11    3.50    1.20
   2  -1 -11    3.50    1.20
  -2   1 -11    4.80    1.70
   2  -1 -11    3.30    1.30
   2  -1 -11    2.10    1.40
  -2  -1 -11    1.50    1.20
   2   1 -11    6.00    1.60
  -2  -1 -11    3.30    1.50
  -2  -1 -11    3.00    1.30
   2   1 -11    2.60    1.10
   2   1 -11    1.80    1.10
   2  -2 -11  447.26   23.50
   2  -2 -11  470.25   23.90
  -2   2 -11  490.95   24.20
  -2   2 -11  483.05   23.30
   2  -2 -11  463.25   23.40
   2   2 -11  486.95   24.40
  -2  -2 -11  443.86   23.70
  -2  -2 -11  493.75   23.60
   2   2 -11  460.45   23.30
  -2  -2 -11  496.85   23.80
   2   2 -11  476.35   23.20
   2  -3 -11    0.20    1.50
  -2   3 -11    2.10    1.70
  -2   3 -11    2.70    1.70
   2  -3 -11    1.20    1.20
  -2   3 -11    1.00    1.00
   2  -3 -11    1.90    1.10
   2   3 -11   -0.20    0.80
  -2  -3 -11   -1.00    1.20
  -2  -3 -11    2.10    1.20
   2   3 -11    1.50    1.40
  -2  -3 -11    1.30    1.10
   2   3 -11    8.00    1.40
  -2   4 -11  264.47   15.20
  -2   4 -11  259.27   15.90
   2  -4 -11  284.77   15.30
   2  -4 -11  285.07   14.40
  -2   4 -11  282.77   14.10
   2  -4 -11  272.97   14.50
  -2  -4 -11  297.77   15.20
  -2  -4 -11  270.57   14.30
   2   4 -11  284.77   14.30
   2   4 -11  280.57   15.50
  -2   5 -11   11.70    2.70
   2  -5 -11   11.40    2.00
  -2   5 -11    6.80    2.50
   2  -5 -11   12.10    2.70
  -2  -5 -11    8.50    2.10
  -2  -5 -11    7.40    1.60
   2   5 -11    8.10    2.30
   2   5 -11    9.50    1.70
  -2   6 -11  113.79    9.10
   2  -6 -11  126.19    7.50
  -2   6 -11  120.09    8.40
   2  -6 -11  130.69    8.70
   2   6 -11  113.49    8.40
  -2  -6 -11  130.19    8.50
  -2   7 -11    0.40    2.10
   2  -7 -11    1.70    1.70
   2  -7 -11    2.40    2.50
  -2   7 -11    2.90    2.50
   2   7 -11    1.20    2.00
  -2  -7 -11    1.70    2.40
  -3   0 -11  204.38   12.30
   3   0 -11  238.18   12.50
   3   0 -11  216.38   11.90
   3   0 -11  231.68   12.20
  -3   0 -11  233.58   12.10
  -3   0 -11  236.68   12.10
   3  -1 -11   33.70    3.40
  -3   1 -11   39.50    3.30
   3  -1 -11   38.70    3.10
  -3   1 -11   38.70    3.80
   3  -1 -11   36.20    3.30
   3   1  11   25.10    4.40
   3  -1  11   18.90    4.20
   3   1 -11   34.80    3.50
  -3  -1 -11   34.70    3.40
  -3  -1 -11   40.40    3.40
  -3  -1 -11   40.60    3.40
   3   1 -11   35.50    3.10
   3   1 -11   37.80    3.10
   3  -2 -11   15.00    2.20
   3  -2 -11   16.00    2.20
  -3   2 -11   11.60    2.60
   3  -2 -11   14.70    2.50
  -3   2 -11   13.00    2.10
   3   2  11    8.10    2.80
   3   2 -11   13.60    1.80
   3   2 -11   15.10    2.00
   3   2 -11   11.60    2.40
  -3  -2 -11   12.90    2.20
  -3  -2 -11   13.60    2.10
   3  -2  11   12.40    3.70
  -3  -2 -11   16.50    2.50
  -3   3 -11   31.80    4.00
   3  -3 -11   25.80    2.70
   3  -3 -11   30.30    3.00
  -3   3 -11   32.10    3.10
   3  -3 -11   18.20    2.80
  -3  -3 -11   25.10    2.70
   3   3 -11   23.50    2.50
  -3  -3 -11   30.20    3.20
   3   3 -11   24.60    3.40
  -3  -3 -11   27.60    3.30
   3  -4 -11  111.29    6.80
   3  -4 -11  116.69    7.70
  -3   4 -11  123.59    8.50
  -3   4 -11  125.29    7.20
   3  -4 -11  114.39    7.00
  -3  -4 -11  122.49    7.60
   3   4 -11  114.59    6.80
  -3  -4 -11  118.79    6.90
   3   4 -11  107.49    7.70
  -3  -4 -11  127.89    8.00
  -3   5 -11   10.70    3.10
   3  -5 -11   18.60    3.20
   3  -5 -11   12.90    2.30
  -3   5 -11   13.60    3.30
   3   5 -11   14.70    2.80
  -3  -5 -11   10.70    1.90
  -3  -5 -11   13.30    2.60
   3   5 -11   10.80    1.90
  -3  -5 -11   15.00    3.10
   3  -6 -11    6.10    2.50
   3  -6 -11    7.50    1.90
  -3   6 -11    6.60    2.80
  -3   6 -11    5.40    2.90
  -3  -6 -11    5.20    2.30
   3   6 -11    8.30    2.70
  -3  -6 -11    4.70    2.50
   3  -7 -11    3.80    1.80
  -3   7 -11    3.60    2.60
  -3   7 -11    6.00    3.10
   3  -7 -11    1.70    2.50
   3   7 -11    2.60    2.40
  -3  -7 -11    5.50    2.60
  -4   0 -11   15.50    2.20
   4   0 -11   16.30    2.20
  -4   0 -11   12.80    2.50
  -4   0 -11   18.00    2.50
   4   0 -11   12.70    2.30
   4   0  11   11.20    3.40
   4   0 -11   16.30    2.30
  -4   1 -11  216.58   11.10
  -4   1 -11  222.88   12.40
  -4   1 -11  218.18   11.70
   4   1  11  161.68   12.80
   4  -1 -11  202.78   11.50
   4  -1 -11  206.68   11.20
   4  -1 -11  216.58   11.60
  -4  -1 -11  219.78   11.90
   4   1 -11  207.28   11.80
   4   1 -11  216.58   11.10
  -4  -1 -11  217.08   11.60
   4   1 -11  217.18   11.20
  -4  -1 -11  213.58   11.50
   4  -1  11  177.58   13.50
   4  -2 -11   12.00    2.30
  -4   2 -11   10.80    2.20
  -4   2 -11   11.60    2.90
   4  -2 -11   11.90    1.90
   4   2  11    7.50    2.80
   4  -2 -11   11.80    2.00
  -4  -2 -11   16.90    2.50
  -4  -2 -11    9.80    2.10
   4  -2  11    6.20    3.40
  -4  -2 -11    8.00    1.90
   4   2 -11    8.10    1.60
   4   2 -11    9.90    2.10
  -4   3 -11  104.49    6.80
   4  -3 -11  100.39    6.90
   4  -3 -11  113.59    6.50
  -4   3 -11  102.19    7.60
   4   3  11   72.29    7.40
   4  -3 -11  101.09    6.20
  -4  -3 -11   98.29    6.80
   4   3 -11  103.89    6.00
   4   3 -11  103.29    7.00
   4  -3  11   75.09    8.70
  -4  -3 -11  104.59    6.30
  -4  -3 -11  101.29    6.70
   4  -4 -11    8.50    2.50
   4  -4 -11   10.40    2.00
  -4   4 -11   12.40    3.40
   4  -4 -11    8.80    1.90
  -4   4 -11   11.50    2.50
   4   4 -11   21.40    3.30
   4  -4  11   12.80    4.60
  -4  -4 -11   14.50    2.20
  -4  -4 -11    7.60    2.50
   4   4 -11    7.70    1.60
  -4  -4 -11    9.20    2.30
   4  -5 -11  110.19    7.60
   4  -5 -11  102.39    6.60
  -4   5 -11  115.79    8.40
   4   5 -11   89.39    7.10
   4   5 -11   95.69    6.10
  -4  -5 -11  106.69    7.60
  -4  -5 -11   98.69    7.00
  -4   6 -11    5.30    3.10
   4  -6 -11    3.20    2.40
   4  -6 -11    2.90    1.70
  -4  -6 -11    2.60    2.00
   4   6 -11    3.70    2.10
  -4  -6 -11    2.40    2.30
   4  -7 -11    9.70    2.40
  -4   7 -11   12.10    3.80
  -4   7 -11    7.70    3.50
  -4  -7 -11   11.80    3.10
   4   7 -11    9.20    2.70
   5   0 -11  108.09    7.00
   5   0 -11  106.19    6.50
  -5   0 -11  108.39    7.60
  -5   0 -11  116.59    7.40
   5   0  11   92.69    8.50
  -5   0 -11  114.59    6.80
  -5   1 -11   52.39    3.80
  -5   1 -11   60.09    5.60
   5  -1 -11   49.00    4.00
   5  -1 -11   44.10    4.10
  -5   1 -11   52.59    4.80
   5   1  11   40.40    5.60
   5  -1 -11   48.80    4.20
   5   1 -11   49.00    3.80
   5   1 -11   48.00    4.40
  -5  -1 -11   44.80    4.20
  -5  -1 -11   48.30    4.70
   5  -1  11   36.10    5.50
  -5  -1 -11   51.99    4.30
   5  -2 -11   10.20    2.10
  -5   2 -11   12.20    3.30
   5   2  11    8.80    3.00
  -5   2 -11    7.60    2.40
   5  -2 -11    7.90    2.10
   5  -2 -11   10.20    1.90
   5  -2  11   10.00    3.70
  -5  -2 -11   13.80    2.50
   5   2 -11   11.60    1.90
   5   2 -11   10.70    2.40
  -5  -2 -11    9.90    2.10
  -5  -2 -11   12.30    2.40
  -5   3 -11   38.90    5.20
  -5   3 -11   31.30    4.10
   5  -3 -11   39.40    4.10
   5   3  11   29.40    4.60
   5  -3 -11   32.00    3.50
   5  -3 -11   33.90    3.40
  -5  -3 -11   33.20    3.90
   5   3 -11   31.70    3.90
  -5  -3 -11   44.80    4.10
   5  -3  11   28.60    5.30
  -5  -3 -11   34.10    3.60
   5   3 -11   34.60    3.10
   5  -4 -11   54.89    4.50
  -5   4 -11   58.19    5.50
  -5   4 -11   58.69    6.50
   5  -4 -11   61.69    5.40
   5  -4 -11   51.89    4.40
   5  -4  11   47.90    7.50
  -5  -4 -11   54.39    4.30
   5   4 -11   55.99    5.10
   5   4 -11   53.79    4.00
  -5  -4 -11   65.79    5.50
  -5  -4 -11   62.39    4.90
  -5   5 -11   22.10    4.20
  -5   5 -11   11.70    3.00
   5  -5 -11   15.40    3.00
   5  -5 -11   13.40    2.40
  -5  -5 -11   16.10    3.30
  -5  -5 -11   16.50    2.90
   5  -5  11   14.10    5.00
   5   5 -11   14.00    2.90
   5  -6 -11    3.10    2.50
   5  -6 -11    4.40    1.90
  -5   6 -11    2.80    3.30
  -5  -6 -11    3.10    2.50
  -5  -6 -11    3.80    2.30
   5   6 -11    6.00    2.40
   5  -6  11    1.40    4.50
  -6   0 -11  197.58   12.40
   6   0 -11  196.88   11.60
  -6   0 -11  231.98   11.50
   6   0 -11  200.78   11.10
  -6   0 -11  207.98   12.10
   6   0  11  172.18   13.10
  -6   1 -11   -0.90    1.30
  -6   1 -11    1.20    1.90
  -6   1 -11    2.40    2.40
   6  -1 -11    0.20    1.40
   6  -1 -11    1.50    1.60
   6   1  11    2.00    2.50
  -6  -1 -11    0.80    1.70
   6  -1  11    0.70    2.60
   6   1 -11    2.80    1.80
  -6  -1 -11    0.70    1.50
  -6  -1 -11    1.00    2.00
   6   1 -11    0.90    1.30
   6   2  11  172.58   11.90
   6  -2 -11  179.58   10.50
  -6   2 -11  171.88   11.30
  -6   2 -11  194.08   12.50
   6  -2 -11  173.58   10.20
  -6  -2 -11  195.38   11.00
   6   2 -11  175.38   10.90
   6   2 -11  188.88   10.00
  -6  -2 -11  186.28   10.80
  -6  -2 -11  195.78   10.80
   6  -2  11  159.28   12.80
   6   3  11    9.70    3.00
  -6   3 -11    5.20    3.30
   6  -3 -11    3.90    1.80
  -6   3 -11    6.90    2.80
   6  -3 -11    4.20    1.80
  -6  -3 -11    4.70    2.00
   6   3 -11    4.30    2.10
   6   3 -11    5.60    1.60
   6  -3  11    2.40    3.10
  -6  -3 -11    5.20    2.10
  -6  -3 -11    5.50    2.30
   6  -4 -11  104.79    7.10
  -6   4 -11   99.79    8.10
   6  -4 -11   96.49    6.90
  -6   4 -11  112.09    9.40
   6   4 -11  114.99    6.90
  -6  -4 -11  121.99    7.70
   6   4 -11  100.69    7.50
   6  -4  11   94.19   10.40
  -6  -4 -11  110.69    7.90
  -6   5 -11   -2.60    2.90
   6  -5 -11   -2.50    1.70
   6   5 -11   -2.20    1.70
   6  -5  11   -0.40    3.20
  -6  -5 -11    1.80    2.30
  -6  -5 -11   -0.60    1.70
  -7   0 -11    1.60    2.40
  -7   0 -11    3.20    2.50
  -7   0 -11   -0.60    1.60
   7   0 -11    0.70    1.60
   7   0  11   -0.40    2.60
   7   0 -11   -0.70    1.30
   7   1  11    6.50    3.10
   7  -1 -11   10.10    2.20
  -7   1 -11    6.10    3.10
  -7   1 -11    8.00    3.10
   7  -1 -11    4.30    1.80
  -7  -1 -11    8.80    2.40
  -7  -1 -11    8.00    2.80
  -7  -1 -11   13.40    3.10
   7   1 -11    7.10    1.90
   7  -1  11   10.90    3.80
   7   1 -11    9.10    2.50
  -7   2 -11   75.29    8.00
   7  -2 -11   61.49    5.30
  -7   2 -11   62.69    6.50
   7  -2 -11   64.09    5.00
   7   2  11   56.79    6.70
   7  -2  11   50.09    7.00
  -7  -2 -11   78.69    5.90
  -7  -2 -11   72.69    6.10
   7   2 -11   69.19    4.90
   7   2 -11   74.99    5.70
  -7  -2 -11   62.69    5.90
   7  -3 -11   12.60    2.50
   7  -3 -11    7.00    2.20
  -7   3 -11    4.30    3.30
   7   3  11   10.60    3.40
  -7   3 -11    8.40    3.20
   7   3 -11    4.90    2.00
  -7  -3 -11    3.20    2.20
   7   3 -11    2.90    1.70
  -7  -3 -11    0.60    2.20
  -7  -3 -11    9.40    2.70
   7  -3  11    5.20    3.70
   7  -4 -11   -0.30    1.50
  -7   4 -11   -2.50    2.60
   7  -4  11    5.40    4.00
  -7  -4 -11    1.60    2.20
  -7  -4 -11    0.20    2.00
   7   4 -11    1.50    2.00
  -8   0 -11   38.40    5.50
   8   0 -11   35.80    4.20
   8   0 -11   32.60    3.50
  -8   0 -11   46.80    4.70
   8   0  11   26.10    5.10
  -8   0 -11   34.40    5.00
  -8   1 -11   73.59    7.90
   8  -1 -11   59.59    5.60
  -8   1 -11   74.19    7.60
   8   1  11   59.49    7.20
   8  -1 -11   61.69    4.90
   8   1 -11   65.29    5.60
  -8  -1 -11   69.99    7.10
  -8  -1 -11   62.89    6.20
   8   1 -11   67.79    5.10
  -8  -1 -11   72.99    6.00
   8  -1  11   64.89    8.00
   8  -2 -11   28.00    3.90
  -8   2 -11   30.00    5.90
   8   2  11   22.30    4.50
   8  -2 -11   26.70    3.50
  -8   2 -11   25.20    4.60
  -8  -2 -11   37.10    4.80
  -8  -2 -11   30.70    4.30
   8   2 -11   34.30    4.40
  -8  -2 -11   30.80    4.10
   8   2 -11   26.30    3.10
   8  -2  11   32.00    6.10
   8  -3 -11   57.79    5.40
  -8  -3 -11   67.79    6.30
   0   0 -12    7.20    1.60
   0   0 -12    9.20    2.10
   0   0 -12    8.10    1.60
   0  -1 -12    2.90    1.40
   0   1 -12    0.70    1.40
   0  -1 -12   -0.10    1.10
   0   1 -12    0.90    1.30
   0   1 -12    0.40    1.10
   0  -1 -12    0.00    1.10
   0  -2 -12 1352.56   64.49
   0   2 -12 1406.86   64.29
   0  -2 -12 1352.86   64.09
   0  -2 -12 1284.37   64.29
   0   2 -12 1372.66   63.79
   0   2 -12 1269.37   65.09
   0   3 -12   -0.50    1.20
   0  -3 -12   -0.20    1.00
   0  -3 -12   -0.40    1.30
   0   3 -12    0.10    0.90
   0   3 -12    1.50    1.70
   0  -3 -12    2.60    1.20
   0  -4 -12    2.70    1.90
   0   4 -12    1.60    1.80
   0  -4 -12    2.60    1.30
   0   4 -12    2.90    1.50
   0   5 -12   -0.30    1.60
   0   5 -12   -0.20    1.30
   0  -5 -12    0.60    1.90
   0  -5 -12   -0.70    1.20
   0  -6 -12  373.26   20.10
   0   6 -12  384.46   19.30
   0  -6 -12  351.66   18.90
   0   6 -12  374.46   20.80
   0   7 -12    3.10    2.50
   0  -7 -12    0.70    2.20
  -1   0 -12    6.40    1.90
   1   0 -12    9.00    1.70
  -1   0 -12    7.00    1.80
  -1   0 -12    5.70    1.50
   1   0 -12   11.50    2.20
   1   0 -12   10.40    1.90
  -1   1 -12  271.27   13.80
   1  -1 -12  276.67   14.00
   1  -1 -12  262.67   14.30
   1  -1 -12  283.97   14.30
  -1   1 -12  267.27   15.00
  -1   1 -12  271.77   14.20
  -1  -1 -12  254.87   14.40
   1   1 -12  276.27   14.80
   1   1 -12  269.27   14.00
  -1  -1 -12  275.47   14.20
   1   1 -12  268.77   13.90
  -1  -1 -12  250.67   13.90
  -1   2 -12    2.80    1.70
  -1   2 -12    2.80    1.50
   1  -2 -12    0.90    1.30
   1  -2 -12    3.00    1.30
  -1   2 -12    2.90    1.20
   1  -2 -12   -0.70    1.30
   1   2 -12    2.80    1.40
  -1  -2 -12    1.90    1.40
  -1  -2 -12    2.20    1.40
   1   2 -12    2.90    2.00
   1   2 -12    5.70    1.40
  -1  -2 -12    3.80    1.50
  -1   3 -12  200.18   12.40
   1  -3 -12  218.28   11.90
  -1   3 -12  210.78   10.80
   1  -3 -12  202.78   11.20
   1  -3 -12  204.18   11.10
  -1   3 -12  203.08   11.60
  -1  -3 -12  204.78   11.20
  -1  -3 -12  220.18   11.80
  -1  -3 -12  202.48   11.20
   1   3 -12  211.28   10.80
   1   3 -12  199.28   12.20
   1   3 -12  221.88   11.30
  -1   4 -12   -0.50    1.30
   1  -4 -12    2.40    1.80
  -1   4 -12    3.00    2.20
   1  -4 -12    5.30    1.50
   1   4 -12    1.50    1.60
   1   4 -12    1.90    1.40
  -1  -4 -12    2.90    1.70
  -1  -4 -12    3.50    1.40
  -1   5 -12   85.99    7.10
   1  -5 -12   83.59    6.60
   1  -5 -12   80.29    5.60
  -1   5 -12   77.09    5.90
  -1  -5 -12   78.69    5.30
   1   5 -12   83.99    5.50
  -1  -5 -12   82.39    6.40
   1   5 -12   78.39    6.80
  -1   6 -12    0.60    1.80
   1  -6 -12   -1.30    1.30
  -1   6 -12   -2.30    2.10
   1  -6 -12    0.50    2.20
  -1  -6 -12   -4.00    2.10
   1   6 -12    0.00    1.50
  -1  -6 -12   -0.10    1.90
   1   6 -12   -1.10    1.80
  -1   7 -12   36.80    5.30
  -1   7 -12   42.50    4.50
   1  -7 -12   37.90    5.00
  -1  -7 -12   45.70    5.20
   1   7 -12   40.10    5.30
   2   0 -12  312.27   16.90
  -2   0 -12  319.17   17.30
   2   0 -12  319.87   16.40
  -2   0 -12  320.67   16.70
   2   0 -12  322.57   16.50
  -2   0 -12  324.77   16.40
   2  -1 -12  432.36   22.60
  -2   1 -12  435.56   23.40
  -2   1 -12  454.35   22.20
   2  -1 -12  432.76   22.60
   2  -1 -12  458.15   22.30
  -2   1 -12  468.25   22.80
   2   1 -12  441.26   22.20
  -2  -1 -12  450.55   22.40
  -2  -1 -12  440.16   22.90
  -2  -1 -12  465.85   22.50
   2   1 -12  451.65   22.30
   2   1 -12  420.86   22.90
   2  -2 -12  259.87   13.60
  -2   2 -12  253.27   12.90
  -2   2 -12  258.77   13.80
   2  -2 -12  248.08   13.00
   2  -2 -12  226.58   13.10
  -2   2 -12  232.58   14.20
   2   2 -12  243.88   12.80
  -2  -2 -12  242.18   13.40
  -2  -2 -12  257.47   13.40
  -2  -2 -12  241.98   13.10
   2   2 -12  267.57   14.10
   2   2 -12  249.88   13.00
  -2   3 -12  295.07   15.40
  -2   3 -12  280.87   14.30
  -2   3 -12  272.47   16.00
   2  -3 -12  266.97   14.50
   2  -3 -12  289.67   14.70
   2  -3 -12  279.97   15.30
   2   3 -12  283.47   14.50
   2   3 -12  269.07   15.50
  -2  -3 -12  289.47   14.60
  -2  -3 -12  278.07   15.00
  -2  -3 -12  271.77   14.60
  -2   4 -12  173.78    9.10
  -2   4 -12  163.68   11.10
   2  -4 -12  164.68    9.50
  -2   4 -12  180.38   10.50
   2  -4 -12  167.18   10.30
   2   4 -12  159.08   10.50
  -2  -4 -12  172.48   10.10
  -2  -4 -12  163.28    9.40
   2   4 -12  180.08    9.40
  -2   5 -12  156.28   10.50
   2  -5 -12  166.28    9.00
   2  -5 -12  159.68    9.90
  -2   5 -12  145.39    9.60
   2   5 -12  145.29    8.50
  -2  -5 -12  131.49    8.50
   2   5 -12  156.38   10.10
  -2  -5 -12  161.58    9.60
   2  -6 -12   75.79    5.70
  -2   6 -12   88.49    6.70
  -2   6 -12   80.69    7.40
   2  -6 -12   78.99    6.70
  -2  -6 -12   75.79    6.30
   2   6 -12   83.79    7.00
   2  -7 -12   43.30    5.30
  -2   7 -12   43.80    5.10
  -2   7 -12   46.30    6.30
   2  -7 -12   51.19    4.50
   2   7 -12   42.70    5.50
  -2  -7 -12   52.39    5.60
   3   0 -12   17.50    2.60
  -3   0 -12   15.20    2.60
   3   0 -12   21.50    2.50
   3   0 -12   21.60    2.70
  -3   0 -12   24.30    2.60
   3   0  12   11.60    3.70
  -3   1 -12   53.29    4.60
   3  -1 -12   48.70    4.20
   3  -1 -12   55.39    4.00
   3  -1 -12   53.49    4.40
  -3   1 -12   57.09    4.10
   3   1  12   31.90    5.30
  -3  -1 -12   62.59    4.60
   3   1 -12   52.49    4.00
  -3  -1 -12   52.79    4.10
   3   1 -12   49.70    4.60
   3   1 -12   57.79    4.10
   3  -2 -12    3.20    1.40
  -3   2 -12    3.90    1.80
  -3   2 -12    3.20    1.40
   3  -2 -12    2.60    1.60
   3  -2 -12    2.40    1.30
   3   2 -12    3.10    1.70
  -3  -2 -12    1.70    1.70
   3  -2  12   -0.70    2.80
  -3  -2 -12    2.20    1.40
  -3  -2 -12    3.60    1.40
   3   2 -12    1.10    1.10
   3   2 -12    3.20    1.30
  -3   3 -12   32.00    3.10
   3  -3 -12   33.60    3.40
   3  -3 -12   26.80    3.50
  -3   3 -12   30.40    4.10
   3  -3 -12   26.70    2.90
  -3  -3 -12   29.90    3.40
   3   3 -12   28.40    3.80
  -3  -3 -12   33.10    3.20
  -3  -3 -12   31.20    3.80
   3   3 -12   33.10    3.00
  -3  -3 -12   31.20    3.40
   3  -4 -12    5.10    1.80
  -3   4 -12    4.10    2.50
  -3   4 -12    6.10    1.70
   3  -4 -12    4.80    2.10
  -3  -4 -12    8.30    1.80
   3   4 -12    6.70    1.60
  -3  -4 -12    6.20    2.40
   3   4 -12    4.00    2.10
  -3  -4 -12    4.80    2.10
  -3   5 -12   25.50    4.50
   3  -5 -12   20.60    2.80
  -3   5 -12   20.90    3.60
   3  -5 -12   25.20    3.80
  -3  -5 -12   20.20    2.60
  -3  -5 -12   21.00    3.50
   3   5 -12   24.10    2.60
  -3  -5 -12   17.50    3.00
   3   5 -12   25.10    3.80
   3  -6 -12    1.90    1.60
  -3   6 -12    1.40    2.40
   3  -6 -12   -1.20    2.20
  -3   6 -12    0.30    2.10
   3   6 -12   -1.10    2.00
  -3  -6 -12   -1.20    1.80
  -3   7 -12    0.80    2.60
  -3   7 -12    4.10    3.10
   3  -7 -12    2.70    2.00
  -3  -7 -12    4.70    2.80
   3   7 -12    2.70    2.20
  -4   0 -12  942.81   45.00
   4   0 -12  915.01   44.90
  -4   0 -12  882.11   45.50
   4   0 -12  933.31   45.50
   4   0 -12  937.31   45.10
  -4   0 -12  951.00   45.20
   4  -1 -12    1.00    1.30
   4  -1 -12    2.30    1.50
  -4   1 -12    5.00    1.50
   4  -1 -12    4.00    1.80
  -4   1 -12    3.10    2.00
  -4   1 -12    1.80    1.50
   4   1  12    2.40    2.70
   4   1 -12    3.20    1.30
  -4  -1 -12    4.80    1.80
  -4  -1 -12    1.60    1.50
   4   1 -12    2.00    1.40
   4   1 -12    1.40    1.40
   4  -1  12    0.30    2.60
  -4  -1 -12    4.10    1.80
   4  -2 -12    2.30    1.80
   4  -2 -12    4.50    1.60
  -4   2 -12    4.60    1.70
   4  -2 -12    3.30    1.60
   4   2  12    1.70    2.30
  -4   2 -12    6.70    2.60
  -4  -2 -12    7.90    1.90
   4   2 -12    2.90    1.30
  -4  -2 -12    6.40    1.90
   4   2 -12    3.40    1.90
   4  -2  12    1.80    2.70
  -4  -2 -12    5.60    2.00
  -4   3 -12    3.80    1.70
  -4   3 -12    1.90    2.10
   4  -3 -12    2.30    1.70
   4  -3 -12    7.40    1.80
   4   3  12    4.50    2.70
   4  -3 -12    3.90    1.50
  -4  -3 -12    5.50    1.70
  -4  -3 -12    3.60    1.80
   4   3 -12    2.70    1.30
   4  -3  12    0.10    2.90
   4   3 -12    1.50    1.60
  -4  -3 -12    3.80    2.00
   4  -4 -12  509.75   25.90
   4  -4 -12  476.75   25.00
  -4   4 -12  489.95   25.20
  -4   4 -12  557.14   26.90
   4   4 -12  456.65   25.70
  -4  -4 -12  495.45   24.80
  -4  -4 -12  528.15   25.60
   4   4 -12  476.15   24.50
  -4  -4 -12  493.45   25.70
  -4   5 -12    0.90    2.30
   4  -5 -12    0.70    2.10
   4  -5 -12   -0.20    1.40
   4   5 -12    1.10    2.00
  -4  -5 -12    3.20    2.30
  -4  -5 -12   -1.70    1.60
   4   5 -12    1.00    2.20
  -4   6 -12   -2.00    2.60
   4  -6 -12    0.30    2.00
   4  -6 -12    0.20    1.60
  -4   6 -12    5.10    3.10
  -4  -6 -12    1.60    2.50
   4   6 -12    0.00    2.00
  -4  -6 -12    2.90    2.10
   5   0 -12   18.20    2.50
  -5   0 -12   24.20    3.30
  -5   0 -12   25.60    3.00
  -5   0 -12   18.60    3.20
   5   0  12   15.50    4.00
   5   0 -12   22.60    3.20
   5  -1 -12   85.29    5.80
   5   1  12   63.49    7.30
  -5   1 -12   83.49    5.40
   5  -1 -12   75.49    5.50
   5  -1 -12   71.59    5.60
  -5   1 -12   77.59    6.70
  -5   1 -12   75.69    5.80
   5   1 -12   80.99    6.00
  -5  -1 -12   83.19    6.10
  -5  -1 -12   80.99    5.80
   5   1 -12   87.09    5.50
   5  -1  12   73.09    7.90
  -5  -1 -12   80.69    5.90
   5   2  12   25.70    4.90
   5  -2 -12   49.80    4.00
  -5   2 -12   49.00    5.50
   5  -2 -12   45.20    4.20
   5  -2 -12   42.40    4.10
  -5   2 -12   45.30    4.60
  -5  -2 -12   53.59    4.60
  -5  -2 -12   46.60    4.40
  -5  -2 -12   58.09    4.80
   5   2 -12   41.60    3.70
   5  -2  12   37.80    6.30
   5   2 -12   46.50    4.60
   5   3  12   41.90    5.90
   5  -3 -12   49.40    4.20
  -5   3 -12   54.49    5.20
  -5   3 -12   48.70    5.80
   5  -3 -12   50.69    4.30
   5  -3 -12   45.80    4.60
   5   3 -12   44.40    3.90
  -5  -3 -12   60.59    5.10
  -5  -3 -12   48.50    4.30
   5  -3  12   32.80    6.10
   5   3 -12   51.49    5.00
  -5  -3 -12   58.09    4.90
   5  -4 -12    8.90    2.20
   5  -4 -12    7.30    2.70
  -5   4 -12   14.60    3.00
  -5   4 -12    8.20    3.20
   5   4 -12   10.90    2.50
  -5  -4 -12    9.90    2.80
  -5  -4 -12    9.40    2.10
   5  -4  12    5.10    3.70
   5   4 -12   11.80    2.10
  -5  -4 -12   11.40    2.50
  -5   5 -12   29.70    4.90
   5  -5 -12   36.10    4.60
   5  -5 -12   37.10    3.90
   5   5 -12   34.40    4.30
  -5  -5 -12   35.40    4.30
   5  -5  12   21.90    6.30
  -5  -5 -12   36.70    4.70
  -5   6 -12   15.90    4.40
   5  -6 -12   10.50    2.60
  -5  -6 -12    6.10    3.40
   5   6 -12   14.30    4.80
   6   0 -12   68.49    5.10
   6   0 -12   67.69    5.40
   6   0  12   56.29    7.30
  -6   0 -12   74.39    6.50
  -6   0 -12   72.39    5.40
  -6   0 -12   74.49    6.00
   6  -1 -12  166.08    9.50
   6  -1 -12  173.58   10.10
  -6   1 -12  148.99   10.80
   6   1  12  130.69   11.30
  -6   1 -12  174.98   10.50
  -6  -1 -12  171.68   10.20
  -6  -1 -12  182.08   10.00
   6   1 -12  164.18   10.20
  -6  -1 -12  181.58   10.60
   6  -1  12  144.59   11.90
   6   1 -12  158.28    9.30
  -6   2 -12  104.19    7.90
   6   2  12   91.69    8.80
  -6   2 -12  114.89    9.10
   6  -2 -12  106.49    7.20
   6  -2 -12  108.69    6.90
  -6  -2 -12  121.29    7.70
   6  -2  12  100.59    9.90
   6   2 -12  112.19    6.80
  -6  -2 -12  116.09    7.60
  -6  -2 -12  112.59    7.60
   6   2 -12   99.49    7.40
   6  -3 -12  137.49    8.40
  -6   3 -12  143.99    9.50
  -6   3 -12  114.19    9.80
   6  -3 -12  127.49    8.30
   6  -3  12  103.59   11.10
  -6  -3 -12  142.59    9.00
  -6  -3 -12  143.39    8.90
  -6  -3 -12  131.39    8.40
   6   3 -12  140.79    7.90
   6   3 -12  134.49    8.90
  -6   4 -12   54.99    6.70
  -6   4 -12   48.40    5.50
   6  -4 -12   42.60    4.10
   6  -4  12   37.30    7.40
  -6  -4 -12   45.50    5.10
   6   4 -12   43.30    5.10
  -6  -4 -12   41.70    4.80
   6  -5 -12   58.09    5.10
  -6  -5 -12   55.79    5.90
   6   5 -12   48.10    7.40
  -7   0 -12   20.40    3.90
  -7   0 -12   27.20    3.40
  -7   0 -12   20.10    3.60
   7   0  12   20.10    4.80
   7   0 -12   20.80    2.80
   7   0 -12   18.80    3.10
   7  -1 -12   41.10    4.50
  -7   1 -12   51.69    5.60
  -7   1 -12   33.50    5.10
   7   1  12   35.90    5.90
   7  -1 -12   44.40    4.20
   7  -1  12   37.70    6.40
   7   1 -12   37.20    4.50
  -7  -1 -12   45.10    4.60
   7   1 -12   43.70    4.00
  -7  -1 -12   35.20    4.50
  -7  -1 -12   39.60    5.00
  -7   2 -12   45.40    6.10
  -7   2 -12   59.09    6.10
   7  -2 -12   53.19    4.40
   7  -2 -12   48.90    4.70
   7   2  12   48.20    6.50
   7   2 -12   37.50    4.70
  -7  -2 -12   53.09    5.50
  -7  -2 -12   49.20    5.00
   7   2 -12   46.10    4.10
   7  -2  12   34.20    6.40
  -7  -2 -12   52.79    5.40
   7  -3 -12   26.40    3.70
  -7   3 -12   26.20    4.60
  -7   3 -12   40.80    5.80
   7  -3 -12   24.30    3.40
  -7  -3 -12   33.70    4.30
   7   3 -12   31.10    4.20
   7  -3  12   18.80    5.10
  -7  -3 -12   27.70    4.00
   7   3 -12   34.30    3.40
  -7   4 -12   10.80    3.70
  -7  -4 -12   13.30    3.70
   8   0 -12    2.20    2.10
  -8   0 -12    0.50    2.40
   8   0  12    5.10    3.40
  -8   0 -12    2.70    2.70
   8   0 -12    2.90    1.80
   8  -1 -12    4.70    2.00
  -8   1 -12    8.80    3.80
   8  -1 -12    5.00    2.20
   8   1  12    7.00    3.40
  -8   1 -12    5.30    3.00
   8   1 -12    7.50    2.10
  -8  -1 -12    7.10    2.70
   8   1 -12    5.40    2.40
  -8  -1 -12    4.10    3.00
   8  -1  12    3.80    3.70
   8  -2 -12  152.28   10.50
   8   2  12  160.08   12.50
  -8   2 -12  199.78   13.40
   8   2 -12  171.68    9.90
  -8  -2 -12  183.88   11.10
  -8  -2 -12  171.68   11.20
   0   0 -13    0.90    1.50
   0   0 -13   -0.30    1.10
   0   0 -13   -1.30    1.10
   0   1 -13  388.26   19.10
   0  -1 -13  380.86   19.20
   0  -1 -13  380.46   19.70
   0   1 -13  364.76   19.20
   0  -1 -13  383.56   19.40
   0   1 -13  369.16   20.10
   0  -2 -13    0.20    1.20
   0   2 -13   -0.20    1.00
   0   2 -13    0.20    1.40
   0  -2 -13   -0.60    1.50
   0  -2 -13   -0.20    1.20
   0   2 -13   -1.30    1.60
   0  -3 -13  310.57   16.80
   0   3 -13  327.47   17.70
   0  -3 -13  315.27   16.30
   0  -3 -13  292.17   16.20
   0   3 -13  325.77   15.90
   0   3 -13  320.17   16.50
   0  -4 -13    0.30    1.60
   0  -4 -13   -0.10    1.30
   0   4 -13    0.70    1.70
   0   4 -13   -0.20    1.50
   0  -5 -13  109.89    7.10
   0   5 -13  111.39    7.30
   0   5 -13  110.19    8.60
   0  -5 -13  121.49    8.20
   0  -6 -13    0.30    1.60
   0   6 -13    1.10    2.30
   0   6 -13   -0.70    1.70
   0  -6 -13   -2.00    2.00
   0   7 -13   79.19    8.00
   1   0 -13   33.50    3.80
   1   0 -13   35.00    3.40
  -1   0 -13   34.70    4.00
   1   0 -13   33.90    3.30
  -1   0 -13   29.70    3.10
  -1   0 -13   35.10    3.40
  -1   1 -13  144.69    8.00
   1  -1 -13  123.99    7.90
  -1   1 -13  119.29    8.40
  -1   1 -13  134.69    7.50
   1  -1 -13  114.69    7.90
   1  -1 -13  131.29    7.60
   1   1 -13  127.79    8.40
  -1  -1 -13  124.29    8.10
   1   1 -13  139.09    7.70
  -1  -1 -13  126.09    7.80
   1   1 -13  126.09    7.60
  -1  -1 -13  149.99    7.90
  -1   2 -13  340.77   18.40
   1  -2 -13  333.37   18.30
   1  -2 -13  358.26   18.20
  -1   2 -13  340.97   17.90
   1  -2 -13  361.56   18.70
  -1   2 -13  371.96   19.60
  -1  -2 -13  352.66   18.10
  -1  -2 -13  380.66   18.60
  -1  -2 -13  346.27   18.50
   1   2 -13  362.76   18.00
   1   2 -13  350.96   19.20
   1   2 -13  369.46   18.30
   1  -3 -13   74.59    5.30
  -1   3 -13   85.19    5.10
  -1   3 -13   75.19    6.40
  -1   3 -13   75.09    5.60
   1  -3 -13   94.09    6.30
   1  -3 -13   72.39    5.30
  -1  -3 -13   77.19    5.70
  -1  -3 -13   81.99    5.30
  -1  -3 -13   83.19    5.50
   1   3 -13   82.29    5.50
   1   3 -13   84.79    6.50
  -1   4 -13   14.30    2.70
   1  -4 -13   16.30    3.00
  -1   4 -13   12.80    3.20
   1  -4 -13   12.60    2.10
   1   4 -13   18.30    3.30
  -1  -4 -13   13.90    2.60
   1   4 -13   15.50    2.40
  -1  -4 -13   17.20    2.40
   1  -5 -13   50.79    5.10
  -1   5 -13   37.60    4.10
   1  -5 -13   43.00    4.00
  -1   5 -13   46.40    5.50
   1   5 -13   44.40    3.90
   1   5 -13   37.90    4.90
  -1  -5 -13   39.10    3.70
  -1  -5 -13   44.20    4.80
  -1   6 -13   97.39    6.90
   1  -6 -13   84.39    7.50
  -1   6 -13  100.99    8.30
   1  -6 -13   96.69    6.50
   1   6 -13   97.89    6.40
   1   6 -13   93.09    7.90
  -1  -6 -13  100.59    7.70
  -1   7 -13   17.40    4.20
  -1   7 -13   16.00    6.10
   1   7 -13   10.90    3.70
  -2   0 -13   38.20    3.50
   2   0 -13   36.50    3.60
  -2   0 -13   35.20    3.50
   2   0 -13   40.80    3.90
  -2   0 -13   39.90    4.20
   2   0 -13   40.60    3.60
   2  -1 -13    2.50    1.60
  -2   1 -13    0.20    1.50
   2  -1 -13    4.70    1.70
  -2   1 -13    1.70    1.60
  -2   1 -13    1.00    1.30
   2  -1 -13    2.10    1.30
  -2  -1 -13    4.60    1.80
  -2  -1 -13    2.40    1.40
  -2  -1 -13    0.40    1.30
   2   1 -13    1.10    1.20
   2   1 -13    1.40    1.30
   2   1 -13    0.60    1.30
   2  -2 -13   35.60    3.90
  -2   2 -13   47.50    4.40
  -2   2 -13   41.70    4.90
   2  -2 -13   34.90    3.60
  -2   2 -13   40.30    3.50
   2  -2 -13   43.80    3.60
   2   2 -13   42.10    4.50
  -2  -2 -13   51.99    4.20
   2   2 -13   46.50    3.70
  -2  -2 -13   46.20    3.80
  -2  -2 -13   41.70    3.90
   2   2 -13   45.00    3.50
   2  -3 -13   -2.10    1.60
  -2   3 -13   -0.50    1.10
   2  -3 -13   -0.40    1.10
  -2   3 -13    0.10    1.70
   2  -3 -13    0.30    1.40
  -2   3 -13   10.00    2.70
  -2  -3 -13    0.40    1.30
  -2  -3 -13   -0.40    1.20
   2   3 -13    0.30    1.20
   2   3 -13    0.90    1.80
  -2  -3 -13    1.30    1.30
   2  -4 -13   10.50    2.70
  -2   4 -13   13.70    3.20
  -2   4 -13   16.20    3.00
   2  -4 -13   16.10    2.60
   2   4 -13   11.70    2.00
  -2  -4 -13   16.80    2.40
  -2  -4 -13   13.20    2.60
   2   4 -13   15.70    3.20
  -2   5 -13    2.40    2.30
   2  -5 -13    1.00    2.10
   2  -5 -13    6.40    2.10
  -2   5 -13    4.40    2.70
   2   5 -13    0.70    1.40
  -2  -5 -13    0.50    1.40
   2   5 -13   -0.40    2.00
  -2  -5 -13    4.40    2.10
  -2   6 -13    7.40    2.70
  -2   6 -13    8.70    3.40
   2  -6 -13    8.80    2.30
   2  -6 -13    7.80    3.00
   2   6 -13    7.00    2.90
  -2  -6 -13   11.00    3.00
   3   0 -13  426.26   20.80
   3   0 -13  390.46   21.20
   3   0 -13  415.06   21.00
  -3   0 -13  389.56   20.80
  -3   0 -13  430.26   21.30
  -3   1 -13  101.79    6.90
   3  -1 -13  111.59    6.80
  -3   1 -13  104.29    6.40
   3  -1 -13   90.09    6.50
   3  -1 -13   95.19    6.20
  -3  -1 -13  100.39    6.50
   3   1 -13  101.99    6.40
  -3  -1 -13  102.69    6.70
   3   1 -13   94.19    6.10
  -3  -1 -13   99.79    7.10
   3   1 -13   91.19    6.70
   3  -2 -13   44.70    4.00
   3  -2 -13   49.90    3.90
   3  -2 -13   41.50    4.30
  -3   2 -13   49.40    5.00
  -3   2 -13   47.40    3.90
   3   2 -13   48.40    3.70
  -3  -2 -13   50.89    4.10
   3   2 -13   44.90    4.50
  -3  -2 -13   46.80    4.20
   3   2 -13   44.30    3.80
  -3  -2 -13   39.70    4.20
   3  -3 -13   63.79    5.40
  -3   3 -13   64.49    6.00
  -3   3 -13   58.89    4.50
   3  -3 -13   55.69    4.50
  -3   3 -13   56.89    5.40
   3  -3 -13   57.29    4.60
  -3  -3 -13   61.79    5.00
   3   3 -13   56.39    5.30
   3   3 -13   61.79    4.50
  -3  -3 -13   64.59    5.40
  -3  -3 -13   62.09    4.60
   3  -4 -13  202.68   12.20
  -3   4 -13  202.38   13.10
  -3   4 -13  200.68   12.30
   3  -4 -13  196.68   11.30
  -3  -4 -13  216.68   11.20
   3   4 -13  191.98   12.30
   3   4 -13  205.98   11.00
  -3  -4 -13  199.18   11.70
  -3   5 -13   41.50    5.00
   3  -5 -13   43.60    4.20
  -3   5 -13   38.30    5.50
   3  -5 -13   36.90    4.80
   3   5 -13   38.90    3.50
   3   5 -13   35.90    4.90
  -3  -5 -13   40.10    4.70
  -3  -5 -13   30.60    4.60
   3  -6 -13    9.70    2.50
   3  -6 -13    8.70    3.00
  -3   6 -13    6.20    3.00
  -3   6 -13   13.30    3.80
  -3  -6 -13    8.70    2.80
   3   6 -13   10.00    3.10
   4   0  13   36.50    6.00
  -4   0 -13   53.29    4.70
   4   0 -13   50.29    4.00
  -4   0 -13   51.79    4.30
   4   0 -13   54.79    4.40
   4   0 -13   46.40    4.40
   4  -1 -13   56.89    4.70
  -4   1 -13   54.99    4.40
   4  -1 -13   47.10    4.40
   4   1  13   36.00    6.10
   4  -1 -13   48.30    4.10
  -4   1 -13   52.89    5.20
  -4  -1 -13   57.19    4.40
   4   1 -13   50.49    4.00
   4   1 -13   52.39    4.70
  -4  -1 -13   56.39    4.60
   4  -1  13   33.40    6.20
   4   1 -13   50.09    4.20
  -4  -1 -13   59.39    4.80
   4  -2 -13   26.60    3.40
   4  -2 -13   22.10    2.90
  -4   2 -13   25.70    3.00
   4   2  13   12.10    3.80
  -4   2 -13   20.80    3.60
   4  -2 -13   19.70    2.70
   4  -2  13   13.00    4.50
  -4  -2 -13   25.80    3.20
  -4  -2 -13   26.20    3.30
   4   2 -13   26.50    2.90
  -4  -2 -13   20.40    2.80
   4   2 -13   21.30    3.20
   4  -3 -13   21.10    3.40
   4  -3 -13   27.20    3.20
   4  -3 -13   26.00    3.10
  -4   3 -13   23.90    3.90
  -4   3 -13   25.50    3.20
   4   3 -13   23.20    3.80
   4  -3  13   18.70    5.30
  -4  -3 -13   30.50    3.40
  -4  -3 -13   38.50    4.00
   4   3 -13   29.60    3.00
  -4  -3 -13   24.40    3.50
  -4   4 -13   25.80    3.20
   4  -4 -13   30.30    4.10
  -4   4 -13   36.00    4.60
   4  -4 -13   29.20    3.40
  -4  -4 -13   35.20    4.40
   4   4 -13   31.40    3.10
  -4  -4 -13   24.90    3.60
  -4  -4 -13   33.40    3.40
   4   4 -13   26.50    4.10
  -4   5 -13   24.00    4.30
   4  -5 -13   27.50    4.30
  -4   5 -13   26.50    4.70
   4  -5 -13   28.40    3.50
  -4  -5 -13   34.50    4.30
   4   5 -13   28.80    4.20
  -4  -5 -13   31.70    4.30
   4  -6 -13    7.90    2.50
  -4   6 -13   13.50    3.70
  -5   0 -13  214.18   11.00
   5   0 -13  180.28   11.20
   5   0 -13  197.38   11.10
   5   0  13  144.79   13.00
   5   0 -13  199.08   10.90
  -5   0 -13  200.78   11.30
  -5   0 -13  190.88   11.60
   5   1  13   45.10    6.70
   5  -1 -13   62.99    4.80
  -5   1 -13   68.29    5.20
   5  -1 -13   52.79    4.80
  -5   1 -13   60.69    5.90
   5  -1 -13   55.59    4.90
   5  -1  13   41.60    6.90
  -5  -1 -13   65.29    5.10
  -5  -1 -13   54.59    5.00
   5   1 -13   52.89    5.00
  -5  -1 -13   68.99    5.20
   5   1 -13   59.89    4.60
   5  -2 -13   11.50    2.70
   5   2  13   11.60    3.80
  -5   2 -13   13.30    3.30
   5  -2 -13   14.40    2.60
  -5   2 -13   16.20    2.80
   5  -2 -13   11.30    2.30
  -5  -2 -13   15.70    2.70
   5   2 -13   14.10    2.30
   5  -2  13    4.80    3.70
  -5  -2 -13   13.30    2.60
  -5  -2 -13   15.80    3.00
   5   2 -13   14.10    3.00
   5  -3 -13   46.50    4.30
  -5   3 -13   51.99    4.80
  -5   3 -13   61.79    6.50
   5  -3 -13   53.79    5.20
   5  -3 -13   45.80    4.30
  -5  -3 -13   52.69    5.20
  -5  -3 -13   49.50    4.60
   5   3 -13   45.60    3.90
  -5  -3 -13   48.90    4.40
   5  -3  13   24.00    5.90
   5   3 -13   53.19    5.20
  -5   4 -13  101.89    8.40
  -5   4 -13  110.89    7.40
   5  -4 -13   92.59    6.60
   5  -4 -13  106.29    7.70
   5  -4  13   55.29    9.70
   5   4 -13   97.99    6.30
  -5  -4 -13   93.69    6.90
   5   4 -13   97.99    7.50
  -5  -4 -13  104.99    7.60
   5  -5 -13   23.90    3.50
  -5   5 -13   23.60    4.90
   5  -5 -13   14.30    3.80
  -5  -5 -13   18.00    3.40
   5   5 -13   19.50    4.00
  -5  -5 -13   20.50    3.90
  -6   0 -13   26.20    3.60
  -6   0 -13   15.80    3.50
   6   0 -13   20.90    2.90
   6   0  13   18.70    4.60
   6   0 -13   20.10    3.30
  -6   0 -13   23.70    3.30
   6  -1 -13    6.20    2.20
   6  -1 -13    5.40    1.90
  -6   1 -13    4.50    2.60
  -6   1 -13    2.70    2.10
   6   1  13    2.60    3.30
  -6  -1 -13    7.60    2.50
   6  -1  13    0.20    3.20
   6   1 -13    2.60    1.60
  -6  -1 -13    4.70    2.10
  -6  -1 -13    4.80    2.20
   6   1 -13    1.70    1.90
  -6   2 -13    4.60    3.20
   6   2  13    6.10    3.40
  -6   2 -13    5.10    2.40
   6  -2 -13    4.70    1.90
   6  -2 -13    7.50    2.10
   6  -2  13    3.00    3.30
  -6  -2 -13    3.30    2.20
  -6  -2 -13    5.50    2.30
   6   2 -13    4.00    2.00
   6   2 -13    5.20    1.80
  -6  -2 -13    6.00    2.30
   6  -3 -13   10.80    2.60
  -6   3 -13   10.20    2.90
   6  -3 -13    2.80    1.90
  -6   3 -13   11.90    3.70
   6   3 -13    7.40    2.40
  -6  -3 -13    3.70    2.20
  -6  -3 -13    5.40    2.50
   6   3 -13    4.10    1.80
  -6  -3 -13    6.40    2.20
   6  -3  13    4.30    4.10
   6  -4 -13    7.60    2.50
  -6   4 -13   13.40    3.40
  -6  -4 -13    5.70    3.20
   6   4 -13    6.00    3.80
  -6  -4 -13   11.10    3.10
  -7   0 -13   39.10    5.20
   7   0 -13   39.00    4.00
   7   0 -13   31.80    4.10
   7   0  13   28.50    5.60
  -7   0 -13   32.00    4.20
   7  -1 -13   26.40    3.40
   7   1  13   12.40    4.40
  -7   1 -13   18.20    4.10
  -7   1 -13   25.20    4.10
   7  -1 -13   24.80    3.60
  -7  -1 -13   27.40    3.70
   7  -1  13   22.10    5.50
   7   1 -13   25.70    3.90
   7   1 -13   22.00    3.00
  -7  -1 -13   24.70    4.20
  -7  -1 -13   23.80    3.80
   7  -2 -13  136.99    8.90
  -7   2 -13  147.59   10.00
   7  -2 -13  138.69    8.60
   7   2  13  117.99   10.90
  -7   2 -13  140.89   10.90
   7   2 -13  119.69    8.90
   7  -2  13  124.99   11.90
   7   2 -13  140.49    8.30
  -7  -2 -13  131.49    9.20
  -7  -2 -13  144.69    9.20
  -7  -2 -13  149.49    9.80
  -7   3 -13   21.00    4.10
   7  -3 -13   22.00    3.50
   7   3 -13   18.00    2.80
  -7  -3 -13   25.80    3.90
   0   0 -14  283.17   15.10
   0   0 -14  284.67   15.10
   0   0 -14  292.07   15.90
   0   1 -14    0.80    1.30
   0  -1 -14   -0.10    1.40
   0  -1 -14    0.90    1.40
   0   1 -14   -0.30    1.80
   0   1 -14    0.70    1.50
   0  -1 -14   -2.10    1.40
   0   2 -14    1.70    2.00
   0   2 -14    1.10    1.30
   0  -2 -14   -0.30    1.60
   0  -2 -14    1.00    1.40
   0   2 -14    0.30    1.50
   0  -2 -14    1.00    1.40
   0   3 -14   -0.50    1.30
   0  -3 -14   -1.10    1.30
   0  -3 -14    8.00    3.00
   0   3 -14   -1.20    1.80
   0  -3 -14   -0.70    1.50
   0   4 -14  142.39   10.10
   0  -4 -14  147.19    8.80
   0   4 -14  153.18    9.00
   0  -4 -14  152.38    9.70
   0   5 -14   -0.50    2.20
   0  -5 -14   -1.70    1.40
   0  -5 -14    2.20    2.20
   0  -6 -14    0.30    2.40
   0   6 -14    0.30    1.60
   0  -6 -14   -1.50    1.60
   0   6 -14   -0.80    2.00
   1   0 -14  157.88    9.40
  -1   0 -14  152.58    9.20
  -1   0 -14  169.08    9.50
   1   0 -14  169.78    9.30
   1   0 -14  167.88   10.00
  -1   0 -14  156.58   10.00
  -1   1 -14   72.99    6.00
  -1   1 -14   68.29    4.90
   1  -1 -14   66.79    5.20
   1  -1 -14   72.09    5.00
  -1   1 -14   70.99    5.10
   1  -1 -14   70.89    5.30
  -1  -1 -14   65.39    5.00
   1   1 -14   75.69    5.10
  -1  -1 -14   69.79    5.40
   1   1 -14   59.19    4.80
  -1  -1 -14   60.59    4.80
   1   1 -14   59.99    5.40
  -1   2 -14  132.29    9.20
   1  -2 -14  132.69    8.50
  -1   2 -14  141.09    8.40
   1  -2 -14  126.49    8.20
   1  -2 -14  129.79    7.90
  -1   2 -14  136.19    7.80
  -1  -2 -14  119.99    8.20
   1   2 -14  143.19    7.90
  -1  -2 -14  130.39    8.20
  -1  -2 -14  141.69    8.10
   1   2 -14  142.29    8.10
   1   2 -14  131.39    9.00
  -1   3 -14   81.49    5.70
   1  -3 -14   74.49    5.40
   1  -3 -14   69.59    5.20
  -1   3 -14   78.49    5.10
  -1   3 -14   81.79    6.60
   1  -3 -14   69.79    5.80
   1   3 -14   64.59    6.30
  -1  -3 -14   69.19    5.10
   1   3 -14   82.59    5.40
  -1  -3 -14   85.69    6.10
  -1   4 -14   84.29    7.10
   1  -4 -14   90.99    6.90
   1  -4 -14   83.49    6.00
  -1   4 -14   88.49    6.40
  -1  -4 -14   85.69    6.70
   1   4 -14   84.89    7.10
  -1  -4 -14   82.89    5.80
   1   4 -14   86.69    5.80
   1  -5 -14   10.70    2.30
   1  -5 -14   14.40    3.00
  -1   5 -14    8.50    2.30
  -1   5 -14    9.40    3.00
  -1  -5 -14   10.30    2.80
   1   5 -14    8.60    2.20
  -1  -5 -14    9.20    2.20
   1   5 -14   10.70    3.00
   1  -6 -14   35.50    4.80
  -1   6 -14   40.30    5.70
   1  -6 -14   34.50    4.00
  -1   6 -14   37.90    4.30
  -1  -6 -14   44.60    5.20
   1   6 -14   41.10    5.40
   1   6 -14   40.70    4.10
  -2   0 -14   54.69    5.10
  -2   0 -14   49.40    4.30
   2   0 -14   53.49    4.30
   2   0 -14   57.59    4.50
  -2   0 -14   48.20    4.10
   2   0 -14   45.80    4.60
   2  -1 -14   81.69    5.50
  -2   1 -14   87.69    6.80
   2  -1 -14   83.29    6.00
   2  -1 -14   82.89    6.00
  -2   1 -14   73.69    5.80
  -2   1 -14   93.79    5.60
   2   1 -14   80.19    5.60
  -2  -1 -14   76.89    5.60
   2   1 -14   85.29    6.40
  -2  -1 -14   77.89    6.10
   2   1 -14   82.99    5.50
  -2  -1 -14   82.29    5.70
  -2   2 -14   49.50    3.90
  -2   2 -14   45.70    5.30
   2  -2 -14   48.10    4.00
  -2   2 -14   41.70    4.30
   2  -2 -14   50.49    4.60
   2  -2 -14   48.70    4.10
   2   2 -14   48.60    3.90
   2   2 -14   45.90    4.80
  -2  -2 -14   50.19    4.00
  -2  -2 -14   44.30    4.10
  -2  -2 -14   43.40    4.20
   2   2 -14   45.90    3.80
   2  -3 -14   50.59    4.40
  -2   3 -14   64.09    4.40
   2  -3 -14   60.49    5.40
  -2   3 -14   55.99    5.20
  -2   3 -14   59.79    6.20
   2  -3 -14   59.79    4.80
  -2  -3 -14   57.59    4.60
   2   3 -14   59.49    4.50
   2   3 -14   62.09    5.80
  -2  -3 -14   67.19    5.30
   2  -4 -14   31.30    3.60
  -2   4 -14   30.10    4.60
  -2   4 -14   28.00    3.80
   2  -4 -14   24.00    3.70
   2   4 -14   32.30    4.40
  -2  -4 -14   32.10    3.90
   2   4 -14   46.80    3.70
  -2  -4 -14   26.30    3.20
  -2   5 -14   22.40    4.50
   2  -5 -14   20.40    3.00
  -2   5 -14   29.80    4.10
   2  -5 -14   26.70    4.10
  -2  -5 -14   28.70    4.00
   2   5 -14   23.70    4.20
  -2  -5 -14   25.10    3.10
   2   5 -14   26.80    3.10
  -2   6 -14   13.60    3.30
   2  -6 -14   15.40    2.90
   2   6 -14   17.30    5.50
   3   0 -14   93.29    6.10
  -3   0 -14   91.49    6.20
  -3   0 -14   86.19    6.30
   3   0 -14   91.89    6.30
   3   0 -14   92.69    6.60
  -3   0 -14   87.09    7.00
  -3   1 -14  151.48    8.60
   3  -1 -14  131.19    8.80
  -3   1 -14  140.69    9.80
  -3   1 -14  151.98    9.20
   3  -1 -14  150.68    8.60
   3  -1 -14  147.39    9.00
   3   1 -14  138.29    9.20
   3   1 -14  147.89    8.50
  -3  -1 -14  142.09    8.60
  -3  -1 -14  132.99    9.20
  -3  -1 -14  150.68    8.80
   3   1 -14  144.99    8.60
   3  -2 -14   60.59    4.90
   3  -2 -14   55.89    5.10
  -3   2 -14   62.99    5.60
   3  -2 -14   65.19    5.00
  -3   2 -14   56.99    6.00
  -3   2 -14   67.49    4.70
   3   2 -14   55.69    5.30
  -3  -2 -14   64.99    5.30
  -3  -2 -14   69.89    5.20
   3   2 -14   59.49    4.70
  -3  -2 -14   69.79    5.00
  -3   3 -14   82.49    6.30
   3  -3 -14   64.69    5.20
  -3   3 -14   78.89    5.20
   3  -3 -14   69.29    5.30
  -3   3 -14   74.79    6.80
   3  -3 -14   73.29    6.10
   3   3 -14   65.39    6.00
   3   3 -14   79.69    5.30
  -3  -3 -14   77.29    5.40
  -3  -3 -14   74.19    5.80
  -3   4 -14   43.30    5.70
  -3   4 -14   39.90    4.80
   3  -4 -14   44.60    5.10
   3  -4 -14   48.60    4.50
  -3  -4 -14   47.50    4.80
  -3  -4 -14   45.10    4.00
   3   4 -14   40.60    3.90
   3   4 -14   54.09    5.50
  -3   5 -14   73.99    7.50
  -3   5 -14   79.49    6.90
   3  -5 -14   70.09    6.70
   3  -5 -14   75.29    5.70
   3   5 -14   76.49    5.30
  -3  -5 -14   79.29    6.60
   3   5 -14   68.79    6.70
   4   0 -14   -1.00    1.50
  -4   0 -14   -0.40    1.50
   4   0 -14   -0.50    1.50
  -4   0 -14   -0.50    1.60
   4   0 -14    0.30    1.60
   4   0  14   -2.30    2.50
   4  -1 -14    2.60    1.90
  -4   1 -14    1.20    1.50
  -4   1 -14    0.60    2.10
   4  -1 -14    0.40    1.60
   4  -1 -14    0.30    1.50
  -4  -1 -14    1.50    1.80
   4   1 -14    3.00    1.70
   4   1 -14    1.90    1.80
   4   1 -14    1.00    1.30
  -4  -1 -14   -1.30    1.50
   4  -1  14   -0.10    2.60
   4  -2 -14  116.49    8.00
   4  -2 -14  103.09    7.40
  -4   2 -14  121.39    8.50
   4  -2 -14  117.19    7.40
  -4   2 -14  115.49    7.40
  -4  -2 -14  120.89    7.50
   4   2 -14  118.79    8.20
   4  -2  14   76.19   10.30
   4   2 -14  120.29    7.20
  -4  -2 -14  131.19    7.90
   4  -3 -14    0.00    1.90
   4  -3 -14   -0.20    1.50
  -4   3 -14    0.90    2.50
   4  -3 -14    0.80    1.60
  -4   3 -14   -0.30    1.60
   4   3 -14   -0.40    1.70
  -4  -3 -14    1.20    1.60
  -4  -3 -14    2.30    1.70
   4   3 -14    0.90    1.50
  -4   4 -14    1.70    2.90
   4  -4 -14   -2.70    1.70
  -4   4 -14    2.40    2.70
   4  -4 -14    3.00    2.50
  -4  -4 -14   -0.20    1.50
   4   4 -14   -1.20    1.70
  -4  -4 -14   -1.60    1.50
   4   4 -14    1.20    1.60
  -4   5 -14    3.90    2.60
   4  -5 -14   -1.00    1.60
   4  -5 -14    0.80    2.80
   4   5 -14   -2.60    2.70
  -4  -5 -14   -0.30    2.70
  -5   0 -14   49.40    5.30
   5   0 -14   49.40    4.80
   5   0 -14   54.89    4.50
   5   0 -14   53.59    4.60
  -5   0 -14   47.60    4.60
  -5   0 -14   40.50    4.80
   5   0  14   36.90    6.50
   5   1  14   21.10    5.00
  -5   1 -14   34.10    4.40
   5  -1 -14   25.40    3.50
  -5   1 -14   27.70    3.60
   5  -1 -14   26.80    3.70
   5  -1 -14   30.50    3.50
  -5  -1 -14   27.80    3.40
   5  -1  14   18.40    5.20
   5   1 -14   29.40    3.90
   5   1 -14   29.30    3.40
  -5  -1 -14   33.10    3.80
  -5  -1 -14   26.00    3.70
   5  -2 -14   54.19    4.80
  -5   2 -14   51.89    4.90
   5  -2 -14   54.89    5.10
   5  -2 -14   56.39    4.70
   5   2  14   30.30    5.80
  -5   2 -14   52.49    5.70
  -5  -2 -14   54.49    5.00
   5  -2  14   34.00    6.50
  -5  -2 -14   53.79    4.80
   5   2 -14   51.39    5.00
   5   2 -14   54.99    4.40
  -5  -2 -14   54.79    5.20
  -5   3 -14   11.40    3.30
   5  -3 -14   10.50    2.50
   5  -3 -14    9.00    2.70
  -5   3 -14   11.40    2.60
   5  -3 -14   10.60    2.50
   5  -3  14    3.40    3.80
   5   3 -14   11.40    3.00
  -5  -3 -14    9.40    2.80
  -5  -3 -14   12.90    2.80
  -5  -3 -14   12.80    2.60
   5   3 -14   12.20    2.30
   5  -4 -14   32.60    4.60
  -5   4 -14   29.10    5.20
   5  -4 -14   27.80    3.60
   5   4 -14   27.70    3.20
   5  -4  14   14.80    5.30
  -5  -4 -14   27.30    4.10
  -5  -4 -14   21.20    3.40
   5   4 -14   29.10    4.50
  -6   0 -14   19.60    3.20
   6   0  14   13.30    4.60
   6   0 -14   16.30    2.60
   6   0 -14   18.10    3.30
  -6   0 -14   17.40    3.80
  -6   1 -14   37.40    5.20
  -6   1 -14   39.60    4.50
   6  -1 -14   28.90    3.90
   6  -1 -14   27.20    3.40
   6   1  14   21.80    5.40
   6   1 -14   34.90    3.70
   6   1 -14   30.30    4.20
  -6  -1 -14   27.50    4.00
  -6  -1 -14   26.60    3.60
  -6  -1 -14   35.80    4.20
   6  -1  14   16.20    5.10
  -6   2 -14   13.20    3.70
  -6   2 -14   10.90    2.90
   6  -2 -14   18.40    3.00
   6   2  14   16.60    4.60
   6  -2 -14   12.90    2.70
  -6  -2 -14   18.10    3.40
   6   2 -14   20.20    3.50
   6  -2  14   10.40    4.60
   6   2 -14   15.90    2.70
  -6  -2 -14   16.90    3.20
  -6  -2 -14   14.60    2.90
  -6   3 -14   25.90    3.90
   6  -3 -14   20.90    4.20
  -6  -3 -14   20.90    3.30
   6   3 -14   17.90    2.80
  -6  -3 -14   26.10    4.10
   7   0 -14    7.40    2.50
   7   0 -14    4.30    1.90
  -7   0 -14    7.20    2.80
   7   0  14   10.20    4.50
   7  -1 -14   29.90    4.10
  -7   1 -14   25.00    4.00
   7   1  14   26.90    5.90
   7  -1  14   31.20    6.60
   7   1 -14   32.80    3.80
  -7  -1 -14   34.40    4.80
   0   0 -15    1.90    1.60
   0   0 -15   -0.70    1.40
   0   0 -15   -0.10    1.60
   0  -1 -15  286.77   14.80
   0   1 -15  257.87   15.30
   0   1 -15  274.47   14.50
   0  -1 -15  265.27   14.40
   0  -1 -15  259.47   14.90
   0   1 -15  273.47   14.40
   0  -2 -15    2.90    1.80
   0   2 -15   -0.20    1.60
   0  -2 -15   -1.20    1.30
   0   2 -15    8.60    2.50
   0  -2 -15    0.50    1.50
   0   2 -15    0.30    1.40
   0  -3 -15  215.98   12.30
   0  -3 -15  235.78   13.10
   0   3 -15  217.68   12.40
   0   3 -15  223.68   13.70
   0  -4 -15   -1.20    1.20
   0   4 -15    0.80    1.60
   0   4 -15   -0.20    2.10
   0  -4 -15   13.20    3.10
   0   5 -15   82.59    7.50
   0   5 -15   94.29    6.50
   0  -5 -15   80.79    6.20
   0  -5 -15   97.09    7.50
  -1   0 -15   80.79    5.80
   1   0 -15   78.09    6.30
  -1   0 -15   78.49    6.40
   1   0 -15   87.49    5.80
   1   0 -15   84.39    6.00
  -1   0 -15   91.69    6.10
  -1   1 -15    7.20    2.30
  -1   1 -15    7.20    1.80
   1  -1 -15    3.70    1.80
   1  -1 -15    3.60    1.90
  -1   1 -15    7.60    2.00
   1  -1 -15    3.90    1.70
  -1  -1 -15    5.10    1.80
  -1  -1 -15    5.00    2.10
   1   1 -15    5.30    1.80
   1   1 -15    6.80    2.00
  -1  -1 -15    4.90    1.80
   1   1 -15    4.50    2.30
   1  -2 -15  202.58   12.00
   1  -2 -15  222.58   12.40
   1  -2 -15  215.38   11.90
  -1   2 -15  203.98   13.00
  -1   2 -15  220.28   11.60
  -1   2 -15  200.78   11.90
  -1  -2 -15  215.18   11.80
   1   2 -15  229.88   11.90
   1   2 -15  195.78   12.70
   1   2 -15  219.48   11.90
  -1  -2 -15  213.38   12.10
  -1  -2 -15  209.88   12.20
  -1   3 -15    2.90    2.10
   1  -3 -15    4.40    1.80
  -1   3 -15    3.10    2.10
   1  -3 -15    2.30    2.10
   1   3 -15    4.60    2.30
  -1  -3 -15    2.30    1.70
   1   3 -15    5.10    1.90
  -1  -3 -15    5.40    2.30
  -1   4 -15   52.49    6.20
   1  -4 -15   48.10    4.50
   1  -4 -15   41.40    4.90
  -1   4 -15   50.79    4.80
   1   4 -15   57.19    4.60
   1   4 -15   51.49    6.00
  -1  -4 -15   51.79    5.50
  -1  -4 -15   53.49    4.50
   1  -5 -15    2.80    2.00
  -1   5 -15    5.10    3.00
   1  -5 -15    1.80    2.30
  -1   5 -15    2.50    1.90
  -1  -5 -15    4.20    2.00
   1   5 -15    2.60    2.50
   1   5 -15    0.80    1.60
  -1  -5 -15    1.80    2.40
  -2   0 -15  278.47   16.40
   2   0 -15  298.37   15.80
  -2   0 -15  294.67   15.70
  -2   0 -15  287.07   15.60
   2   0 -15  299.97   16.30
   2   0 -15  297.87   15.50
  -2   1 -15    7.40    2.70
  -2   1 -15   12.60    2.50
   2  -1 -15   10.80    2.40
  -2   1 -15    6.40    1.90
   2  -1 -15   12.70    2.50
   2  -1 -15    9.50    2.10
   2   1 -15   13.80    2.50
   2   1 -15    9.40    2.60
  -2  -1 -15   15.30    2.60
  -2  -1 -15   12.60    2.70
   2   1 -15   17.20    2.70
  -2  -1 -15   13.60    2.40
  -2   2 -15  217.48   11.40
   2  -2 -15  221.08   11.80
   2  -2 -15  197.68   11.80
  -2   2 -15  199.28   11.90
  -2   2 -15  212.68   13.10
   2  -2 -15  205.68   12.20
   2   2 -15  202.08   12.50
  -2  -2 -15  198.28   12.00
  -2  -2 -15  224.78   11.80
  -2  -2 -15  189.78   11.70
   2   2 -15  213.88   11.60
  -2   3 -15    3.30    2.30
   2  -3 -15    2.00    2.30
  -2   3 -15    4.30    2.30
   2  -3 -15    5.70    2.10
  -2  -3 -15    3.10    1.90
   2   3 -15    3.70    2.50
  -2  -3 -15    4.20    1.80
   2   3 -15    6.30    2.00
   2  -4 -15  143.59    9.10
  -2   4 -15  145.99   10.80
  -2   4 -15  156.08    9.70
   2  -4 -15  158.68   10.00
   2   4 -15  149.09    8.90
   2   4 -15  136.29   10.20
  -2  -4 -15  144.99    8.90
  -2  -4 -15  157.28    9.80
   2  -5 -15    5.80    2.30
  -2   5 -15    6.90    2.40
  -2   5 -15    6.80    3.50
   2  -5 -15    4.10    2.70
  -2  -5 -15    5.90    2.10
  -2  -5 -15    6.50    2.70
   2   5 -15    5.10    2.00
   2   5 -15    6.90    3.10
  -3   0 -15  242.58   13.20
   3   0 -15  234.28   13.50
   3   0 -15  244.38   12.90
   3   0 -15  226.28   13.10
  -3   0 -15  212.88   13.80
  -3   0 -15  241.28   13.00
  -3   1 -15    0.90    1.60
   3  -1 -15    4.80    1.90
   3  -1 -15    0.30    1.50
  -3   1 -15    2.60    2.30
  -3   1 -15    2.40    2.00
   3  -1 -15   -0.20    1.70
  -3  -1 -15    3.70    1.70
  -3  -1 -15    3.40    2.00
   3   1 -15    1.90    2.00
   3   1 -15    1.50    1.70
  -3  -1 -15    5.40    1.90
   3   1 -15    2.30    1.80
   3  -2 -15   31.40    3.80
   3  -2 -15   32.00    4.20
   3  -2 -15   30.90    3.70
  -3   2 -15   36.20    3.60
  -3   2 -15   38.10    5.20
  -3   2 -15   43.80    4.50
  -3  -2 -15   31.30    4.00
  -3  -2 -15   40.10    4.00
   3   2 -15   35.20    3.70
  -3  -2 -15   28.70    3.50
   3   2 -15   31.40    4.20
   3  -3 -15    0.00    2.00
  -3   3 -15    0.60    2.30
  -3   3 -15    1.90    1.60
   3  -3 -15   -0.60    1.40
  -3   3 -15    2.60    2.00
  -3  -3 -15    1.30    1.90
   3   3 -15    2.00    1.60
  -3  -3 -15    2.80    1.90
   3   3 -15    0.30    1.90
  -3   4 -15  116.29    9.80
  -3   4 -15  129.39    9.00
   3  -4 -15  138.39    9.40
   3  -4 -15  129.79    8.40
   3   4 -15  130.99    8.10
   3   4 -15  134.79    9.60
  -3  -4 -15  144.29    9.10
  -3  -4 -15  133.49    8.20
   3  -5 -15   -0.40    1.70
  -3   5 -15    5.00    2.90
   3   5 -15    1.20    1.80
  -4   0 -15    4.50    2.60
   4   0 -15    4.80    2.00
  -4   0 -15    9.10    2.60
   4   0 -15    4.20    2.20
  -4   0 -15    5.90    2.10
   4   0 -15    4.40    1.90
   4  -1 -15  100.79    7.30
   4  -1 -15  101.09    7.50
  -4   1 -15  107.09    7.10
   4  -1 -15  104.59    7.00
  -4   1 -15  104.09    7.80
  -4  -1 -15  105.19    7.10
   4   1 -15  112.29    7.90
  -4  -1 -15  105.49    7.90
   4   1 -15  107.79    7.00
   4   1 -15  113.19    9.00
  -4  -1 -15  110.39    7.30
  -4   2 -15   22.20    3.00
   4  -2 -15   17.20    3.00
  -4   2 -15   14.10    3.80
   4  -2 -15   18.30    3.10
  -4   2 -15   17.70    3.40
   4  -2 -15   21.60    3.50
   4   2 -15   15.80    3.20
  -4  -2 -15   16.20    2.90
  -4  -2 -15   24.10    3.30
  -4  -2 -15   17.90    3.30
   4   2 -15   16.40    2.60
  -4   3 -15   74.09    5.70
   4  -3 -15   77.89    5.80
  -4   3 -15   84.09    7.70
  -4   3 -15   71.79    6.70
   4  -3 -15   74.99    6.50
   4   3 -15   73.39    5.30
   4   3 -15   73.49    6.60
  -4  -3 -15   75.39    6.10
  -4  -3 -15   73.19    5.70
  -4   4 -15    1.70    2.80
   4  -4 -15    5.10    2.10
   4  -4 -15    0.40    2.30
  -4  -4 -15    3.10    3.10
   4   4 -15    2.20    3.40
  -4  -4 -15   -0.10    1.60
   4   4 -15    2.00    1.70
   5   0 -15   92.79    6.40
  -5   0 -15   93.89    6.60
  -5   0 -15   90.69    6.80
   5   0  15   54.59    8.40
   5   0 -15   87.29    6.10
   5   0 -15   81.49    6.50
   5   1  15    3.10    3.50
   5  -1 -15    0.60    1.60
   5  -1 -15    0.40    2.00
  -5   1 -15    4.20    2.00
  -5   1 -15    2.80    2.30
   5  -1 -15    1.90    1.80
   5   1 -15    3.80    1.80
   5   1 -15    3.80    2.20
  -5  -1 -15    3.50    2.10
   5  -1  15    0.70    3.30
  -5  -1 -15    2.80    2.30
   5  -2 -15   45.50    5.00
  -5   2 -15   41.30    4.40
   5  -2 -15   43.90    4.50
  -5   2 -15   38.10    5.30
   5  -2 -15   39.10    4.50
   5   2 -15   35.40    4.60
  -5  -2 -15   46.40    4.50
  -5  -2 -15   41.70    4.50
  -5  -2 -15   51.69    5.10
   5   2 -15   44.10    4.20
   5  -2  15   19.80    6.00
  -5   3 -15    6.00    2.30
   5  -3 -15    5.00    2.80
   5  -3 -15    5.90    3.20
   5   3 -15    6.40    4.00
  -5  -3 -15    5.50    2.20
   5   3 -15    6.70    2.10
   5  -3  15    0.00    4.10
  -5  -3 -15    7.50    2.70
   6   0  15   31.90    6.40
   6   0 -15   30.80    3.70
  -6   0 -15   39.40    5.10
   6   0 -15   30.40    4.20
  -6   0 -15   30.80    3.90
  -6   1 -15    1.60    1.90
   6  -1 -15    2.90    2.20
   6   1  15    4.40    3.80
   6  -1 -15    3.50    2.00
  -6  -1 -15    4.10    2.70
   6  -1  15    3.70    3.60
  -6  -1 -15    2.10    2.40
   6   1 -15    2.00    2.00
   6   1 -15    2.70    2.20
  -6   2 -15   63.09    5.60
   6  -2 -15   54.09    5.50
   6   2 -15   58.59    5.00
  -6  -2 -15   60.09    6.10
  -6  -2 -15   63.39    5.50
   0   0 -16   30.20    4.20
   0   0 -16   30.90    3.60
   0   0 -16   30.30    3.60
   0  -1 -16    2.90    2.00
   0  -1 -16    0.30    1.70
   0   1 -16   -0.80    1.60
   0   1 -16   -0.90    1.90
   0  -1 -16   -2.10    1.50
   0   1 -16   -2.60    1.40
   0  -2 -16  187.58   11.20
   0  -2 -16  204.48   11.00
   0   2 -16  182.08   10.90
   0   2 -16  196.98   12.30
   0  -2 -16  190.48   11.50
   0  -3 -16   -0.60    1.80
   0   3 -16   -1.10    1.70
   0   3 -16   -1.20    1.50
   0  -3 -16    0.00    1.60
   0   4 -16    9.70    3.10
   0  -4 -16   15.90    2.70
   0   4 -16   15.70    2.80
   0  -4 -16   16.20    3.40
   0  -5 -16    0.10    1.60
   0   5 -16   -0.60    1.90
  -1   0 -16   45.80    4.40
   1   0 -16   39.40    4.60
   1   0 -16   41.90    4.40
  -1   0 -16   42.90    4.10
   1   0 -16   47.10    4.30
  -1   0 -16   45.80    5.30
   1  -1 -16   60.39    5.20
  -1   1 -16   56.49    5.70
   1  -1 -16   58.29    4.70
  -1   1 -16   52.59    4.70
  -1   1 -16   61.29    4.90
   1  -1 -16   60.69    5.20
   1   1 -16   52.69    5.50
  -1  -1 -16   56.29    5.30
   1   1 -16   55.39    4.80
  -1  -1 -16   58.89    4.90
  -1  -1 -16   57.29    5.00
   1   1 -16   56.19    4.70
  -1   2 -16   27.90    4.30
   1  -2 -16   35.00    4.00
  -1   2 -16   34.30    3.50
   1  -2 -16   36.00    4.30
  -1   2 -16   33.80    3.90
   1  -2 -16   31.00    3.50
   1   2 -16   35.80    3.90
  -1  -2 -16   28.10    3.40
   1   2 -16   32.10    4.50
  -1  -2 -16   30.90    3.70
  -1  -2 -16   30.80    3.90
   1  -3 -16   28.00    4.10
   1  -3 -16   22.10    3.10
  -1   3 -16   31.40    3.90
  -1   3 -16   22.60    4.10
   1   3 -16   25.10    4.30
  -1  -3 -16   26.90    3.80
  -1  -3 -16   23.10    3.10
   1   3 -16   32.20    3.70
  -1   4 -16   25.30    4.70
   1  -4 -16   21.50    3.10
   1  -4 -16   24.00    4.00
  -1   4 -16   24.60    3.70
  -1  -4 -16   24.30    3.30
   1   4 -16   22.50    3.10
  -1  -4 -16   30.30    4.20
   1   4 -16   28.60    4.40
  -2   0 -16    5.00    2.00
  -2   0 -16    9.50    2.70
  -2   0 -16    6.40    2.10
   2   0 -16    7.80    2.30
   2   0 -16    7.50    2.40
   2   0 -16   10.00    2.20
   2  -1 -16  170.98   10.60
  -2   1 -16  169.18   11.40
  -2   1 -16  169.78   10.10
  -2   1 -16  193.78   10.60
   2  -1 -16  166.48   10.10
   2  -1 -16  189.38   10.90
  -2  -1 -16  174.18   11.00
   2   1 -16  175.88   10.20
  -2  -1 -16  169.08   10.20
   2   1 -16  185.38   10.40
  -2  -1 -16  176.38   10.50
   2   1 -16  166.48   11.00
  -2   2 -16   27.70    3.70
  -2   2 -16   27.80    4.30
   2  -2 -16   36.60    3.80
   2  -2 -16   32.70    3.90
  -2   2 -16   33.00    3.40
   2  -2 -16   25.80    3.80
   2   2 -16   28.50    4.10
  -2  -2 -16   28.60    3.60
  -2  -2 -16   25.00    3.20
  -2  -2 -16   26.90    3.80
   2   2 -16   32.80    3.70
  -2   3 -16  125.09    9.60
   2  -3 -16  114.39    7.70
  -2   3 -16  112.39    8.00
   2  -3 -16  123.49    8.60
  -2  -3 -16  127.89    7.80
  -2  -3 -16  124.09    8.40
   2   3 -16  116.29    8.90
   2   3 -16  121.89    7.60
   2  -4 -16    4.90    2.60
  -2   4 -16    6.50    3.50
   2  -4 -16    5.00    2.20
  -2   4 -16    8.10    2.60
   2   4 -16    6.70    2.20
  -2  -4 -16    2.20    1.90
  -2  -4 -16    3.70    2.40
   2   4 -16    3.90    2.80
  -3   0 -16   15.50    3.30
   3   0 -16   17.90    3.10
  -3   0 -16   21.10    3.00
   3   0 -16   18.00    3.40
  -3   0 -16   15.30    2.80
   3   0 -16   19.30    2.90
  -3   1 -16   14.40    3.40
  -3   1 -16   15.10    3.10
   3  -1 -16   16.50    3.00
  -3   1 -16   14.80    2.60
   3  -1 -16   15.20    2.90
   3  -1 -16   17.70    2.80
   3   1 -16   16.50    2.80
  -3  -1 -16   20.60    3.20
  -3  -1 -16   22.40    3.00
  -3  -1 -16   22.00    3.70
   3   1 -16   17.00    3.10
  -3   2 -16   12.30    2.30
   3  -2 -16    8.10    2.30
   3  -2 -16    8.30    2.70
  -3   2 -16    7.80    2.90
   3  -2 -16    6.10    2.10
  -3   2 -16    7.20    2.40
  -3  -2 -16   11.60    2.70
   3   2 -16    5.90    2.00
   3   2 -16   10.50    2.90
  -3  -2 -16    8.20    2.40
  -3   3 -16   21.20    4.40
  -3   3 -16   22.10    3.70
   3  -3 -16   26.00    4.00
   3  -3 -16   20.70    3.20
  -3  -3 -16   22.60    3.50
   3   3 -16   18.10    2.90
   3   3 -16   16.80    3.90
  -3  -3 -16   18.40    2.80
   3  -4 -16    8.20    2.70
  -3  -4 -16    8.40    2.30
   3   4 -16    8.60    2.30
  -4   0 -16  152.78    9.20
  -4   0 -16  130.69    9.90
   4   0 -16  133.09    8.90
   4   0 -16  119.89    8.80
  -4   0 -16  148.09    8.90
   4   0 -16  141.69    8.60
   4  -1 -16    4.00    2.20
  -4   1 -16    6.90    2.90
  -4   1 -16    0.50    1.70
  -4   1 -16    0.00    1.90
   4  -1 -16    0.90    1.80
   4  -1 -16    1.80    2.00
  -4  -1 -16    4.60    2.20
   4   1 -16    0.80    2.00
  -4  -1 -16    2.70    1.90
  -4  -1 -16    6.60    2.60
   4   1 -16    4.00    1.80
   4  -2 -16   18.80    3.40
  -4   2 -16   15.80    2.80
  -4   2 -16   12.10    3.50
   4  -2 -16   19.80    3.30
  -4   2 -16   18.00    3.60
   4  -2 -16   14.40    2.90
  -4  -2 -16   15.30    2.90
  -4  -2 -16   22.20    3.10
   4   2 -16   15.80    3.40
   4   2 -16   14.10    2.70
   4  -3 -16    2.30    2.60
  -4  -3 -16    0.80    2.00
   4   3 -16    3.40    1.70
   5   0 -16   18.80    3.70
   5   0 -16   15.90    3.20
   5   0 -16   24.70    3.40
  -5   0 -16   27.00    4.10
  -5   0 -16   24.20    3.40
   5  -1 -16    3.90    2.10
   5  -1 -16    5.00    2.40
  -5   1 -16    7.20    2.40
   5   1 -16    4.20    2.50
  -5  -1 -16    6.00    2.70
  -5  -1 -16    7.10    2.90
  -5  -1 -16    3.70    2.20
   5   1 -16    8.00    2.20
   5  -2 -16   27.00    4.30
   5  -2 -16   34.40    4.40
  -5   2 -16   35.40    4.20
   5   2 -16   39.40    4.20
  -5  -2 -16   35.90    4.40
   0   0 -17   -1.10    1.90
   0   0 -17   -1.30    1.70
   0   0 -17   -0.80    1.70
   0  -1 -17    2.40    2.10
   0   1 -17    1.20    1.80
   0   1 -17    1.20    2.20
   0  -1 -17    3.40    2.20
   0  -1 -17    3.20    1.90
   0   1 -17    2.60    1.80
   0   2 -17    1.00    2.30
   0   2 -17   -0.70    1.70
   0  -2 -17   -0.60    1.50
   0  -2 -17   -2.10    1.90
   0  -3 -17    4.10    1.90
   0  -3 -17    7.40    2.80
   0   3 -17    6.40    3.00
   0   3 -17    4.80    2.10
   0  -4 -17   -1.00    1.90
   0   4 -17   -1.40    2.00
   1   0 -17  131.19    9.50
  -1   0 -17  135.69    9.80
  -1   0 -17  148.29    9.00
   1   0 -17  153.98    9.40
   1   0 -17  140.19    8.90
  -1   0 -17  164.68    9.30
  -1   1 -17   30.80    3.60
  -1   1 -17   37.90    5.10
   1  -1 -17   34.20    4.30
  -1   1 -17   34.90    4.00
   1  -1 -17   25.50    3.40
   1  -1 -17   30.00    4.00
   1   1 -17   30.50    3.80
  -1  -1 -17   28.80    4.10
   1   1 -17   36.80    4.70
  -1  -1 -17   29.60    3.80
   1   1 -17   40.30    4.10
  -1  -1 -17   28.80    3.60
   1  -2 -17    3.00    2.20
  -1   2 -17    5.40    2.50
   1  -2 -17    4.90    2.10
  -1   2 -17    1.80    1.90
   1   2 -17    2.80    2.00
  -1  -2 -17    3.30    2.30
   1   2 -17    6.20    2.80
  -1  -2 -17    2.90    1.80
   1  -3 -17   26.20    3.50
  -1   3 -17   21.70    3.30
   1  -3 -17   20.50    3.60
  -1   3 -17   17.10    3.90
   1   3 -17   23.30    4.30
  -1  -3 -17   26.90    3.50
   1   3 -17   24.80    3.30
  -1  -3 -17   22.80    3.60
   2   0 -17   11.90    2.90
  -2   0 -17   14.00    2.80
  -2   0 -17   10.60    3.10
  -2   0 -17   13.00    2.70
   2   0 -17   17.90    3.00
   2   0 -17    9.80    2.90
  -2   1 -17    5.80    2.90
  -2   1 -17    2.30    2.10
  -2   1 -17    5.60    2.00
   2  -1 -17    8.50    2.40
   2  -1 -17    5.10    2.20
   2  -1 -17    4.20    2.30
   2   1 -17    8.10    2.90
  -2  -1 -17    5.90    2.20
   2   1 -17    7.30    2.30
  -2  -1 -17    5.40    2.40
  -2  -1 -17    6.90    2.10
   2  -2 -17    8.30    2.40
  -2   2 -17    5.70    3.10
  -2   2 -17    3.50    2.60
  -2   2 -17    6.60    2.40
   2  -2 -17    4.20    2.50
  -2  -2 -17    5.80    2.40
   2   2 -17    7.90    2.90
   2   2 -17   10.90    2.30
  -2  -2 -17    6.00    2.20
   2  -3 -17   10.20    3.10
   2  -3 -17   10.70    2.80
  -2  -3 -17   10.50    3.10
  -2  -3 -17   10.50    2.40
   2   3 -17   11.20    2.60
  -3   0 -17   27.00    3.70
  -3   0 -17   25.10    3.50
   3   0 -17   34.40    3.90
   3   0 -17   33.10    4.10
   3   0 -17   36.30    4.50
  -3   0 -17   31.70    4.80
   3  -1 -17   26.70    3.80
   3  -1 -17   36.10    4.40
  -3   1 -17   32.20    5.00
  -3   1 -17   33.10    3.80
   3  -1 -17   25.40    3.40
  -3   1 -17   40.80    4.60
  -3  -1 -17   30.00    3.80
   3   1 -17   32.50    4.50
  -3  -1 -17   32.40    3.90
   3   1 -17   28.10    3.50
  -3  -1 -17   39.40    5.00
   3  -2 -17  178.48   11.50
  -3   2 -17  184.38   12.60
  -3   2 -17  182.98   10.70
   3   2 -17  182.68   11.90
   3   2 -17  183.28   10.80
  -3  -2 -17  194.68   11.00
  -3  -2 -17  171.28   11.00
   3  -3 -17   19.00    4.20
   3   3 -17   29.50    3.70
  -3  -3 -17   27.70    3.60
  -4   0 -17    1.50    1.90
   4   0 -17   -1.70    3.10
   4   0 -17    0.20    1.90
  -4   0 -17    1.60    2.60
  -4   1 -17    4.80    3.00
  -4   1 -17    2.40    2.10
   4  -1 -17   -0.40    2.10
   4  -1 -17    3.40    2.20
  -4  -1 -17    2.00    2.50
   4   1 -17    2.00    2.40
  -4  -1 -17    1.40    2.10
  -4  -1 -17    1.10    2.00
   0   0 -18  212.28   12.10
   0   0 -18  189.38   12.40
   0   0 -18  202.08   12.00
   0  -1 -18   -1.20    1.70
   0   1 -18   -0.90    2.00
   0  -1 -18    0.70    1.90
   0  -1 -18   -0.20    2.10
   0  -2 -18    0.70    2.10
   0   2 -18   -0.20    2.60
  -1   0 -18   13.50    2.90
   1   0 -18   11.00    3.10
  -1   0 -18   11.00    3.10
  -1   0 -18   14.80    4.40
   1   0 -18   10.40    2.80
   1  -1 -18   26.20    3.70
  -1   1 -18   22.10    3.30
   1  -1 -18   17.40    3.50
  -1   1 -18   22.20    4.10
   1   1 -18   22.90    4.10
  -1  -1 -18   24.50    3.70
  -1  -1 -18   17.10    3.10
  -1  -1 -18   23.40    3.90
   1  -2 -18    7.90    2.90
  -1   2 -18    7.40    4.60
  -1  -2 -18    7.30    2.80
   2   0 -18   97.69    7.90
   2   0 -18  100.09    7.60
  -2   0 -18  114.19    7.60
  -2   0 -18  108.39    8.40
  -2   1 -18   44.90    5.80
   2  -1 -18   38.00    4.80
   2  -1 -18   47.30    5.30
  -2   1 -18   45.40    4.60
  -2  -1 -18   49.90    5.10
  -2  -1 -18   41.90    5.30
   2   1 -18   25.10    4.40
_computing_structure_solution     'SHELXT 2014/4 (Sheldrick, 2014)'
;
_shelx_hkl_checksum     77071
_shelx_res_file
;
    orthorhombic_a.res created by SHELXL-2014/7
TITL orthorhombic_a.res in Pnma
CELL  0.71073   8.4039   7.5206  14.1667   90.000   90.000   90.000
ZERR    4.000   0.0009   0.0007   0.0015    0.000    0.000    0.000
LATT 1
SYMM 1/2-X, -Y, 1/2+Z
SYMM -X, 1/2+Y, -Z
SYMM 1/2+X, 1/2-Y, 1/2-Z
SFAC C  H  N  Cl Zn
UNIT 24  32  8  8  4
L.S. 10
ACTA
BOND $H
FMAP 2
PLAN 20
SIZE 0.200 0.300 0.700
TEMP 27.000
HTAB
REM Instructions for potential hydrogen bonds
EQIV $1 x+1/2, y, -z+1/2
HTAB N1 Cl1_$1
EQIV $2 -x, -y+1, -z+1
HTAB N2 Cl1_$2
WGHT    0.022600    0.225300
FVAR       0.48069
ZN1   5    0.129099    0.750000    0.380347    10.50000    0.03143    0.04349 =
         0.02409    0.00000   -0.00277    0.00000
N1    3    0.366722    0.750000    0.349276    10.50000    0.03531    0.05230 =
         0.02001    0.00000    0.00284    0.00000
H1    2    0.392823    0.656300    0.318248    11.00000    0.04980
N2    3    0.199852    0.750000    0.518491    10.50000    0.03574    0.05058 =
         0.02226    0.00000    0.00370    0.00000
H2    2    0.161889    0.660224    0.546810    11.00000    0.05666
CL1   4    0.001811    0.506209    0.332772    11.00000    0.05284    0.03912 =
         0.03554    0.00356   -0.00622   -0.00706
C1    1    0.456041    0.750000    0.437119    10.50000    0.03392    0.03066 =
         0.02582    0.00000    0.00013    0.00000
C2    1    0.372379    0.750000    0.521460    10.50000    0.03424    0.03079 =
         0.02278    0.00000   -0.00102    0.00000
C3    1    0.454065    0.750000    0.606446    10.50000    0.04993    0.04738 =
         0.02439    0.00000   -0.00571    0.00000
AFIX  43
H3    2    0.398210    0.750000    0.663117    10.50000   -1.20000
AFIX   0
C4    1    0.619148    0.750000    0.606991    10.50000    0.04850    0.05586 =
         0.04432    0.00000   -0.02009    0.00000
AFIX  43
H4    2    0.674227    0.750000    0.663929    10.50000   -1.20000
AFIX   0
C5    1    0.700707    0.750000    0.523133    10.50000    0.03537    0.05820 =
         0.05870    0.00000   -0.00934    0.00000
AFIX  43
H5    2    0.811367    0.750000    0.523590    10.50000   -1.20000
AFIX   0
C6    1    0.620831    0.750000    0.438301    10.50000    0.03315    0.05410 =
         0.04287    0.00000    0.00408    0.00000
AFIX  43
H6    2    0.677418    0.750000    0.381885    10.50000   -1.20000
AFIX   0
HKLF 4
REM  orthorhombic_a.res in Pnma
REM R1 =  0.0198 for    1026 Fo > 4sig(Fo)  and  0.0229 for all    1129 data
REM     72 parameters refined using      0 restraints
END
WGHT      0.0226      0.2251
REM Instructions for potential hydrogen bonds
HTAB N1 Cl1_$1
HTAB N2 Cl1_$2
REM Highest difference peak  0.258,  deepest hole -0.395,  1-sigma level  0.059
Q1    1   0.0649  0.5360  0.2982  11.00000  0.05    0.26
Q2    1   0.4128  0.7500  0.4795  10.50000  0.05    0.25
Q3    1   0.4159  0.7500  0.5592  10.50000  0.05    0.21
Q4    1   0.5381  0.7500  0.6055  10.50000  0.05    0.20
Q5    1  -0.0377  0.5807  0.3651  11.00000  0.05    0.18
Q6    1   0.1586  0.7500  0.4701  10.50000  0.05    0.17
Q7    1   0.0000  0.5000  0.5000  10.50000  0.05    0.17
Q8    1   0.8040  0.9038  0.5160  11.00000  0.05    0.16
Q9    1   0.3011  0.7500  0.5255  10.50000  0.05    0.16
Q10   1   0.4027  0.7500  0.3908  10.50000  0.05    0.16
Q11   1   0.5320  0.7500  0.4443  10.50000  0.05    0.15
Q12   1   0.1245  0.5271  0.4945  11.00000  0.05    0.14
Q13   1   0.4381  0.8101  0.6235  11.00000  0.05    0.14
Q14   1  -0.0787  0.4372  0.3904  11.00000  0.05    0.14
Q15   1   0.6436  0.7500  0.5588  10.50000  0.05    0.13
Q16   1   0.0471  0.7500  0.4486  10.50000  0.05    0.13
Q17   1   0.1370  0.6324  0.4809  11.00000  0.05    0.13
Q18   1   0.4538  0.8087  0.4305  11.00000  0.05    0.13
Q19   1  -0.0736  0.5849  0.2877  11.00000  0.05    0.13
Q20   1   0.0788  0.8672  0.3373  11.00000  0.05    0.13
;
_shelx_res_checksum     70082
data_II
_database_code_depnum_ccdc_archive 'CCDC 1486731'
_chemical_name_systematic
;\
<i>trans</i>-Diaquabis(4,5-dimethylbenzene-1,2-diamine-\
\k^2^<i>N</i>,<i>N</i>')zinc chloride--4,5-dimethylbenzene-1,2-diamine
(1/2)
;
_chemical_name_common     PLZ03172016
_chemical_formula_moiety     'C16 H28 N4 O2 Zn, 2(C8 H12 N2), 2(Cl)'
_chemical_formula_sum     'C32 H52 Cl2 N8 O2 Zn'
_chemical_formula_iupac     '[Zn (C8 H12 N2)2 (H2 O1)2] Cl2, 2C8 H12 N2'
_chemical_formula_weight     717.08
_chemical_melting_point     ?
_space_group_crystal_system     monoclinic
_space_group_name_H-M_alt     'P 21/c'
_space_group_name_Hall     '-P 2ybc'
loop_
    _space_group_symop_operation_xyz
    'x, y, z'
    '-x, y+1/2, -z+1/2'
    '-x, -y, -z'
    'x, -y-1/2, z-1/2'
_cell_length_a     18.529(2)
_cell_length_b     12.6227(16)
_cell_length_c     7.8691(8)
_cell_angle_alpha     90
_cell_angle_beta     94.665(4)
_cell_angle_gamma     90
_cell_volume     1834.4(4)
_cell_formula_units_Z     2
_cell_measurement_reflns_used     8719
_cell_measurement_theta_min     2.7331
_cell_measurement_theta_max     25.7449
_cell_measurement_temperature     200.(2)
_exptl_crystal_description     plate
_exptl_crystal_colour     'clear colourless'
_exptl_crystal_size_max     0.600
_exptl_crystal_size_mid     0.400
_exptl_crystal_size_min     0.100
_exptl_crystal_density_diffrn     1.298
_exptl_crystal_density_meas     ?
_exptl_crystal_density_method     'not measured'
_exptl_crystal_F_000     760
_exptl_absorpt_coefficient_mu     0.855
_exptl_absorpt_correction_type     multi-scan
_exptl_absorpt_process_details
;
(SADABS; Bruker, 2013)
;
_exptl_absorpt_correction_T_min     0.66
_exptl_absorpt_correction_T_max     0.92
_exptl_special_details
;
;
_diffrn_ambient_temperature     200.(2)
_diffrn_radiation_type     MoKa
_diffrn_radiation_wavelength     0.71073
_diffrn_radiation_monochromator     'doubly curved silicon crystal'
_diffrn_measurement_device_type     'Bruker SMART X2S benchtop'
_diffrn_measurement_method     /w
_diffrn_detector_area_resol_mean     8.3330
_diffrn_reflns_number     25430
_diffrn_reflns_av_R_equivalents     0.0596
_diffrn_reflns_theta_min     2.73
_diffrn_reflns_theta_max     26.02
_diffrn_reflns_theta_full     26.02
_diffrn_measured_fraction_theta_max     0.999
_diffrn_measured_fraction_theta_full     0.999
_diffrn_reflns_limit_h_min     -22
_diffrn_reflns_limit_h_max     22
_diffrn_reflns_limit_k_min     -15
_diffrn_reflns_limit_k_max     15
_diffrn_reflns_limit_l_min     -9
_diffrn_reflns_limit_l_max     9
_refine_special_details
;
;
_reflns_number_total     3619
_reflns_number_gt     2920
_reflns_threshold_expression     'I > 2\s(I)'
_refine_ls_structure_factor_coef     Fsqd
_refine_ls_matrix_type     full
_refine_ls_R_factor_all     0.0435
_refine_ls_R_factor_gt     0.0311
_refine_ls_wR_factor_gt     0.0739
_refine_ls_wR_factor_ref     0.0793
_refine_ls_goodness_of_fit_ref     1.052
_refine_ls_restrained_S_all     1.052
_refine_ls_number_reflns     3619
_refine_ls_number_parameters     245
_refine_ls_number_restraints     0
_refine_ls_number_constraints     ?
_refine_ls_hydrogen_treatment     mixed
_refine_ls_weighting_scheme     calc
_refine_ls_weighting_details
              'w=1/[\s^2^(Fo^2^)+(0.0325P)^2^+0.4174P] where P=(Fo^2^+2Fc^2^)/3'
_atom_sites_solution_hydrogens     mixed
_atom_sites_solution_primary     ?
_atom_sites_solution_secondary     ?
_refine_ls_shift/su_max     0.001
_refine_ls_shift/su_mean     0.000
_refine_diff_density_max     0.310
_refine_diff_density_min     -0.222
_refine_ls_extinction_method     none
_refine_ls_extinction_coef     ?
loop_
    _atom_type_symbol
    _atom_type_description
    _atom_type_scat_dispersion_real
    _atom_type_scat_dispersion_imag
    _atom_type_scat_source
    C C 0.0033 0.0016 'International Tables Vol C Tables 4.2.6.8 and 6.1.1.4'
    H H 0.0000 0.0000 'International Tables Vol C Tables 4.2.6.8 and 6.1.1.4'
    N N 0.0061 0.0033 'International Tables Vol C Tables 4.2.6.8 and 6.1.1.4'
    O O 0.0106 0.0060 'International Tables Vol C Tables 4.2.6.8 and 6.1.1.4'
    Cl Cl 0.1484 0.1585 'International Tables Vol C Tables 4.2.6.8 and 6.1.1.4'
    Zn Zn 0.2839 1.4301 'International Tables Vol C Tables 4.2.6.8 and 6.1.1.4'
_computing_data_collection
;
APEX2 (Bruker, 2013)
;
_computing_cell_refinement
;
SAINT (Bruker, 2013)
;
_computing_data_reduction
;
SAINT (Bruker, 2013)
;
_computing_structure_solution
;
SHELXS97 (Sheldrick, 2008)
;
_computing_structure_refinement
;
SHELXL2014 (Sheldrick, 2015)
;
_computing_molecular_graphics
;
PLATON (Spek, 2009) and Mercury (Macrae <i>et al.</i>, 2006)
;
_computing_publication_material
;
publCIF (Westrip, 2010)
;
loop_
    _atom_site_type_symbol
    _atom_site_label
    _atom_site_fract_x
    _atom_site_fract_y
    _atom_site_fract_z
    _atom_site_U_iso_or_equiv
    _atom_site_adp_type
    _atom_site_calc_flag
    _atom_site_occupancy
    _atom_site_disorder_assembly
    _atom_site_disorder_group
    Zn Zn1 0.5 0.5 0.5 0.02953(11) Uani d 1 . .
    Cl Cl1 0.45668(3) 0.33892(4) 1.02374(6) 0.03564(13) Uani d 1 . .
    O O1 0.56720(9) 0.42255(13) 0.31090(19) 0.0392(4) Uani d 1 . .
    H H1WA 0.6043(14) 0.447(2) 0.278(3) 0.051(8) Uiso d 1 . .
    H H1WB 0.5410(14) 0.403(2) 0.231(3) 0.058(8) Uiso d 1 . .
    N N1 0.40508(8) 0.41964(13) 0.4016(2) 0.0274(3) Uani d 1 . .
    H H1A 0.4163(11) 0.3837(17) 0.317(3) 0.033 Uiso d 1 . .
    H H1B 0.3870(11) 0.3749(17) 0.468(3) 0.033 Uiso d 1 . .
    N N2 0.45593(9) 0.61470(14) 0.3192(2) 0.0322(4) Uani d 1 . .
    H H2A 0.4637(11) 0.6792(18) 0.355(3) 0.039 Uiso d 1 . .
    H H2B 0.4755(12) 0.6043(17) 0.233(3) 0.039 Uiso d 1 . .
    N N3 0.67491(11) 0.80052(17) 0.8184(3) 0.0422(4) Uani d 1 . .
    H H3A 0.6415(14) 0.807(2) 0.741(3) 0.056(8) Uiso d 1 . .
    H H3B 0.6781(12) 0.736(2) 0.859(3) 0.050(7) Uiso d 1 . .
    N N4 0.68407(11) 0.98800(18) 0.6276(3) 0.0408(4) Uani d 1 . .
    H H4A 0.6917(13) 1.035(2) 0.560(3) 0.058(8) Uiso d 1 . .
    H H4B 0.6509(14) 0.947(2) 0.579(3) 0.053(7) Uiso d 1 . .
    C C1 0.35297(10) 0.49852(14) 0.3405(2) 0.0261(4) Uani d 1 . .
    C C2 0.37896(10) 0.59711(15) 0.2950(2) 0.0280(4) Uani d 1 . .
    C C3 0.33004(11) 0.67499(16) 0.2373(2) 0.0356(5) Uani d 1 . .
    H H3 0.3479 0.7416 0.2031 0.043 Uiso calc 1 . .
    C C4 0.25549(11) 0.65820(17) 0.2281(2) 0.0385(5) Uani d 1 . .
    C C5 0.22942(10) 0.56000(18) 0.2798(2) 0.0373(5) Uani d 1 . .
    C C6 0.27863(10) 0.48108(16) 0.3337(2) 0.0325(5) Uani d 1 . .
    H H6 0.2611 0.414 0.3666 0.039 Uiso calc 1 . .
    C C7 0.20454(14) 0.7463(2) 0.1635(3) 0.0584(7) Uani d 1 . .
    H H7A 0.2328 0.8085 0.1351 0.088 Uiso calc 1 . .
    H H7B 0.1726 0.7651 0.2522 0.088 Uiso calc 1 . .
    H H7C 0.1753 0.7221 0.0615 0.088 Uiso calc 1 . .
    C C8 0.14910(12) 0.5376(2) 0.2831(3) 0.0575(7) Uani d 1 . .
    H H8A 0.1248 0.5496 0.1694 0.086 Uiso calc 1 . .
    H H8B 0.1285 0.5849 0.3653 0.086 Uiso calc 1 . .
    H H8C 0.1421 0.4638 0.3168 0.086 Uiso calc 1 . .
    C C9 0.74336(10) 0.84050(16) 0.7842(2) 0.0337(4) Uani d 1 . .
    C C10 0.74828(10) 0.93442(16) 0.6917(2) 0.0330(4) Uani d 1 . .
    C C11 0.81603(12) 0.97694(17) 0.6739(3) 0.0389(5) Uani d 1 . .
    H H11 0.8193 1.0404 0.61 0.047 Uiso calc 1 . .
    C C12 0.87968(11) 0.93093(19) 0.7455(3) 0.0437(5) Uani d 1 . .
    C C13 0.87500(12) 0.83640(19) 0.8363(3) 0.0441(5) Uani d 1 . .
    C C14 0.80689(12) 0.79322(18) 0.8537(2) 0.0403(5) Uani d 1 . .
    H H14 0.8036 0.7289 0.9154 0.048 Uiso calc 1 . .
    C C15 0.95146(14) 0.9844(2) 0.7237(4) 0.0706(8) Uani d 1 . .
    H H15A 0.9767 0.9977 0.836 0.106 Uiso calc 1 . .
    H H15B 0.9429 1.0518 0.6636 0.106 Uiso calc 1 . .
    H H15C 0.9812 0.9384 0.6575 0.106 Uiso calc 1 . .
    C C16 0.94172(14) 0.7809(3) 0.9159(3) 0.0710(8) Uani d 1 . .
    H H16A 0.9745 0.7651 0.8275 0.107 Uiso calc 1 . .
    H H16B 0.9275 0.7147 0.9691 0.107 Uiso calc 1 . .
    H H16C 0.9664 0.8268 1.0026 0.107 Uiso calc 1 . .
loop_
    _atom_site_aniso_label
    _atom_site_aniso_U_11
    _atom_site_aniso_U_22
    _atom_site_aniso_U_33
    _atom_site_aniso_U_12
    _atom_site_aniso_U_13
    _atom_site_aniso_U_23
    Zn1 0.02417(16) 0.03331(19) 0.03039(18) -0.00446(13) -0.00213(12)
                                                                    -0.00003(13)
    Cl1 0.0358(3) 0.0413(3) 0.0299(3) -0.0041(2) 0.00360(19) 0.0004(2)
    O1 0.0308(8) 0.0510(10) 0.0362(9) -0.0069(7) 0.0048(7) -0.0091(7)
    N1 0.0275(8) 0.0270(9) 0.0280(9) -0.0030(7) 0.0028(7) -0.0012(7)
    N2 0.0310(9) 0.0344(9) 0.0318(9) -0.0076(7) 0.0061(7) 0.0018(8)
    N3 0.0411(11) 0.0428(12) 0.0436(11) -0.0114(9) 0.0094(9) -0.0012(9)
    N4 0.0359(10) 0.0443(12) 0.0422(11) -0.0001(9) 0.0027(8) 0.0053(10)
    C1 0.0261(9) 0.0311(10) 0.0209(9) -0.0002(8) 0.0004(7) -0.0021(8)
    C2 0.0287(9) 0.0329(10) 0.0225(9) -0.0024(8) 0.0019(7) 0.0002(8)
    C3 0.0435(11) 0.0314(11) 0.0318(11) 0.0007(9) 0.0024(9) 0.0035(8)
    C4 0.0401(11) 0.0471(13) 0.0279(10) 0.0131(10) 0.0005(8) -0.0020(9)
    C5 0.0279(10) 0.0544(14) 0.0297(10) 0.0019(9) 0.0020(8) -0.0012(9)
    C6 0.0273(10) 0.0400(12) 0.0301(10) -0.0055(8) 0.0024(8) 0.0004(8)
    C7 0.0582(15) 0.0603(17) 0.0559(15) 0.0239(13) -0.0010(12) 0.0009(12)
    C8 0.0301(12) 0.0844(19) 0.0582(15) 0.0066(12) 0.0043(11) 0.0051(13)
    C9 0.0359(11) 0.0376(12) 0.0288(10) -0.0068(9) 0.0093(8) -0.0070(9)
    C10 0.0354(11) 0.0364(11) 0.0276(10) -0.0011(9) 0.0060(8) -0.0047(8)
    C11 0.0405(12) 0.0393(12) 0.0379(11) -0.0076(9) 0.0089(9) 0.0030(9)
    C12 0.0342(11) 0.0583(15) 0.0394(12) -0.0083(10) 0.0071(9) -0.0055(11)
    C13 0.0389(12) 0.0572(15) 0.0361(11) 0.0042(11) 0.0025(9) -0.0024(10)
    C14 0.0493(13) 0.0380(12) 0.0342(11) 0.0031(10) 0.0069(9) 0.0025(9)
    C15 0.0383(14) 0.100(2) 0.0741(19) -0.0179(14) 0.0070(13) 0.0068(16)
    C16 0.0503(15) 0.095(2) 0.0656(17) 0.0143(15) -0.0073(13) 0.0084(16)
_geom_special_details
;
All esds (except the esd in the dihedral angle between two l.s. planes)
are estimated using the full covariance matrix.  The cell esds are taken
into account individually in the estimation of esds in distances, angles
and torsion angles; correlations between esds in cell parameters are only
used when they are defined by crystal symmetry.  An approximate (isotropic)
treatment of cell esds is used for estimating esds involving l.s. planes.
;
loop_
    _geom_bond_atom_site_label_1
    _geom_bond_atom_site_label_2
    _geom_bond_site_symmetry_2
    _geom_bond_distance
    _geom_bond_publ_flag
    Zn1 N1 3_666 2.1214(15) n
    Zn1 N1 . 2.1214(15) y
    Zn1 N2 . 2.1442(17) y
    Zn1 N2 3_666 2.1442(17) ?
    Zn1 O1 3_666 2.2409(15) ?
    Zn1 O1 . 2.2410(15) y
    O1 H1WA . 0.81(3) ?
    O1 H1WB . 0.80(3) ?
    N1 C1 . 1.442(2) ?
    N1 H1A . 0.84(2) ?
    N1 H1B . 0.85(2) ?
    N2 C2 . 1.441(2) ?
    N2 H2A . 0.87(2) ?
    N2 H2B . 0.81(2) ?
    N3 C9 . 1.411(3) ?
    N3 H3A . 0.84(3) ?
    N3 H3B . 0.87(3) ?
    N4 C10 . 1.425(3) ?
    N4 H4A . 0.81(3) ?
    N4 H4B . 0.87(3) ?
    C1 C6 . 1.392(2) ?
    C1 C2 . 1.392(3) ?
    C2 C3 . 1.388(3) ?
    C3 C4 . 1.393(3) ?
    C3 H3 . 0.95 ?
    C4 C5 . 1.403(3) ?
    C4 C7 . 1.519(3) ?
    C5 C6 . 1.393(3) ?
    C5 C8 . 1.517(3) ?
    C6 H6 . 0.95 ?
    C7 H7A . 0.98 ?
    C7 H7B . 0.98 ?
    C7 H7C . 0.98 ?
    C8 H8A . 0.98 ?
    C8 H8B . 0.98 ?
    C8 H8C . 0.98 ?
    C9 C14 . 1.391(3) ?
    C9 C10 . 1.398(3) ?
    C10 C11 . 1.383(3) ?
    C11 C12 . 1.392(3) ?
    C11 H11 . 0.95 ?
    C12 C13 . 1.397(3) ?
    C12 C15 . 1.514(3) ?
    C13 C14 . 1.392(3) ?
    C13 C16 . 1.512(3) ?
    C14 H14 . 0.95 ?
    C15 H15A . 0.98 ?
    C15 H15B . 0.98 ?
    C15 H15C . 0.98 ?
    C16 H16A . 0.98 ?
    C16 H16B . 0.98 ?
    C16 H16C . 0.98 ?
loop_
    _geom_angle_atom_site_label_1
    _geom_angle_atom_site_label_2
    _geom_angle_atom_site_label_3
    _geom_angle_site_symmetry_1
    _geom_angle_site_symmetry_3
    _geom_angle
    _geom_angle_publ_flag
    N1 Zn1 N1 3_666 . 180.0 ?
    N1 Zn1 N2 3_666 . 100.31(6) y
    N1 Zn1 N2 . . 79.69(6) y
    N1 Zn1 N2 3_666 3_666 79.69(6) ?
    N1 Zn1 N2 . 3_666 100.31(6) ?
    N2 Zn1 N2 . 3_666 180.0 ?
    N1 Zn1 O1 3_666 3_666 92.18(7) ?
    N1 Zn1 O1 . 3_666 87.82(7) n
    N2 Zn1 O1 . 3_666 86.78(7) ?
    N2 Zn1 O1 3_666 3_666 93.22(7) ?
    N1 Zn1 O1 3_666 . 87.82(7) ?
    N1 Zn1 O1 . . 92.18(7) y
    N2 Zn1 O1 . . 93.22(7) y
    N2 Zn1 O1 3_666 . 86.78(7) ?
    O1 Zn1 O1 3_666 . 180.00(5) ?
    Zn1 O1 H1WA . . 124.6(18) ?
    Zn1 O1 H1WB . . 108.7(18) ?
    H1WA O1 H1WB . . 110.(2) ?
    C1 N1 Zn1 . . 107.71(12) ?
    C1 N1 H1A . . 108.0(14) ?
    Zn1 N1 H1A . . 107.1(14) ?
    C1 N1 H1B . . 111.9(14) ?
    Zn1 N1 H1B . . 116.6(13) ?
    H1A N1 H1B . . 105.(2) ?
    C2 N2 Zn1 . . 107.66(11) ?
    C2 N2 H2A . . 108.9(14) ?
    Zn1 N2 H2A . . 111.8(14) ?
    C2 N2 H2B . . 111.9(15) ?
    Zn1 N2 H2B . . 106.0(16) ?
    H2A N2 H2B . . 111.(2) ?
    C9 N3 H3A . . 116.8(17) ?
    C9 N3 H3B . . 111.6(16) ?
    H3A N3 H3B . . 112.(2) ?
    C10 N4 H4A . . 113.0(18) ?
    C10 N4 H4B . . 114.7(17) ?
    H4A N4 H4B . . 107.(2) ?
    C6 C1 C2 . . 119.58(17) ?
    C6 C1 N1 . . 122.50(17) ?
    C2 C1 N1 . . 117.84(16) ?
    C3 C2 C1 . . 119.14(17) ?
    C3 C2 N2 . . 123.19(18) ?
    C1 C2 N2 . . 117.59(16) ?
    C2 C3 C4 . . 121.84(19) ?
    C2 C3 H3 . . 119.1 ?
    C4 C3 H3 . . 119.1 ?
    C3 C4 C5 . . 118.86(18) ?
    C3 C4 C7 . . 119.5(2) ?
    C5 C4 C7 . . 121.6(2) ?
    C6 C5 C4 . . 119.21(18) ?
    C6 C5 C8 . . 118.7(2) ?
    C4 C5 C8 . . 122.1(2) ?
    C1 C6 C5 . . 121.32(19) ?
    C1 C6 H6 . . 119.3 ?
    C5 C6 H6 . . 119.3 ?
    C4 C7 H7A . . 109.5 ?
    C4 C7 H7B . . 109.5 ?
    H7A C7 H7B . . 109.5 ?
    C4 C7 H7C . . 109.5 ?
    H7A C7 H7C . . 109.5 ?
    H7B C7 H7C . . 109.5 ?
    C5 C8 H8A . . 109.5 ?
    C5 C8 H8B . . 109.5 ?
    H8A C8 H8B . . 109.5 ?
    C5 C8 H8C . . 109.5 ?
    H8A C8 H8C . . 109.5 ?
    H8B C8 H8C . . 109.5 ?
    C14 C9 C10 . . 118.65(18) ?
    C14 C9 N3 . . 121.1(2) ?
    C10 C9 N3 . . 120.01(19) ?
    C11 C10 C9 . . 118.68(19) ?
    C11 C10 N4 . . 121.26(19) ?
    C9 C10 N4 . . 119.93(18) ?
    C10 C11 C12 . . 122.9(2) ?
    C10 C11 H11 . . 118.5 ?
    C12 C11 H11 . . 118.5 ?
    C11 C12 C13 . . 118.52(19) ?
    C11 C12 C15 . . 119.4(2) ?
    C13 C12 C15 . . 122.0(2) ?
    C14 C13 C12 . . 118.65(19) ?
    C14 C13 C16 . . 119.7(2) ?
    C12 C13 C16 . . 121.7(2) ?
    C9 C14 C13 . . 122.6(2) ?
    C9 C14 H14 . . 118.7 ?
    C13 C14 H14 . . 118.7 ?
    C12 C15 H15A . . 109.5 ?
    C12 C15 H15B . . 109.5 ?
    H15A C15 H15B . . 109.5 ?
    C12 C15 H15C . . 109.5 ?
    H15A C15 H15C . . 109.5 ?
    H15B C15 H15C . . 109.5 ?
    C13 C16 H16A . . 109.5 ?
    C13 C16 H16B . . 109.5 ?
    H16A C16 H16B . . 109.5 ?
    C13 C16 H16C . . 109.5 ?
    H16A C16 H16C . . 109.5 ?
    H16B C16 H16C . . 109.5 ?
loop_
    _geom_torsion_atom_site_label_1
    _geom_torsion_atom_site_label_2
    _geom_torsion_atom_site_label_3
    _geom_torsion_atom_site_label_4
    _geom_torsion_site_symmetry_1
    _geom_torsion_site_symmetry_2
    _geom_torsion_site_symmetry_3
    _geom_torsion_site_symmetry_4
    _geom_torsion
    _geom_torsion_publ_flag
    Zn1 N1 C1 C6 . . . . -152.85(15) ?
    Zn1 N1 C1 C2 . . . . 24.00(19) ?
    C6 C1 C2 C3 . . . . -2.4(3) ?
    N1 C1 C2 C3 . . . . -179.38(16) ?
    C6 C1 C2 N2 . . . . 174.28(17) ?
    N1 C1 C2 N2 . . . . -2.7(2) ?
    Zn1 N2 C2 C3 . . . . 156.68(15) ?
    Zn1 N2 C2 C1 . . . . -19.9(2) ?
    C1 C2 C3 C4 . . . . 1.8(3) ?
    N2 C2 C3 C4 . . . . -174.74(17) ?
    C2 C3 C4 C5 . . . . 0.4(3) ?
    C2 C3 C4 C7 . . . . -179.85(18) ?
    C3 C4 C5 C6 . . . . -1.9(3) ?
    C7 C4 C5 C6 . . . . 178.34(19) ?
    C3 C4 C5 C8 . . . . 176.51(19) ?
    C7 C4 C5 C8 . . . . -3.2(3) ?
    C2 C1 C6 C5 . . . . 0.9(3) ?
    N1 C1 C6 C5 . . . . 177.72(17) ?
    C4 C5 C6 C1 . . . . 1.3(3) ?
    C8 C5 C6 C1 . . . . -177.21(19) ?
    C14 C9 C10 C11 . . . . -0.4(3) ?
    N3 C9 C10 C11 . . . . 173.98(18) ?
    C14 C9 C10 N4 . . . . -176.29(18) ?
    N3 C9 C10 N4 . . . . -1.9(3) ?
    C9 C10 C11 C12 . . . . -0.7(3) ?
    N4 C10 C11 C12 . . . . 175.16(19) ?
    C10 C11 C12 C13 . . . . 1.4(3) ?
    C10 C11 C12 C15 . . . . -178.3(2) ?
    C11 C12 C13 C14 . . . . -1.1(3) ?
    C15 C12 C13 C14 . . . . 178.7(2) ?
    C11 C12 C13 C16 . . . . 179.2(2) ?
    C15 C12 C13 C16 . . . . -1.0(3) ?
    C10 C9 C14 C13 . . . . 0.7(3) ?
    N3 C9 C14 C13 . . . . -173.60(19) ?
    C12 C13 C14 C9 . . . . 0.0(3) ?
    C16 C13 C14 C9 . . . . 179.7(2) ?
loop_
    _geom_hbond_atom_site_label_D
    _geom_hbond_atom_site_label_H
    _geom_hbond_atom_site_label_A
    _geom_hbond_site_symmetry_A
    _geom_hbond_distance_DH
    _geom_hbond_distance_HA
    _geom_hbond_distance_DA
    _geom_hbond_angle_DHA
    _geom_hbond_publ_flag
    O1 H1WA N4 4_575 0.81(3) 2.13(3) 2.924(3) 164.(2) y
    O1 H1WB Cl1 1_554 0.80(3) 2.31(3) 3.1083(17) 173.(2) y
    N1 H1A Cl1 1_554 0.84(2) 2.55(2) 3.3551(18) 160.3(18) y
    N1 H1B N3 2_646 0.85(2) 2.31(2) 3.137(3) 162.6(18) y
    N2 H2A Cl1 2_656 0.87(2) 2.63(2) 3.4401(19) 155.3(18) y
    N2 H2B Cl1 3_666 0.81(2) 2.57(2) 3.3105(18) 154.(2) y
    N3 H3A Cl1 2_656 0.84(3) 2.68(3) 3.516(2) 174.(2) y
    N3 H3B Cl1 3_667 0.87(3) 2.89(2) 3.3284(19) 112.9(18) y
    N4 H4B Cl1 2_656 0.87(3) 2.50(3) 3.355(2) 171.(2) y
_shelx_hkl_file
;
   1   0   0   -0.01    0.01
   1   0   0    0.01    0.02
   1   0   0    0.01    0.01
  -1   0   0   -0.02    0.02
   1   0   0   -0.08    0.08
  -1   0   0   -0.01    0.01
  -1   0   0    0.04    0.06
   2   0   0   -0.09    0.02
   2   0   0    0.05    0.05
  -2   0   0   -0.05    0.03
  -2   0   0   -0.05    0.06
   2   0   0   -0.01    0.20
  -2   0   0    0.06    0.19
  -3   0   0  130.23    7.89
  -3   0   0  134.35    7.95
   3   0   0  136.84    7.93
   3   0   0  107.04    8.16
   3   0   0  131.24    7.91
   3   0   0  129.77    7.89
  -4   0   0   78.64    4.83
  -4   0   0   80.58    4.92
   4   0   0   76.45    4.82
   4   0   0   76.66    4.86
   4   0   0   86.31    4.92
   4   0   0   74.30    4.85
   5   0   0   37.17    2.27
   5   0   0   36.14    2.23
   5   0   0   35.31    2.27
  -5   0   0   37.40    2.36
  -5   0   0   35.26    2.23
  -5   0   0   26.69    2.68
   5   0   0   31.48    2.75
   5   0   0   40.81    2.35
  -6   0   0   21.06    1.50
  -6   0   0   20.54    1.33
   6   0   0   21.17    1.32
   6   0   0   20.20    1.37
   6   0   0   18.95    1.97
   6   0   0   21.35    1.37
  -7   0   0    7.88    0.60
  -7   0   0    4.92    1.11
   7   0   0    8.82    0.65
   7   0   0    8.65    0.64
   7   0   0   10.18    0.78
   7   0   0    7.95    1.34
   7   0   0    8.96    0.59
  -7   0   0    7.06    0.80
   8   0   0    0.05    0.10
   8   0   0    0.19    0.26
   8   0   0   -0.60    1.04
  -8   0   0    0.04    0.12
  -8   0   0    0.87    0.65
   8   0   0   -0.20    0.14
   8   0   0    0.16    0.15
  -9   0   0    1.62    0.23
   9   0   0    1.99    0.29
   9   0   0    2.06    0.30
   9   0   0    1.84    0.22
  -9   0   0    1.60    0.79
  10   0   0   27.25    1.72
  10   0   0   25.43    1.64
  10   0   0   25.18    1.71
 -10   0   0   20.57    2.57
 -11   0   0   10.86    1.84
  11   0   0   12.45    0.90
  11   0   0   12.25    0.88
  11   0   0   10.59    0.80
  12   0   0    0.23    0.18
 -12   0   0   -0.40    0.67
  12   0   0    0.25    0.14
  12   0   0    0.59    0.23
  13   0   0   15.17    1.10
 -13   0   0   15.21    2.21
  13   0   0   14.29    1.01
  13   0   0   14.20    1.08
  14   0   0    3.22    0.37
  14   0   0    3.40    0.48
  14   0   0    4.09    0.47
 -14   0   0    3.90    1.30
  15   0   0    2.64    0.42
 -15   0   0    1.00    1.01
  15   0   0    2.95    0.44
  15   0   0    2.15    0.33
  16   0   0   34.07    2.31
 -16   0   0   30.44    3.66
  16   0   0   33.20    2.23
  16   0   0   37.12    2.37
  17   0   0   11.36    0.93
 -17   0   0    8.68    1.90
  17   0   0   11.52    0.86
  17   0   0   10.23    0.96
  18   0   0   10.08    0.82
  18   0   0    9.86    1.01
 -18   0   0    7.66    1.91
  18   0   0   12.25    0.97
 -19   0   0    6.57    1.79
  19   0   0    7.36    0.63
  19   0   0    7.50    0.80
  19   0   0    5.13    0.68
  20   0   0   14.28    1.27
 -20   0   0   11.81    2.28
  20   0   0   13.76    1.10
  20   0   0   17.62    1.26
  21   0   0   11.80    0.93
  21   0   0   12.10    1.03
 -21   0   0    8.12    2.00
  21   0   0    9.81    1.08
  22   0   0   15.83    1.29
  22   0   0   14.77    1.38
  22   0   0   15.11    1.17
 -22   0   0   16.46    2.68
   0  -1   0   -0.38    0.02
   0  -1   0   -0.40    0.02
   0  -1   0   -0.28    0.14
   0  -1   0   -0.42    0.01
   0   1   0   -0.40    0.01
   0   1   0   -0.39    0.02
   0   1   0   -0.35    0.11
   0   1   0   -0.41    0.01
   1  -1   0    0.12    0.08
  -1  -1   0    0.01    0.02
   1  -1   0   -0.02    0.02
  -1  -1   0    0.01    0.02
  -1  -1   0   -0.06    0.02
   1  -1   0   -0.02    0.03
   1  -1   0    0.19    0.10
   1  -1   0   -0.08    0.03
   1   1   0   -0.03    0.02
   1   1   0   -0.03    0.02
  -1   1   0   -0.09    0.02
   1   1   0   -0.04    0.02
  -1   1   0   -0.14    0.07
   1   1   0    0.05    0.05
  -1   1   0    0.00    0.04
  -2  -1   0    7.32    0.48
  -2  -1   0    7.22    0.47
   2  -1   0    8.07    0.49
   2  -1   0    6.84    0.60
   2  -1   0    7.23    0.52
  -2  -1   0    7.33    0.47
  -2  -1   0    8.02    0.58
   2  -1   0    8.31    0.58
  -2   1   0    7.29    0.48
  -2   1   0    7.04    0.54
   2   1   0    8.36    0.61
  -2   1   0    7.84    0.60
   2   1   0    6.79    0.47
   2   1   0    6.76    0.47
  -2   1   0    6.73    0.61
   3  -1   0   56.29    3.36
  -3  -1   0   54.68    3.34
  -3  -1   0   55.54    3.52
   3  -1   0   52.35    3.37
  -3  -1   0   55.13    3.35
   3  -1   0   58.88    3.54
  -3  -1   0   53.48    3.33
   3  -1   0   50.29    3.48
  -3   1   0   55.17    3.50
   3   1   0   53.68    3.35
   3   1   0   55.16    3.59
  -3   1   0   53.82    3.39
  -3   1   0   52.92    3.36
   3   1   0   53.99    3.34
  -3   1   0   53.27    3.59
   3   1   0   54.01    3.33
   4  -1   0    9.57    0.88
  -4  -1   0    9.83    0.70
   4  -1   0   11.69    0.72
   4  -1   0   11.14    1.06
  -4  -1   0    9.93    0.70
  -4  -1   0   10.52    0.68
  -4  -1   0   10.98    1.05
   4  -1   0   10.24    0.71
   4   1   0    8.93    1.09
  -4   1   0   11.42    0.75
   4   1   0   10.13    0.69
   4   1   0   10.16    0.68
  -4   1   0   11.03    0.74
   4   1   0   10.37    0.70
  -4   1   0    9.14    0.90
  -5  -1   0   19.02    1.59
  -5  -1   0   18.08    1.20
   5  -1   0   17.23    1.34
   5  -1   0   19.59    1.22
   5  -1   0   22.54    1.66
   5  -1   0   17.80    1.19
  -5  -1   0   19.06    1.20
  -5  -1   0   18.45    1.17
  -5   1   0   12.80    1.67
   5   1   0   17.31    1.74
   5   1   0   19.19    1.20
  -5   1   0   18.24    1.22
   5   1   0   17.43    1.18
  -5   1   0   19.27    1.27
   5   1   0   18.31    1.17
  -5   1   0   19.40    1.44
  -6  -1   0   20.20    1.30
   6  -1   0   19.61    1.32
   6  -1   0   21.16    1.49
  -6  -1   0   19.78    1.35
  -6  -1   0   19.74    1.34
  -6  -1   0   18.83    1.81
   6  -1   0   22.02    1.37
   6  -1   0   21.88    1.85
   6   1   0   20.51    1.30
  -6   1   0   17.00    1.91
  -6   1   0   21.13    1.36
  -6   1   0   20.23    1.60
   6   1   0   21.36    1.33
   6   1   0   22.01    1.34
   6   1   0   17.48    1.94
   7  -1   0   12.96    1.44
  -7  -1   0   11.83    1.42
  -7  -1   0   10.75    0.79
  -7  -1   0   10.38    0.71
   7  -1   0   11.29    0.91
   7  -1   0   11.31    0.80
  -7  -1   0   11.87    0.77
   7  -1   0   10.41    0.73
  -7   1   0    6.54    1.26
   7   1   0    8.20    1.45
  -7   1   0   10.87    0.78
   7   1   0   10.66    0.75
  -7   1   0   10.39    0.88
  -7   1   0    9.55    1.05
   7   1   0    9.79    0.70
   7   1   0    9.90    0.73
  -8  -1   0    0.11    0.11
  -8  -1   0   -0.14    0.14
   8  -1   0    0.12    0.14
  -8  -1   0   -0.25    0.53
   8  -1   0   -0.32    0.21
   8   1   0    0.05    0.13
   8   1   0    0.49    0.70
  -8   1   0   -0.08    0.14
  -8   1   0   -0.09    0.52
   8   1   0   -0.04    0.08
   8   1   0   -0.04    0.11
  -9  -1   0    0.07    0.57
   9  -1   0    0.73    0.18
   9  -1   0    1.21    0.27
  -9  -1   0    1.09    0.19
   9  -1   0    1.24    0.32
   9   1   0    1.00    0.16
  -9   1   0    0.41    0.79
   9   1   0    0.86    0.21
  -9   1   0    0.88    0.24
   9   1   0    1.05    0.20
 -10  -1   0    0.05    0.66
  10  -1   0    0.58    0.17
  10  -1   0    0.26    0.24
  10  -1   0    0.16    0.18
  10   1   0    0.15    0.15
 -10   1   0    0.75    0.75
  10   1   0    0.23    0.15
  10   1   0    0.14    0.12
 -11  -1   0    0.32    0.64
  11  -1   0    1.50    0.32
  11  -1   0    1.14    0.21
  11  -1   0    1.14    0.28
  11   1   0    0.87    0.18
  11   1   0    1.18    0.24
  11   1   0    1.12    0.25
 -11   1   0    0.16    0.84
 -12  -1   0    0.41    0.80
  12  -1   0   -0.14    0.20
  12  -1   0   -0.04    0.12
  12  -1   0    0.13    0.22
  12   1   0    0.08    0.18
 -12   1   0    0.10    0.84
  12   1   0    0.14    0.13
  12   1   0    0.08    0.18
  13  -1   0    0.36    0.26
 -13  -1   0   -0.13    0.67
  13  -1   0   -0.22    0.18
  13  -1   0    0.05    0.16
  13   1   0    0.03    0.17
 -13   1   0   -0.36    0.80
  13   1   0   -0.03    0.13
  13   1   0    0.14    0.19
 -14  -1   0    3.52    1.24
  14  -1   0    2.96    0.47
  14  -1   0    3.08    0.48
  14  -1   0    3.88    0.40
  14   1   0    3.57    0.49
  14   1   0    3.11    0.42
  14   1   0    3.60    0.38
 -14   1   0    4.25    1.43
 -15  -1   0    9.74    1.82
  15  -1   0   11.72    0.96
  15  -1   0   11.78    1.00
  15  -1   0   11.98    0.87
  15   1   0   11.52    0.92
  15   1   0   11.92    0.86
  15   1   0   10.79    0.94
 -15   1   0    8.15    1.95
 -16  -1   0    5.52    1.41
  16  -1   0    2.64    0.45
  16  -1   0    3.40    0.39
  16  -1   0    2.88    0.49
  16   1   0    3.67    0.48
  16   1   0    2.71    0.37
 -16   1   0    2.74    1.33
  16   1   0    2.21    0.45
  17  -1   0    1.07    0.38
  17  -1   0    0.95    0.25
  17  -1   0    0.95    0.32
 -17  -1   0    1.23    0.97
  17   1   0    0.43    0.24
 -17   1   0    1.98    1.19
  17   1   0    0.64    0.26
  17   1   0    0.63    0.34
 -18  -1   0    6.92    1.64
  18  -1   0    8.44    0.73
  18  -1   0    8.95    0.94
  18  -1   0    8.83    0.91
  18   1   0    9.40    0.74
  18   1   0    8.56    0.80
 -18   1   0    7.54    1.92
  18   1   0    9.08    0.93
  19  -1   0    3.61    0.57
  19  -1   0    2.95    0.41
  19  -1   0    3.72    0.60
 -19  -1   0    1.51    1.09
 -19   1   0    2.39    1.47
  19   1   0    3.43    0.58
  19   1   0    1.99    0.43
  19   1   0    3.00    0.41
  20  -1   0    3.66    0.64
  20  -1   0    4.02    0.59
  20  -1   0    3.73    0.47
 -20  -1   0    5.05    1.50
  20   1   0    2.59    0.49
 -20   1   0    2.65    1.52
  20   1   0    2.70    0.60
  20   1   0    3.42    0.46
 -21  -1   0    1.58    1.24
  21  -1   0    0.97    0.37
  21  -1   0    0.84    0.32
  21  -1   0    1.22    0.46
 -21   1   0   -0.83    1.15
  21   1   0    0.58    0.28
  21   1   0   -0.01    0.36
  21   1   0    0.81    0.35
 -22  -1   0    1.04    1.19
  22  -1   0    0.37    0.45
  22  -1   0    0.10    0.28
  22  -1   0    0.15    0.33
  22   1   0   -0.02    0.40
  22   1   0   -0.20    0.25
  22   1   0   -0.11    0.28
 -22   1   0    0.53    1.34
   0  -2   0  272.75   16.60
   0  -2   0  278.39   16.59
   0  -2   0  274.39   16.58
   0   2   0  278.62   16.59
   0   2   0  273.68   16.60
   0   2   0  244.12   16.87
   0   2   0  273.70   16.58
   1  -2   0   68.16    4.20
  -1  -2   0   65.51    4.18
   1  -2   0   70.61    4.42
   1  -2   0   70.41    4.17
   1  -2   0   66.27    4.17
  -1  -2   0   62.40    4.49
  -1  -2   0   68.46    4.17
  -1  -2   0   69.65    4.16
   1   2   0   66.96    4.16
  -1   2   0   68.53    4.20
  -1   2   0   69.14    4.17
   1   2   0   67.85    4.17
  -1   2   0   68.58    4.17
   1   2   0   64.61    4.18
  -1   2   0   67.76    4.44
   2  -2   0   30.06    1.75
   2  -2   0   27.75    1.80
   2  -2   0   26.55    1.94
   2  -2   0   27.60    1.91
   2  -2   0   27.73    1.75
  -2  -2   0   28.39    1.74
  -2  -2   0   28.79    1.75
  -2  -2   0   29.57    1.74
   2   2   0   27.66    1.74
  -2   2   0   24.14    1.93
   2   2   0   29.03    1.83
   2   2   0   27.20    1.76
  -2   2   0   26.78    1.81
  -2   2   0   26.87    1.75
   3  -2   0   12.48    0.81
  -3  -2   0   11.79    0.80
  -3  -2   0   11.81    0.79
  -3  -2   0   12.14    0.92
   3  -2   0   12.85    0.91
   3  -2   0   11.16    1.05
   3  -2   0   12.64    0.92
  -3  -2   0   12.38    0.80
  -3   2   0   11.03    0.96
   3   2   0   12.08    0.79
  -3   2   0   10.70    1.02
  -3   2   0   12.53    0.95
   3   2   0   11.75    0.80
   3   2   0   12.20    0.96
  -3   2   0   11.40    0.81
   3   2   0   11.43    0.79
  -4  -2   0    3.87    0.49
  -4  -2   0    4.55    0.32
   4  -2   0    3.65    0.59
   4  -2   0    4.17    0.43
   4  -2   0    4.59    0.36
  -4  -2   0    4.49    0.33
  -4  -2   0    4.61    0.34
   4  -2   0    5.63    0.53
   4   2   0    4.38    0.61
  -4   2   0    3.38    0.58
   4   2   0    4.49    0.34
  -4   2   0    4.25    0.51
   4   2   0    3.91    0.33
  -4   2   0    4.56    0.60
   4   2   0    4.45    0.32
  -5  -2   0   36.93    2.33
   5  -2   0   33.91    2.56
  -5  -2   0   38.44    2.55
   5  -2   0   39.14    2.34
  -5  -2   0   37.04    2.32
   5  -2   0   37.42    2.37
   5  -2   0   40.19    2.56
  -5  -2   0   36.53    2.30
  -5   2   0   37.44    2.60
   5   2   0   35.59    2.32
  -5   2   0   35.75    2.74
  -5   2   0   35.49    2.44
   5   2   0   35.78    2.30
   5   2   0   37.17    2.33
   5   2   0   39.37    2.75
  -5   2   0   35.99    2.34
   6  -2   0   16.83    1.18
  -6  -2   0   17.02    1.14
   6  -2   0   18.90    1.17
   6  -2   0   21.78    1.50
   6  -2   0   15.95    1.40
  -6  -2   0   16.81    1.46
  -6  -2   0   17.31    1.12
  -6  -2   0   16.81    1.15
   6   2   0   17.64    1.12
  -6   2   0   18.33    1.49
  -6   2   0   17.88    1.27
   6   2   0   18.26    1.16
  -6   2   0   16.82    1.18
   6   2   0   17.15    1.14
  -6   2   0   12.92    1.66
   7  -2   0    0.00    0.33
  -7  -2   0    0.20    0.12
  -7  -2   0    0.08    0.09
   7  -2   0    0.25    0.15
   7  -2   0    0.96    0.45
  -7  -2   0    0.25    0.41
  -7  -2   0    0.18    0.13
   7  -2   0    0.13    0.14
  -7   2   0   -0.22    0.14
   7   2   0    0.23    0.13
   7   2   0    0.00    0.61
  -7   2   0   -0.24    0.37
   7   2   0    0.05    0.11
  -7   2   0   -0.34    0.49
   7   2   0    0.11    0.10
  -7   2   0    0.06    0.20
   8  -2   0   93.92    5.97
   8  -2   0   92.68    5.72
  -8  -2   0   92.37    5.67
  -8  -2   0  100.69    6.19
  -8   2   0   93.17    5.81
   8   2   0   93.13    5.70
   8   2   0   78.18    6.48
  -8   2   0   94.54    5.82
  -8   2   0   74.06    6.38
   8   2   0   93.09    5.67
   8   2   0   94.33    5.72
  -9  -2   0   86.33    5.76
   9  -2   0   82.55    5.46
  -9  -2   0   83.08    5.18
   9  -2   0   84.82    5.22
   9   2   0   80.90    5.21
   9   2   0   81.39    5.23
  -9   2   0   79.36    5.36
  -9   2   0   91.30    5.48
   9   2   0   85.99    5.19
  10  -2   0   20.70    1.34
 -10  -2   0   19.87    1.97
  10  -2   0   20.70    1.58
  10   2   0   20.35    1.30
  10   2   0   19.05    1.35
  10   2   0   19.20    1.33
 -10   2   0   20.62    1.52
 -10   2   0   13.22    2.13
  11  -2   0   45.81    2.99
 -11  -2   0   38.17    3.36
  11  -2   0   45.35    2.76
  11   2   0   42.68    2.78
  11   2   0   42.87    2.75
  11   2   0   44.13    2.72
 -11   2   0   32.54    3.66
 -12  -2   0   23.30    2.48
  12  -2   0   29.09    1.84
  12  -2   0   27.73    1.94
  12  -2   0   26.87    2.02
  12   2   0   27.60    1.80
 -12   2   0   20.88    2.99
  12   2   0   28.61    1.84
  12   2   0   28.64    1.88
 -13  -2   0   21.94    2.41
  13  -2   0   24.99    1.63
  13  -2   0   25.23    1.76
  13  -2   0   27.59    1.84
  13   2   0   24.66    1.61
 -13   2   0   16.84    2.65
  13   2   0   23.53    1.65
  13   2   0   23.97    1.68
  14  -2   0   31.88    2.06
 -14  -2   0   25.51    2.80
  14  -2   0   34.30    2.21
  14   2   0   31.64    2.14
  14   2   0   30.22    2.04
 -14   2   0   32.44    3.76
  14   2   0   31.71    2.10
  15  -2   0   50.28    3.22
  15  -2   0   47.74    3.06
 -15  -2   0   46.83    3.97
  15  -2   0   45.79    3.21
  15   2   0   46.82    3.05
  15   2   0   48.46    3.15
  15   2   0   47.88    3.11
 -16  -2   0   10.21    1.76
  16  -2   0    7.67    0.84
  16  -2   0    9.62    0.93
  16  -2   0    8.19    0.70
 -16   2   0    4.82    1.68
  16   2   0    7.47    0.80
  16   2   0    8.55    0.74
  16   2   0    8.09    0.67
  17  -2   0    2.39    0.48
  17  -2   0    2.13    0.46
 -17  -2   0    2.39    1.04
  17  -2   0    3.16    0.40
  17   2   0    3.02    0.39
  17   2   0    2.73    0.49
 -17   2   0    0.85    1.24
  17   2   0    2.28    0.41
  18  -2   0    5.17    0.70
 -18  -2   0    3.62    1.30
  18  -2   0    6.47    0.62
  18  -2   0    7.64    0.85
  18   2   0    7.15    0.62
  18   2   0    6.81    0.73
  18   2   0    7.67    0.81
 -18   2   0    8.46    2.02
  19  -2   0    4.37    0.67
  19  -2   0    6.62    0.59
 -19  -2   0    5.86    1.46
  19  -2   0    5.89    0.75
  19   2   0    6.09    0.69
  19   2   0    5.81    0.70
  19   2   0    5.78    0.59
 -19   2   0    4.74    1.84
  20  -2   0    3.09    0.44
  20  -2   0    3.35    0.58
  20  -2   0    4.09    0.67
 -20  -2   0    3.15    1.29
 -20   2   0    3.09    1.66
  20   2   0    3.55    0.47
  20   2   0    3.24    0.53
  20   2   0    2.26    0.53
 -21  -2   0    1.22    1.11
  21  -2   0    1.35    0.43
  21  -2   0    2.00    0.54
  21  -2   0    1.78    0.36
  21   2   0    1.27    0.40
  21   2   0    1.67    0.50
 -21   2   0    3.30    1.72
  21   2   0    2.03    0.36
  22  -2   0    5.67    0.81
 -22  -2   0    6.26    1.72
  22  -2   0    6.10    0.78
  22  -2   0    6.28    0.66
  22   2   0    6.12    0.75
  22   2   0    6.14    0.89
  22   2   0    4.87    0.77
 -22   2   0    4.12    1.81
   0  -3   0   -0.07    0.09
   0  -3   0   -0.15    0.11
   0  -3   0   -0.12    0.09
   0  -3   0   -0.42    0.48
   0   3   0   -0.07    0.09
   0   3   0   -0.16    0.09
   0   3   0   -0.72    0.50
   0   3   0   -0.19    0.11
   1  -3   0   -0.08    0.11
  -1  -3   0   -0.12    0.08
  -1  -3   0    0.05    0.55
   1  -3   0   -0.07    0.10
   1  -3   0    0.12    0.09
  -1  -3   0   -0.06    0.08
  -1  -3   0    0.01    0.10
   1  -3   0   -0.17    0.41
  -1   3   0   -0.03    0.12
  -1   3   0   -0.04    0.09
   1   3   0    0.13    0.10
  -1   3   0   -0.31    0.44
   1   3   0    0.03    0.11
  -1   3   0    0.03    0.09
   1   3   0    0.00    0.09
   1   3   0   -0.01    0.55
   2  -3   0    7.20    0.53
   2  -3   0    7.99    0.91
  -2  -3   0    7.32    0.52
   2  -3   0    6.94    0.58
   2  -3   0    7.77    0.52
  -2  -3   0    5.54    1.02
  -2  -3   0    7.77    0.55
  -2  -3   0    8.00    0.52
   2   3   0    7.20    0.52
  -2   3   0    7.40    0.52
  -2   3   0    6.76    0.59
  -2   3   0    6.05    0.92
   2   3   0    7.20    0.55
   3  -3   0   37.06    2.22
  -3  -3   0   35.57    2.22
   3  -3   0   35.74    2.21
   3  -3   0   34.44    2.29
  -3  -3   0   36.84    2.21
   3  -3   0   31.16    2.47
  -3  -3   0   35.31    2.20
   3  -3   0   34.66    2.44
   3   3   0   35.83    2.22
   3   3   0   33.80    2.23
  -3   3   0   35.19    2.53
  -3   3   0   32.72    2.31
   3   3   0   36.36    2.34
  -3   3   0   34.65    2.22
   3   3   0   34.56    2.21
  -4  -3   0    3.40    0.27
  -4  -3   0    3.75    0.28
   4  -3   0    3.19    0.41
   4  -3   0    2.44    0.42
  -4  -3   0    3.33    0.30
   4  -3   0    3.41    0.62
   4  -3   0    3.31    0.31
  -4  -3   0    3.45    0.44
  -4   3   0    3.45    0.61
  -4   3   0    2.90    0.61
   4   3   0    3.11    0.27
  -4   3   0    3.99    0.50
   4   3   0    3.23    0.29
  -4   3   0    3.31    0.30
   4   3   0    3.22    0.28
   4   3   0    3.97    0.52
   5  -3   0    7.44    0.67
  -5  -3   0    6.58    0.50
  -5  -3   0    6.49    0.48
   5  -3   0    5.84    0.84
  -5  -3   0    6.53    0.47
  -5  -3   0    6.61    0.69
   5  -3   0    6.41    0.61
   5   3   0    6.44    0.48
  -5   3   0    8.06    0.90
  -5   3   0    6.97    0.90
   5   3   0    6.40    0.47
  -5   3   0    6.66    0.51
   5   3   0    6.93    0.50
   5   3   0    7.65    0.84
  -5   3   0    6.68    0.78
  -6  -3   0   -0.05    0.09
   6  -3   0   -0.12    0.10
  -6  -3   0    0.01    0.07
   6  -3   0    0.02    0.40
   6  -3   0   -0.07    0.14
  -6  -3   0   -0.10    0.22
  -6  -3   0   -0.03    0.09
   6  -3   0   -0.11    0.24
   6   3   0    0.02    0.09
  -6   3   0   -0.67    0.31
  -6   3   0    0.12    0.29
   6   3   0   -0.55    0.34
  -6   3   0    0.13    0.13
  -6   3   0    0.42    0.43
   6   3   0    0.08    0.13
   6   3   0   -0.02    0.09
   7  -3   0   31.76    2.41
  -7  -3   0   33.74    2.33
   7  -3   0   33.00    2.12
  -7  -3   0   32.04    2.01
   7   3   0   31.75    2.05
  -7   3   0   32.60    2.27
  -7   3   0   29.04    2.63
   7   3   0   34.61    2.67
   7   3   0   31.14    2.03
  -7   3   0   30.25    2.07
   7   3   0   31.77    2.02
   8  -3   0    9.18    1.10
   8  -3   0    8.11    0.69
  -8  -3   0    9.28    1.04
  -8  -3   0    8.51    0.61
  -8   3   0    9.04    0.71
   8   3   0    9.17    0.65
   8   3   0    8.96    0.66
   8   3   0    9.15    0.63
  -8   3   0    4.88    1.14
   9  -3   0    0.20    0.19
  -9  -3   0    0.12    0.38
   9  -3   0    0.33    0.43
  -9   3   0   -0.37    0.60
   9   3   0    0.28    0.15
  -9   3   0    0.22    0.22
   9   3   0    0.22    0.13
   9   3   0    0.03    0.15
  10  -3   0   -0.36    0.35
  10  -3   0    0.15    0.17
 -10  -3   0    0.31    0.42
 -10   3   0   -0.16    0.18
  10   3   0    0.36    0.18
  10   3   0    0.27    0.16
 -10   3   0   -0.29    0.65
  10   3   0    0.08    0.13
  11  -3   0    5.20    0.80
 -11  -3   0    5.42    0.96
  11  -3   0    4.79    0.50
 -11   3   0    2.88    1.13
  11   3   0    5.60    0.54
 -11   3   0    2.89    0.55
  11   3   0    5.72    0.44
  11   3   0    5.13    0.47
  12  -3   0    2.15    0.33
 -12  -3   0    1.36    0.68
  12  -3   0    1.48    0.54
  12   3   0    1.88    0.30
 -12   3   0    2.33    1.20
  12   3   0    1.45    0.30
  12   3   0    1.60    0.25
 -12   3   0    1.40    0.47
  13  -3   0    3.79    0.76
  13  -3   0    7.27    0.61
 -13  -3   0    6.34    1.15
 -13   3   0    4.87    0.81
  13   3   0    6.85    0.61
  13   3   0    7.93    0.67
 -13   3   0    5.93    1.69
  13   3   0    7.58    0.57
  14  -3   0    9.73    1.15
  14  -3   0   12.45    0.91
 -14  -3   0    8.28    1.44
  14  -3   0   11.58    1.02
  14   3   0   11.57    0.91
  14   3   0   11.75    0.85
  14   3   0   11.71    0.94
 -14   3   0    7.89    1.97
  15  -3   0   -0.05    0.22
  15  -3   0   -0.07    0.36
 -15  -3   0    0.22    0.67
  15  -3   0    0.02    0.32
 -15   3   0   -0.23    0.93
  15   3   0   -0.10    0.21
  15   3   0    0.01    0.22
  15   3   0   -0.26    0.16
  16  -3   0   -0.02    0.22
  16  -3   0    0.11    0.26
  16  -3   0   -0.07    0.33
 -16  -3   0   -0.24    0.62
  16   3   0    0.16    0.19
  16   3   0    0.08    0.21
  16   3   0   -0.04    0.25
 -16   3   0    0.10    1.05
 -17  -3   0   -0.24    0.69
  17  -3   0    0.16    0.24
  17  -3   0    0.11    0.32
  17  -3   0    0.00    0.31
  17   3   0    0.28    0.26
  17   3   0    0.54    0.22
 -17   3   0   -0.24    1.10
  17   3   0    0.15    0.24
 -18  -3   0    2.20    0.96
  18  -3   0    1.85    0.47
  18  -3   0    1.57    0.43
  18  -3   0    1.74    0.35
 -18   3   0    2.73    1.63
  18   3   0    2.11    0.41
  18   3   0    1.39    0.37
  18   3   0    2.01    0.34
  19  -3   0    3.15    0.57
  19  -3   0    2.94    0.44
 -19  -3   0    1.29    1.04
  19  -3   0    1.99    0.51
  19   3   0    2.90    0.50
  19   3   0    2.61    0.40
 -19   3   0    2.56    1.56
  19   3   0    2.74    0.47
 -20  -3   0    1.17    1.02
  20  -3   0    2.05    0.38
  20  -3   0    1.41    0.45
  20  -3   0    1.82    0.55
 -20   3   0    1.50    1.53
  20   3   0    1.41    0.39
  20   3   0    1.60    0.43
  20   3   0    1.61    0.34
  21  -3   0    0.02    0.26
 -21  -3   0    0.09    0.91
  21  -3   0    0.65    0.38
  21  -3   0    0.13    0.42
  21   3   0    0.18    0.27
  21   3   0    0.17    0.37
 -21   3   0   -0.45    1.48
  21   3   0    0.27    0.31
  22  -3   0    2.65    0.66
 -22  -3   0    1.64    1.12
  22  -3   0    3.24    0.48
  22  -3   0    2.65    0.57
  22   3   0    2.80    0.54
 -22   3   0    2.74    1.82
  22   3   0    3.26    0.61
   0  -4   0   72.76    5.46
   0  -4   0   78.17    4.87
   0  -4   0   81.36    4.91
   0   4   0   69.63    5.46
   0   4   0   78.54    4.92
   0   4   0   83.08    4.89
   0   4   0   80.06    4.88
  -1  -4   0   44.26    2.80
  -1  -4   0   43.73    2.82
   1  -4   0   47.48    2.80
  -1  -4   0   44.06    3.47
   1  -4   0   45.48    3.36
   1  -4   0   46.55    2.81
   1  -4   0   44.60    2.84
  -1  -4   0   46.01    2.80
  -1   4   0   44.83    2.85
  -1   4   0   44.91    2.80
  -1   4   0   43.94    2.79
  -1   4   0   41.71    3.38
   1   4   0   43.42    2.83
   1   4   0   44.63    3.54
   1   4   0   45.01    2.80
   1   4   0   42.54    2.80
  -2  -4   0   20.69    1.28
  -2  -4   0   18.40    2.12
  -2  -4   0   20.84    1.29
  -2  -4   0   19.35    1.31
   2  -4   0   21.01    1.30
   2  -4   0   19.40    1.35
   2  -4   0   21.46    1.29
   2  -4   0   22.55    1.79
  -2   4   0   18.53    1.35
  -2   4   0   20.15    1.29
   2   4   0   19.11    1.29
   2   4   0   19.00    1.28
   2   4   0   18.76    1.31
  -2   4   0   19.08    1.28
  -2   4   0   19.01    2.00
   3  -4   0    0.04    0.11
   3  -4   0    0.06    0.11
  -3  -4   0    0.23    0.11
  -3  -4   0    0.29    0.11
  -3  -4   0    0.05    0.64
   3  -4   0    0.12    0.34
   3  -4   0    0.08    0.17
  -3  -4   0    0.17    0.12
   3   4   0    0.14    0.10
   3   4   0    0.15    0.14
  -3   4   0    0.05    0.17
  -3   4   0    0.43    0.13
  -3   4   0    0.47    0.56
   3   4   0    0.07    0.11
   3   4   0    0.17    0.22
   4  -4   0   19.90    1.24
  -4  -4   0   19.01    1.23
  -4  -4   0   14.03    1.90
   4  -4   0   19.89    1.65
   4  -4   0   18.11    1.33
  -4  -4   0   18.74    1.21
   4  -4   0   18.62    1.23
   4  -4   0   20.87    1.56
  -4  -4   0   19.73    1.22
   4   4   0   18.52    1.22
  -4   4   0   17.64    1.24
  -4   4   0   15.00    1.71
   4   4   0   18.32    1.23
  -4   4   0   19.08    1.38
   4   4   0   18.77    1.26
   4   4   0   18.86    1.41
   5  -4   0   34.73    2.52
  -5  -4   0   31.71    2.07
  -5  -4   0   32.82    2.06
  -5  -4   0   32.74    2.09
   5  -4   0   33.71    2.22
   5  -4   0   31.40    2.29
   5  -4   0   36.83    2.15
   5  -4   0   33.89    2.14
  -5   4   0   31.57    2.09
   5   4   0   30.76    2.08
   5   4   0   32.34    2.08
   5   4   0   31.66    2.06
  -5   4   0   32.47    2.31
   5   4   0   32.89    2.33
  -6  -4   0  224.90   13.76
   6  -4   0  216.28   14.19
  -6  -4   0  216.36   13.95
   6  -4   0  227.08   13.95
  -6   4   0  233.54   14.17
  -6   4   0  213.75   14.35
   6   4   0  226.01   13.80
   6   4   0  247.73   14.16
   6   4   0  222.74   13.77
  -6   4   0  220.97   13.81
   6   4   0  221.96   13.78
   7  -4   0  135.26    8.33
  -7  -4   0  126.66    8.40
   7  -4   0  130.50    8.63
   7   4   0  134.71    8.18
  -7   4   0  131.46    8.72
  -7   4   0  129.50    8.22
   7   4   0  148.06    8.73
   7   4   0  129.99    8.19
   7   4   0  132.47    8.21
   8  -4   0    0.48    0.22
  -8  -4   0    0.55    0.36
   8  -4   0    1.02    0.53
   8   4   0    0.35    0.16
   8   4   0    0.44    0.13
   8   4   0    0.45    0.17
  -8   4   0    1.07    0.63
  -8   4   0    0.40    0.17
   9  -4   0   77.95    5.41
  -9  -4   0   77.49    5.27
   9  -4   0   76.11    5.03
   9   4   0   81.11    4.94
   9   4   0   83.22    4.99
   9   4   0   83.60    4.97
  -9   4   0   80.22    5.02
  -9   4   0   68.43    5.71
  10  -4   0   67.80    4.88
 -10  -4   0   71.55    4.82
  10  -4   0   68.07    4.49
  10   4   0   75.79    4.45
 -10   4   0   68.57    4.52
  10   4   0   73.18    4.41
  10   4   0   73.68    4.47
 -10   4   0   56.54    5.27
  11  -4   0   54.29    4.15
 -11  -4   0   57.08    4.14
  11  -4   0   58.02    3.78
 -11   4   0   57.22    3.85
  11   4   0   59.29    3.70
  11   4   0   61.35    3.73
  11   4   0   60.85    3.76
  12  -4   0   24.70    2.28
 -12  -4   0   26.58    2.33
  12  -4   0   29.24    1.93
  12   4   0   29.81    1.85
 -12   4   0   26.34    2.04
  12   4   0   29.49    1.92
 -12   4   0   17.38    2.89
  12   4   0   29.85    1.89
 -13  -4   0   46.15    3.52
  13  -4   0   46.45    3.39
  13  -4   0   46.40    3.00
  13   4   0   45.00    2.98
  13   4   0   44.73    2.93
 -13   4   0   43.65    3.20
  13   4   0   49.35    3.02
 -14  -4   0   41.44    3.56
  14  -4   0   49.96    3.07
  14  -4   0   48.95    3.44
  14   4   0   46.44    3.05
  14   4   0   46.53    3.08
 -14   4   0   45.01    3.29
  14   4   0   47.38    3.00
  15  -4   0   15.99    1.16
  15  -4   0   17.36    1.67
 -15  -4   0   14.85    1.84
  15   4   0   14.22    1.08
  15   4   0   15.45    1.14
 -15   4   0    8.98    2.19
 -15   4   0   13.14    1.46
  15   4   0   16.53    1.19
  16  -4   0    5.48    0.90
 -16  -4   0    6.16    1.26
  16  -4   0    6.82    0.65
  16  -4   0    5.64    0.79
 -16   4   0    4.63    1.83
  16   4   0    7.77    0.62
  16   4   0    6.19    0.71
  16   4   0    6.87    0.70
  17  -4   0    5.01    0.78
  17  -4   0    7.16    0.96
 -17  -4   0    3.40    1.04
  17  -4   0    5.27    0.60
  17   4   0    5.80    0.63
  17   4   0    5.55    0.55
 -17   4   0    2.77    1.63
  17   4   0    3.74    0.58
  18  -4   0    4.59    0.55
  18  -4   0    3.08    0.61
 -18  -4   0    4.29    1.21
  18  -4   0    4.82    0.80
  18   4   0    4.66    0.50
  18   4   0    3.39    0.58
  18   4   0    4.33    0.57
 -18   4   0    5.30    1.95
 -19  -4   0    1.12    0.99
  19  -4   0    0.91    0.48
  19  -4   0    1.01    0.33
  19  -4   0    1.49    0.56
  19   4   0    1.27    0.38
 -19   4   0    0.57    1.44
  19   4   0    1.65    0.34
  19   4   0    1.75    0.48
  20  -4   0    2.19    0.62
 -20  -4   0    1.73    1.07
  20  -4   0    3.40    0.47
  20  -4   0    2.23    0.59
  20   4   0    1.89    0.43
  20   4   0    2.31    0.54
 -20   4   0   -0.31    1.47
  20   4   0    2.27    0.40
  21  -4   0    0.20    0.30
  21  -4   0    0.49    0.50
  21  -4   0    0.05    0.39
 -21  -4   0   -0.19    0.87
  21   4   0    0.11    0.31
  21   4   0    0.29    0.29
 -21   4   0    0.43    1.51
  21   4   0   -0.30    0.35
  22  -4   0    2.95    0.51
  22  -4   0    3.58    0.69
 -22  -4   0    4.77    1.41
  22  -4   0    3.21    0.65
 -22   4   0    3.53    1.93
  22   4   0    4.32    0.73
  22   4   0    3.31    0.57
   0  -5   0   -0.10    0.13
   0  -5   0    0.05    0.12
   0  -5   0   -0.19    0.10
   0  -5   0    0.19    0.72
   0   5   0    0.14    0.13
   0   5   0    0.14    0.14
   0   5   0   -0.10    0.14
   0   5   0    0.66    0.72
  -1  -5   0    0.08    0.14
  -1  -5   0    0.59    0.16
  -1  -5   0    0.35    0.13
   1  -5   0    0.04    0.61
   1  -5   0    0.85    0.17
   1  -5   0    0.09    0.17
   1  -5   0    0.38    0.14
  -1  -5   0   -0.33    0.76
  -1   5   0    0.32    0.14
   1   5   0    0.29    0.13
  -1   5   0    0.23    0.18
  -1   5   0    0.71    0.16
  -1   5   0   -0.23    0.69
   1   5   0    0.22    0.13
   1   5   0    0.08    0.14
   1   5   0    1.08    0.86
   2  -5   0    1.77    0.69
   2  -5   0    0.27    0.18
  -2  -5   0    0.42    0.14
   2  -5   0    1.04    0.18
   2  -5   0    0.88    0.21
  -2  -5   0    3.22    1.02
  -2  -5   0    0.19    0.14
  -2  -5   0    0.44    0.14
   2   5   0    0.40    0.80
   2   5   0    0.32    0.14
  -2   5   0    1.26    0.18
   2   5   0    0.18    0.15
  -2   5   0    0.53    0.20
  -2   5   0    0.86    0.16
  -2   5   0    0.44    0.71
  -3  -5   0   17.73    1.22
  -3  -5   0   12.12    1.92
  -3  -5   0   19.00    1.16
   3  -5   0   21.72    1.79
   3  -5   0   17.70    1.25
  -3   5   0   16.18    1.16
   3   5   0   17.51    1.16
   3   5   0   17.17    1.17
   3   5   0   16.01    1.19
  -3   5   0   17.48    1.16
  -3   5   0   16.96    1.27
   4  -5   0  103.71    6.38
  -4  -5   0   94.07    7.10
   4  -5   0  116.51    6.83
  -4   5   0   94.23    6.41
   4   5   0   99.06    6.28
   4   5   0  100.15    6.31
   4   5   0  106.20    6.28
  -4   5   0   96.48    6.28
   4   5   0  104.94    6.45
   5  -5   0    5.24    1.04
   5  -5   0    7.86    1.02
  -5  -5   0    8.96    1.51
   5   5   0    9.32    0.68
  -5   5   0    9.68    0.90
  -5   5   0    9.49    0.69
   5   5   0    8.81    0.72
   5   5   0    8.60    0.68
   5   5   0   10.55    0.99
   6  -5   0   12.41    1.49
   6  -5   0   13.04    1.21
   6   5   0   13.81    0.96
   6   5   0   16.00    1.36
  -6   5   0   14.38    1.28
   6   5   0   13.62    0.97
  -6   5   0   12.93    0.97
   6   5   0   13.85    1.01
   7  -5   0    6.82    0.78
   7  -5   0    4.00    0.91
  -7   5   0    6.32    0.55
   7   5   0    6.47    0.50
  -7   5   0    7.32    1.04
   7   5   0    6.30    0.55
   7   5   0    7.19    0.54
   8  -5   0   15.33    1.74
   8  -5   0   16.94    1.33
  -8  -5   0   15.36    1.39
  -8   5   0   16.17    1.74
   8   5   0   17.08    1.14
  -8   5   0   17.05    1.20
   8   5   0   17.53    1.16
   8   5   0   17.57    1.18
   9  -5   0    7.30    1.15
  -9  -5   0    7.99    0.94
   9  -5   0    7.12    0.78
   9   5   0    7.68    0.63
   9   5   0    7.44    0.60
  -9   5   0    6.17    1.26
  -9   5   0    8.17    0.66
   9   5   0    8.25    0.65
  10  -5   0    0.47    0.60
 -10  -5   0    0.54    0.38
  10  -5   0   -0.10    0.23
  10   5   0   -0.10    0.18
 -10   5   0    0.43    0.21
  10   5   0    0.33    0.21
  10   5   0    0.04    0.13
 -10   5   0   -0.35    0.62
  11  -5   0   -0.60    0.52
  11  -5   0   -0.01    0.21
 -11  -5   0    0.05    0.42
 -11   5   0    0.58    0.26
  11   5   0   -0.13    0.19
  11   5   0    0.38    0.16
 -11   5   0   -0.68    0.71
  11   5   0    0.19    0.18
 -12  -5   0    0.49    0.49
  12  -5   0    0.12    0.24
  12  -5   0   -0.07    0.65
  12   5   0   -0.09    0.17
  12   5   0   -0.11    0.21
  12   5   0    0.18    0.21
 -12   5   0    0.07    0.22
 -12   5   0    0.43    0.86
  13  -5   0    8.78    1.38
  13  -5   0   11.38    0.92
 -13  -5   0   10.57    1.35
 -13   5   0    7.95    1.00
  13   5   0   11.34    0.88
 -13   5   0    8.00    1.89
  13   5   0   11.56    0.83
  13   5   0   11.03    0.90
 -14  -5   0    8.78    1.32
  14  -5   0   11.76    0.91
  14  -5   0    8.22    1.32
  14   5   0    9.12    0.84
 -14   5   0    6.38    1.81
  14   5   0   10.13    0.77
  14   5   0    9.01    0.80
 -14   5   0   10.54    1.14
 -15  -5   0   -0.23    0.52
  15  -5   0    0.03    0.52
  15  -5   0   -0.12    0.25
  15   5   0    0.23    0.20
  15   5   0    0.26    0.28
 -15   5   0    1.50    1.37
 -15   5   0    0.78    0.45
  15   5   0   -0.03    0.20
  16  -5   0    2.33    0.72
 -16  -5   0    1.67    0.80
  16  -5   0    2.38    0.44
  16   5   0    1.54    0.34
  16   5   0    1.95    0.42
 -16   5   0    1.22    0.52
 -16   5   0    3.51    1.80
  16   5   0    1.64    0.31
 -17  -5   0    1.14    0.80
  17  -5   0    2.35    0.80
  17  -5   0    1.67    0.39
  17   5   0    1.61    0.38
  17   5   0    1.38    0.41
 -17   5   0    2.18    1.70
  17   5   0    2.04    0.35
 -18  -5   0   -0.35    0.66
  18  -5   0    0.03    0.26
  18  -5   0    0.15    0.42
  18  -5   0   -0.05    0.47
 -18   5   0   -0.20    1.44
  18   5   0   -0.25    0.31
  18   5   0    0.27    0.24
  18   5   0    0.35    0.29
  19  -5   0    0.26    0.44
  19  -5   0    0.09    0.30
 -19  -5   0   -0.70    0.70
  19  -5   0   -0.22    0.43
 -19   5   0    1.15    1.70
  19   5   0    0.34    0.37
  19   5   0    0.65    0.33
  19   5   0    0.53    0.26
  20  -5   0   -0.06    0.44
  20  -5   0   -0.43    0.47
 -20  -5   0    0.34    0.84
  20  -5   0    0.41    0.34
  20   5   0   -0.14    0.27
  20   5   0   -0.16    0.33
 -20   5   0    2.36    2.23
  20   5   0    0.15    0.26
  21  -5   0   -0.03    0.29
 -21  -5   0   -0.43    0.83
  21  -5   0   -0.33    0.39
  21  -5   0    0.88    0.51
  21   5   0   -0.36    0.30
  21   5   0   -0.32    0.38
 -21   5   0   -0.26    1.79
  21   5   0    0.06    0.28
   0  -6   0  121.29    7.48
   0  -6   0  128.16    8.39
   0   6   0  118.26    7.49
   0   6   0  117.99    7.43
   0   6   0  119.32    7.43
  -1  -6   0   52.32    3.24
   1  -6   0   49.67    3.99
   1  -6   0   52.10    3.26
  -1  -6   0   44.77    4.05
   1   6   0   50.03    3.19
  -1   6   0   52.75    3.20
  -1   6   0   49.14    3.27
   1   6   0   49.55    3.25
   1   6   0   51.56    3.20
  -1   6   0   49.53    3.19
   2  -6   0   12.17    0.93
  -2  -6   0   12.59    0.89
  -2  -6   0    8.39    1.76
   2  -6   0   13.07    1.67
   2   6   0   11.23    0.89
  -2   6   0   11.94    0.86
   2   6   0   12.31    0.85
  -2   6   0   12.29    0.85
  -2   6   0   11.22    0.95
   2   6   0   11.37    0.86
   3  -6   0    7.40    1.22
  -3  -6   0    5.33    1.42
  -3  -6   0    7.76    0.62
  -3   6   0    7.26    0.59
   3   6   0    7.80    0.64
  -3   6   0    7.91    0.72
   3   6   0    7.60    0.59
  -3   6   0    7.10    0.57
   3   6   0    6.44    0.59
   4  -6   0   78.69    5.26
  -4  -6   0   72.78    5.75
   4   6   0   73.78    4.72
   4   6   0   79.82    4.93
   4   6   0   74.73    4.73
  -4   6   0   74.90    4.88
  -4   6   0   73.79    4.73
   4   6   0   76.90    4.78
  -5  -6   0  152.24   11.57
   5  -6   0  182.95   11.27
  -5   6   0  175.23   10.86
   5   6   0  182.48   10.89
   5   6   0  163.95   10.65
  -5   6   0  173.89   10.67
   5   6   0  176.11   10.65
   5   6   0  171.17   10.70
  -6  -6   0   92.36    7.80
   6  -6   0  111.26    7.45
   6  -6   0  116.13    7.24
  -6   6   0  110.37    6.87
   6   6   0  108.84    6.87
   6   6   0  114.75    6.92
   6   6   0  112.11    6.86
  -6   6   0  109.24    7.14
  -7  -6   0    9.51    1.97
   7  -6   0   15.80    1.80
   7  -6   0   16.00    1.36
   7   6   0   15.44    1.03
  -7   6   0   15.33    1.05
   7   6   0   13.47    1.04
  -7   6   0   14.81    1.45
   7   6   0   13.90    1.10
   8  -6   0    4.89    0.73
  -8  -6   0    6.41    1.56
   8  -6   0    4.33    1.01
   8   6   0    4.21    0.45
  -8   6   0    3.46    0.89
   8   6   0    5.42    0.52
  -8   6   0    5.34    0.53
   8   6   0    5.60    0.59
   9  -6   0    3.49    0.97
   9  -6   0    4.14    0.65
   9   6   0    3.59    0.44
  -9   6   0    4.64    1.02
   9   6   0    4.87    0.47
  -9   6   0    4.21    0.49
   9   6   0    4.83    0.43
  10  -6   0    1.37    0.74
 -10  -6   0    2.93    0.60
  10  -6   0    1.84    0.43
 -10   6   0    1.51    0.89
  10   6   0    2.42    0.37
  10   6   0    1.96    0.31
  10   6   0    2.18    0.29
 -10   6   0    1.95    0.33
  11  -6   0   -0.06    0.22
 -11  -6   0    0.37    0.42
  11  -6   0    0.63    0.77
  11   6   0   -0.10    0.19
 -11   6   0   -0.02    0.19
 -11   6   0    0.40    0.87
  11   6   0   -0.10    0.19
  11   6   0   -0.31    0.15
 -12  -6   0    5.47    0.90
  12  -6   0    4.62    1.08
  12  -6   0    3.00    0.52
  12   6   0    3.39    0.49
  12   6   0    4.10    0.47
  12   6   0    4.26    0.44
 -12   6   0    3.26    1.28
 -12   6   0    4.25    0.58
  13  -6   0    7.30    0.78
  13  -6   0    6.56    1.21
 -13  -6   0    6.43    1.02
  13   6   0    6.65    0.69
 -13   6   0    6.26    0.80
 -13   6   0    3.02    1.48
  13   6   0    6.84    0.60
  13   6   0    7.30    0.64
 -14  -6   0   -0.26    0.42
  14  -6   0    0.58    0.72
  14  -6   0   -0.14    0.28
  14   6   0    0.11    0.20
 -14   6   0   -0.68    1.03
  14   6   0    0.31    0.22
 -14   6   0   -0.03    0.34
  14   6   0    0.36    0.25
 -15  -6   0    0.64    0.63
  15  -6   0    0.77    0.67
  15  -6   0   -0.33    0.30
 -15   6   0    0.19    0.35
  15   6   0    0.52    0.30
 -15   6   0   -0.17    1.13
  15   6   0    0.37    0.22
  15   6   0    0.00    0.21
  16  -6   0    4.61    0.61
 -16  -6   0    2.64    0.85
  16  -6   0    2.87    0.95
 -16   6   0    1.58    1.61
  16   6   0    4.13    0.49
  16   6   0    4.50    0.61
 -16   6   0    3.56    0.80
  16   6   0    3.39    0.51
 -17  -6   0    4.17    1.06
  17  -6   0    3.96    1.01
  17  -6   0    7.17    0.75
  17   6   0    4.56    0.68
 -17   6   0    3.77    1.94
  17   6   0    5.83    0.60
 -17   6   0    3.87    0.90
  17   6   0    6.15    0.68
  18  -6   0    3.23    0.91
  18  -6   0    4.74    0.63
 -18  -6   0    2.66    0.92
 -18   6   0    1.95    0.71
  18   6   0    3.74    0.49
  18   6   0    4.71    0.65
 -18   6   0    1.08    1.82
  18   6   0    5.18    0.61
 -19  -6   0    3.32    1.08
  19  -6   0    4.58    0.99
  19  -6   0    6.63    0.71
  19  -6   0    4.56    0.83
  19   6   0    4.19    0.66
  19   6   0    4.51    0.64
  19   6   0    5.05    0.58
 -19   6   0    1.06    1.79
  20  -6   0    5.57    0.98
 -20  -6   0    5.32    1.29
  20  -6   0    8.10    0.83
  20  -6   0    7.01    1.17
  20   6   0    7.82    0.76
  20   6   0    5.19    0.78
  20   6   0    7.65    0.84
 -20   6   0    2.31    2.25
  21  -6   0    5.65    0.92
 -21  -6   0    5.14    1.36
  21  -6   0    5.91    1.04
  21  -6   0    8.63    0.85
  21   6   0    7.95    0.87
 -21   6   0    6.83    2.67
  21   6   0    7.27    0.94
  21   6   0    7.50    1.01
   0  -7   0   -0.51    0.64
   0   7   0    0.12    0.15
   0   7   0   -0.01    0.14
   0   7   0    0.16    0.20
  -1  -7   0   27.33    1.78
  -1  -7   0   26.37    3.05
   1  -7   0   21.84    2.64
  -1   7   0   26.36    1.72
  -1   7   0   25.05    1.80
   1   7   0   26.46    1.78
   1   7   0   26.22    1.73
  -1   7   0   24.32    1.71
   1   7   0   26.57    1.71
  -2  -7   0    4.23    0.46
   2  -7   0    4.74    1.17
  -2  -7   0    2.55    1.23
   2   7   0    4.10    0.47
  -2   7   0    3.61    0.39
   2   7   0    3.60    0.39
  -2   7   0    3.62    0.50
   2   7   0    4.16    0.43
  -2   7   0    3.74    0.42
  -3  -7   0    7.34    0.69
  -3  -7   0    4.00    1.42
   3  -7   0    8.61    1.37
   3   7   0    6.67    0.63
  -3   7   0    7.61    0.59
  -3   7   0    6.75    0.72
  -3   7   0    6.29    0.56
   3   7   0    7.38    0.58
   3   7   0    7.02    0.58
  -4  -7   0   13.01    2.16
   4  -7   0   11.26    1.59
  -4   7   0   12.45    1.13
  -4   7   0   15.15    1.00
   4   7   0   14.58    1.01
   4   7   0   14.19    1.06
   4   7   0   13.34    0.98
   5  -7   0    9.25    1.47
  -5  -7   0   13.56    2.26
   5  -7   0   15.33    1.62
  -5   7   0   11.28    1.08
   5   7   0   11.13    0.88
  -5   7   0   12.33    0.90
   5   7   0   12.37    0.89
   5   7   0   11.73    0.94
   6  -7   0    9.54    1.43
   6  -7   0    8.72    1.19
  -6  -7   0    5.59    1.66
  -6   7   0    8.37    0.98
  -6   7   0    7.83    0.66
   6   7   0    8.15    0.65
   6   7   0    8.19    0.66
   6   7   0    8.27    0.74
   7  -7   0   16.46    2.00
  -7  -7   0   12.26    2.26
   7  -7   0   19.58    1.66
  -7   7   0   18.06    1.25
   7   7   0   16.75    1.28
   7   7   0   17.28    1.22
   7   7   0   17.25    1.23
  -7   7   0   18.46    1.62
  -8  -7   0    5.96    1.74
   8  -7   0    6.17    1.23
   8  -7   0    7.10    0.96
   8   7   0    6.63    0.68
   8   7   0    7.41    0.62
  -8   7   0    6.61    0.61
   8   7   0    7.22    0.61
  -8   7   0    5.06    1.01
   9  -7   0    3.46    1.05
   9  -7   0    3.22    0.65
  -9  -7   0   -0.22    1.07
   9   7   0    2.55    0.38
  -9   7   0    2.57    0.40
   9   7   0    2.80    0.36
  -9   7   0    2.65    0.92
   9   7   0    2.37    0.43
 -10  -7   0   -0.46    1.08
  10  -7   0    2.51    0.98
  10  -7   0    3.09    0.60
  10   7   0    4.09    0.46
  10   7   0    4.13    0.54
 -10   7   0    2.93    1.07
  10   7   0    3.40    0.45
 -10   7   0    3.73    0.47
  11  -7   0    4.70    1.22
  11  -7   0    3.86    0.66
 -11  -7   0    2.93    1.54
  11   7   0    3.90    0.52
 -11   7   0    4.52    0.54
  11   7   0    5.00    0.53
 -11   7   0    1.78    1.07
  11   7   0    4.85    0.62
  12  -7   0    5.35    1.30
  12  -7   0    4.96    0.69
 -12   7   0    4.65    0.60
  12   7   0    3.75    0.49
 -12   7   0    3.31    1.32
  12   7   0    5.19    0.48
  12   7   0    4.88    0.55
  13  -7   0    3.15    1.08
  13  -7   0    4.25    0.64
  13   7   0    4.58    0.55
 -13   7   0    4.46    1.68
  13   7   0    4.00    0.48
  13   7   0    4.12    0.53
 -13   7   0    4.45    0.64
 -14  -7   0    0.67    0.62
  14  -7   0    0.13    0.70
  14  -7   0    1.02    0.42
  14   7   0    0.71    0.27
 -14   7   0    0.97    0.42
  14   7   0    0.60    0.25
  14   7   0    0.06    0.24
 -14   7   0    0.86    1.27
 -15  -7   0    9.52    1.39
  15  -7   0   13.37    1.10
  15  -7   0   13.11    1.79
 -15   7   0    9.79    1.16
  15   7   0   11.04    0.90
  15   7   0   11.77    0.97
  15   7   0   10.67    0.96
 -15   7   0   10.01    2.42
  16  -7   0    3.80    1.13
  16  -7   0    3.79    0.58
 -16  -7   0    3.28    0.91
  16   7   0    3.26    0.49
  16   7   0    3.17    0.56
 -16   7   0    2.48    0.69
 -16   7   0    1.47    1.57
  16   7   0    3.28    0.46
 -17  -7   0    1.95    0.81
  17  -7   0    0.82    0.37
  17  -7   0    0.90    0.92
  17   7   0    0.73    0.30
  17   7   0    0.79    0.32
 -17   7   0    1.68    0.68
 -17   7   0    1.93    1.63
  17   7   0    1.00    0.39
  18  -7   0    0.71    0.87
 -18  -7   0    0.86    0.78
  18  -7   0    1.26    0.47
  18   7   0    1.33    0.34
 -18   7   0    1.51    0.69
 -18   7   0    0.69    1.73
  18   7   0    1.12    0.36
  18   7   0    1.63    0.48
  19  -7   0    0.65    0.43
  19  -7   0   -1.20    0.56
 -19  -7   0    0.23    0.78
 -19   7   0    0.32    1.74
  19   7   0    0.75    0.32
 -19   7   0    0.76    0.68
  19   7   0    0.03    0.38
  19   7   0    0.49    0.36
  20  -7   0   -0.02    0.79
 -20  -7   0   -0.16    0.80
  20  -7   0    0.77    0.43
  20   7   0   -0.01    0.28
 -20   7   0   -2.14    1.67
  20   7   0    0.10    0.31
  20   7   0    0.97    0.46
   0  -8   0    2.46    1.18
   0   8   0    0.80    0.23
   0   8   0    0.71    0.23
   0   8   0    0.74    0.28
  -1  -8   0   14.58    2.28
   1  -8   0   11.71    2.00
   1   8   0   15.28    1.07
  -1   8   0   15.37    1.08
  -1   8   0   14.96    1.19
   1   8   0   13.40    1.14
   1   8   0   15.51    1.10
  -1   8   0   16.32    1.09
   2  -8   0   24.11    2.68
  -2  -8   0   18.62    2.75
   2   8   0   24.11    1.60
   2   8   0   23.39    1.61
   2   8   0   23.78    1.68
  -2   8   0   23.30    1.61
  -2   8   0   25.14    1.61
  -2   8   0   23.44    1.72
  -3  -8   0    3.92    1.53
   3  -8   0    6.39    1.36
   3   8   0    7.24    0.61
  -3   8   0    6.74    0.59
  -3   8   0    7.21    0.80
  -3   8   0    6.43    0.61
   3   8   0    7.52    0.68
   3   8   0    6.86    0.59
   4  -8   0   18.43    2.12
  -4  -8   0   11.71    2.25
  -4   8   0   17.55    1.22
   4   8   0   18.07    1.24
   4   8   0   17.94    1.24
  -4   8   0   15.96    1.39
   4   8   0   17.09    1.29
  -4   8   0   18.34    1.25
  -5  -8   0   15.77    2.57
   5  -8   0   16.10    1.89
   5  -8   0   12.23    1.83
   5   8   0   16.51    1.18
  -5   8   0   17.79    1.20
   5   8   0   17.20    1.19
   5   8   0   16.69    1.25
  -5   8   0   15.50    1.39
  -6  -8   0   22.87    3.47
   6  -8   0   38.65    2.94
   6  -8   0   44.49    3.32
   6   8   0   34.71    2.30
  -6   8   0   31.12    2.30
   6   8   0   35.94    2.37
  -6   8   0   37.14    2.61
   6   8   0   35.24    2.31
   7  -8   0   32.42    2.80
  -7  -8   0   19.15    3.12
   7  -8   0   28.94    2.43
  -7   8   0   29.83    2.32
   7   8   0   28.30    1.91
   7   8   0   28.48    1.99
  -7   8   0   27.53    1.93
   7   8   0   30.34    1.94
   8  -8   0    7.05    1.05
   8  -8   0    4.37    1.20
  -8  -8   0    2.87    1.66
  -8   8   0    3.89    0.51
   8   8   0    4.04    0.47
   8   8   0    4.61    0.51
  -8   8   0    4.63    0.96
   8   8   0    4.29    0.56
  -9  -8   0   30.45    3.90
   9  -8   0   34.31    2.37
   9  -8   0   32.85    3.17
   9   8   0   26.60    1.97
   9   8   0   26.81    1.89
   9   8   0   28.80    1.91
  -9   8   0   26.27    1.91
  -9   8   0   27.59    2.58
  10  -8   0   16.75    1.52
  10  -8   0   16.56    2.19
 -10  -8   0   12.00    2.55
 -10   8   0   15.33    1.21
  10   8   0   16.19    1.17
  10   8   0   16.04    1.20
 -10   8   0   13.40    2.01
  10   8   0   16.73    1.29
  11  -8   0    1.58    0.54
 -11  -8   0    3.57    1.56
  11  -8   0    1.75    1.03
  11   8   0    0.91    0.32
  11   8   0    0.57    0.24
  11   8   0    1.25    0.40
 -11   8   0    0.88    0.94
 -11   8   0    0.91    0.29
  12  -8   0    1.04    0.43
  12  -8   0    0.59    0.87
 -12  -8   0   -1.45    1.39
 -12   8   0    1.26    0.35
  12   8   0    0.85    0.40
  12   8   0    1.25    0.33
 -12   8   0    0.27    1.13
  12   8   0    0.52    0.29
  13  -8   0    5.23    1.38
  13  -8   0    7.71    0.94
 -13  -8   0    5.54    2.17
  13   8   0    7.50    0.80
  13   8   0    8.39    0.94
 -13   8   0    7.74    0.86
 -13   8   0    4.73    1.81
  13   8   0    9.35    0.78
  14  -8   0   14.63    1.32
  14  -8   0   11.25    1.92
 -14  -8   0   16.04    3.11
  14   8   0   16.46    1.23
 -14   8   0   13.46    2.63
 -14   8   0   14.98    1.31
  14   8   0   15.78    1.19
  14   8   0   15.23    1.37
  15  -8   0    6.34    0.86
  15  -8   0    8.52    1.64
 -15  -8   0    5.01    2.24
 -15   8   0    6.64    0.89
  15   8   0    7.43    0.81
 -15   8   0    4.24    1.98
  15   8   0    7.29    0.76
  15   8   0    8.04    0.96
 -16  -8   0    5.05    2.35
  16  -8   0    2.97    0.60
  16  -8   0    4.05    1.26
 -16   8   0    2.19    0.65
 -16   8   0    6.00    1.98
  16   8   0    2.61    0.46
  16   8   0    3.30    0.55
  16   8   0    3.80    0.70
  17  -8   0    3.76    0.65
  17  -8   0    1.58    1.02
 -17  -8   0    5.12    2.38
 -17   8   0    5.99    0.96
  17   8   0    3.21    0.53
  17   8   0    2.97    0.56
 -17   8   0    3.22    2.01
  18  -8   0    1.80    0.50
  18  -8   0    2.07    1.01
 -18  -8   0    1.81    2.04
  18   8   0    1.73    0.44
 -18   8   0    2.13    1.94
 -18   8   0    1.95    0.72
  18   8   0    2.42    0.55
  19  -8   0    1.04    0.50
  19  -8   0   -0.02    0.99
 -19   8   0    2.58    0.83
  19   8   0    0.82    0.38
 -19   8   0    1.58    2.16
  19   8   0    1.28    0.45
   0  -9   0    1.18    1.05
   0   9   0   -0.31    0.16
   0   9   0    0.11    0.18
   0   9   0    0.05    0.24
  -1  -9   0    0.86    1.03
   1  -9   0    2.40    1.23
   1   9   0   -0.14    0.23
  -1   9   0    0.26    0.28
  -1   9   0   -0.27    0.15
   1   9   0    0.04    0.21
  -1   9   0   -0.11    0.18
   1   9   0    0.17    0.19
   2  -9   0    1.71    1.08
  -2  -9   0   -0.03    1.04
  -2   9   0    2.22    0.46
   2   9   0    2.91    0.45
   2   9   0    2.07    0.35
   2   9   0    2.72    0.36
  -2   9   0    3.78    0.44
  -2   9   0    3.47    0.39
  -3  -9   0    0.61    1.23
   3  -9   0    1.21    1.01
  -3   9   0    0.45    0.23
   3   9   0    1.01    0.31
  -3   9   0    0.19    0.31
   3   9   0    0.75    0.24
   3   9   0    0.65    0.23
  -3   9   0    1.32    0.27
   4  -9   0   -0.13    0.73
  -4  -9   0   -0.21    1.08
  -4   9   0    0.03    0.32
  -4   9   0   -0.20    0.16
   4   9   0    0.24    0.26
  -4   9   0    0.26    0.19
   4   9   0    0.11    0.19
   4   9   0   -0.09    0.19
   5  -9   0    1.31    0.95
  -5  -9   0    3.01    1.42
   5  -9   0    3.03    0.99
  -5   9   0    1.93    0.53
   5   9   0    2.85    0.45
   5   9   0    2.60    0.37
   5   9   0    1.83    0.34
  -5   9   0    2.23    0.36
   6  -9   0    2.71    0.90
  -6  -9   0    1.36    1.45
   6  -9   0    2.43    1.01
   6   9   0    2.14    0.35
  -6   9   0    2.56    0.62
  -6   9   0    1.52    0.31
   6   9   0    1.53    0.34
   6   9   0    2.09    0.41
  -7  -9   0    0.74    1.22
   7  -9   0    1.80    0.79
   7  -9   0   -0.11    0.82
   7   9   0    1.93    0.34
   7   9   0    1.43    0.36
   7   9   0    2.18    0.43
  -7   9   0    1.87    0.61
  -7   9   0    2.28    0.37
   8  -9   0    0.69    0.92
  -8  -9   0    0.53    1.43
   8  -9   0    0.67    0.57
   8   9   0    0.20    0.22
  -8   9   0   -0.08    0.47
   8   9   0   -0.09    0.24
   8   9   0    0.20    0.25
  -8   9   0    0.09    0.23
   9  -9   0   -0.10    0.51
  -9  -9   0    0.22    1.30
   9  -9   0   -0.97    0.67
   9   9   0   -0.15    0.27
   9   9   0   -0.26    0.23
  -9   9   0   -0.04    0.24
  -9   9   0   -0.74    0.54
   9   9   0   -0.05    0.19
 -10  -9   0    0.72    1.43
  10  -9   0    0.50    0.95
  10  -9   0    1.39    0.59
 -10   9   0    1.31    0.36
  10   9   0    0.67    0.29
 -10   9   0    0.59    0.80
  10   9   0    0.99    0.31
  10   9   0    1.79    0.44
  11  -9   0    0.22    0.43
  11  -9   0    1.20    1.10
 -11  -9   0   -0.59    1.22
  11   9   0    0.22    0.32
  11   9   0    0.35    0.30
 -11   9   0   -0.46    0.19
 -11   9   0   -0.11    0.89
  11   9   0    0.25    0.27
  12  -9   0    3.08    0.64
  12  -9   0    0.49    0.95
 -12  -9   0    3.42    1.89
  12   9   0    1.85    0.40
 -12   9   0    2.10    1.35
 -12   9   0    2.12    0.44
  12   9   0    2.84    0.55
  12   9   0    2.71    0.43
 -13  -9   0    2.06    2.00
  13  -9   0    2.32    0.62
  13  -9   0    2.65    1.15
 -13   9   0    3.17    1.58
  13   9   0    1.54    0.49
 -13   9   0    2.76    0.52
  13   9   0    2.73    0.44
  13   9   0    2.71    0.46
  14  -9   0    3.59    1.43
 -14  -9   0    0.36    1.79
  14  -9   0    3.37    0.69
  14   9   0    3.12    0.63
  14   9   0    2.90    0.52
  14   9   0    2.15    0.45
 -14   9   0    1.66    1.45
 -14   9   0    2.79    0.56
  15  -9   0    0.76    1.06
  15  -9   0    1.33    0.52
 -15  -9   0    1.26    1.85
 -15   9   0    1.15    0.47
  15   9   0    1.43    0.42
 -15   9   0    3.60    1.92
  15   9   0    1.09    0.49
  15   9   0    0.66    0.32
  16  -9   0    0.01    0.48
 -16  -9   0   -0.13    1.88
  16  -9   0    0.99    1.13
 -16   9   0   -0.21    0.35
 -16   9   0    1.94    1.90
  16   9   0    0.09    0.27
  16   9   0    0.21    0.35
  16   9   0    0.21    0.45
 -17  -9   0    0.62    2.20
  17  -9   0    0.47    1.05
  17  -9   0    0.08    0.43
  17   9   0    0.73    0.42
  17   9   0    0.27    0.45
 -17   9   0    0.25    0.51
  17   9   0    0.03    0.31
 -17   9   0   -1.24    1.55
  18  -9   0    1.22    1.27
 -18  -9   0   -3.03    2.11
  18  -9   0    0.11    0.46
  18   9   0   -0.08    0.31
  18   9   0    0.26    0.43
 -18   9   0   -0.10    0.56
 -18   9   0    2.03    2.05
  18   9   0    0.35    0.49
   0 -10   0    5.42    1.66
   0  10   0    8.24    0.85
   0  10   0    7.73    0.75
   0  10   0    8.00    0.72
  -1 -10   0   11.44    2.28
   1 -10   0   13.48    2.31
   1  10   0   14.83    1.25
   1  10   0   15.57    1.15
  -1  10   0   15.77    1.30
  -1  10   0   16.46    1.16
   1  10   0   14.73    1.13
  -1  10   0   15.73    1.17
   2 -10   0    6.73    1.67
  -2 -10   0    9.24    2.18
   2  10   0    9.09    0.77
   2  10   0    9.15    0.76
  -2  10   0    9.35    0.93
  -2  10   0    8.97    0.77
  -2  10   0    7.59    0.75
   2  10   0    9.60    0.88
  -3 -10   0    2.65    1.51
   3 -10   0    0.89    0.94
  -3  10   0    0.59    0.26
  -3  10   0   -0.01    0.23
  -3  10   0    0.30    0.34
   3  10   0    0.34    0.24
   3  10   0    0.75    0.32
   3  10   0    0.65    0.25
   4 -10   0   -0.79    0.65
  -4 -10   0    0.82    1.34
  -4  10   0    0.64    0.26
  -4  10   0   -0.37    0.19
   4  10   0    0.13    0.23
   4  10   0   -0.07    0.23
  -4  10   0    0.09    0.37
   4  10   0   -0.07    0.26
   5 -10   0    8.09    1.69
   5 -10   0    8.73    1.61
  -5 -10   0    3.43    1.86
   5  10   0    7.10    0.74
  -5  10   0    4.78    0.83
  -5  10   0    6.59    0.66
   5  10   0    5.17    0.60
   5  10   0    6.18    0.63
   6 -10   0   29.70    2.76
  -6 -10   0   28.21    3.82
   6 -10   0   27.91    3.14
   6  10   0   31.12    2.02
   6  10   0   29.84    2.00
  -6  10   0   27.17    2.01
  -6  10   0   31.44    2.35
   6  10   0   27.95    2.07
   7 -10   0   22.13    2.30
  -7 -10   0   14.62    2.89
   7 -10   0   24.89    2.82
   7  10   0   19.48    1.49
   7  10   0   19.83    1.43
   7  10   0   19.01    1.40
  -7  10   0   17.95    1.41
  -7  10   0   20.10    1.86
  -8 -10   0    1.21    1.50
   8 -10   0    1.37    0.83
   8 -10   0    1.34    1.17
  -8  10   0    0.74    0.63
   8  10   0    1.15    0.33
  -8  10   0    1.08    0.33
   8  10   0    1.26    0.36
   8  10   0    0.50    0.33
   9 -10   0   15.97    2.46
   9 -10   0   18.41    1.95
  -9 -10   0   15.83    2.99
  -9  10   0   17.03    1.29
  -9  10   0   16.45    2.09
   9  10   0   16.40    1.24
   9  10   0   15.65    1.25
   9  10   0   16.66    1.36
 -10 -10   0   21.93    3.54
  10 -10   0   24.71    2.14
  10 -10   0   18.57    2.66
  10  10   0   23.79    1.66
  10  10   0   22.04    1.75
 -10  10   0   26.29    2.95
  10  10   0   22.28    1.65
 -10  10   0   23.10    1.68
  11 -10   0   11.15    2.02
  11 -10   0   10.69    1.35
 -11 -10   0    7.63    2.41
 -11  10   0    9.90    0.95
  11  10   0   10.86    1.07
  11  10   0   11.58    0.95
  11  10   0   11.52    0.95
 -11  10   0    9.28    1.87
  12 -10   0   10.05    1.22
  12 -10   0    9.27    1.89
 -12 -10   0    5.00    2.35
  12  10   0    7.68    0.80
  12  10   0    8.34    0.85
  12  10   0    7.30    0.91
 -12  10   0    8.87    1.99
 -12  10   0    7.71    0.84
  13 -10   0    7.83    1.90
 -13 -10   0    0.96    2.17
  13 -10   0    8.13    1.14
  13  10   0   10.15    0.87
  13  10   0    9.71    1.05
 -13  10   0    8.36    0.92
  13  10   0    8.63    0.91
 -13  10   0    9.19    2.22
 -14 -10   0   -0.44    1.68
  14 -10   0    4.77    0.88
  14 -10   0    6.08    1.66
 -14  10   0    5.49    0.77
  14  10   0    5.85    0.74
  14  10   0    7.76    0.76
 -14  10   0    2.28    1.65
  14  10   0    6.57    0.88
 -15 -10   0    5.42    2.63
  15 -10   0    4.26    0.78
  15 -10   0    5.96    1.55
 -15  10   0    4.68    0.75
 -15  10   0    3.06    1.86
  15  10   0    6.04    0.70
  15  10   0    5.28    0.81
  15  10   0    3.42    0.61
  16 -10   0    4.57    1.46
 -16 -10   0    1.86    1.98
  16 -10   0    3.07    0.70
  16  10   0    3.38    0.54
 -16  10   0    3.40    2.16
  16  10   0    3.48    0.59
  16  10   0    2.69    0.72
 -16  10   0    3.74    0.73
  17 -10   0    0.81    0.60
  17 -10   0    2.94    1.39
 -17 -10   0    1.12    2.44
 -17  10   0    2.14    0.68
 -17  10   0    2.15    1.96
  17  10   0    1.57    0.50
  17  10   0    0.36    0.54
  17  10   0    1.50    0.43
   0 -11   0    0.22    1.09
   0  11   0   -0.15    0.26
   0  11   0   -0.20    0.20
   0  11   0   -0.07    0.31
   1 -11   0    3.41    1.58
  -1 -11   0   -0.12    1.15
   1  11   0    1.29    0.43
  -1  11   0    0.92    0.34
  -1  11   0    1.98    0.35
  -1  11   0    0.84    0.39
   1  11   0    1.15    0.31
   1  11   0    1.08    0.31
   2 -11   0    0.33    1.04
  -2 -11   0   -0.40    1.15
  -2  11   0    1.00    0.44
  -2  11   0    1.26    0.33
   2  11   0    1.01    0.34
  -2  11   0    0.78    0.29
   2  11   0    0.47    0.38
   2  11   0    0.68    0.28
  -3 -11   0   13.90    2.61
   3 -11   0   15.94    2.41
  -3  11   0   13.43    1.04
   3  11   0   12.18    1.05
  -3  11   0   12.87    1.25
   3  11   0   11.22    1.12
   3  11   0   14.55    1.05
  -3  11   0   13.48    1.03
   4 -11   0    6.92    1.64
  -4 -11   0    5.95    2.22
  -4  11   0    7.22    0.73
  -4  11   0    7.61    1.00
   4  11   0    8.15    0.73
   4  11   0    8.05    0.88
  -4  11   0    7.41    0.76
   4  11   0    9.08    0.82
   5 -11   0    3.92    1.33
   5 -11   0    7.96    1.64
  -5 -11   0    4.94    2.01
  -5  11   0    8.25    0.76
   5  11   0    6.41    0.70
   5  11   0    6.48    0.80
  -5  11   0    6.29    1.00
   5  11   0    7.05    0.73
   6 -11   0   16.21    2.35
   6 -11   0   12.31    1.93
  -6 -11   0    7.15    2.31
   6  11   0   15.28    1.11
   6  11   0   13.35    1.10
   6  11   0   13.69    1.21
  -6  11   0   12.72    1.50
  -6  11   0   15.05    1.14
  -7 -11   0    0.99    1.94
   7 -11   0   -0.01    0.98
   7 -11   0    1.14    0.86
   7  11   0    0.62    0.33
  -7  11   0    0.70    0.61
   7  11   0    1.34    0.34
   7  11   0    0.87    0.37
  -7  11   0    1.30    0.33
  -8 -11   0    1.43    1.74
   8 -11   0    2.66    1.29
   8 -11   0    0.93    0.81
   8  11   0    1.48    0.40
   8  11   0    1.77    0.41
   8  11   0    1.71    0.48
  -8  11   0    1.72    0.82
  -8  11   0    1.51    0.40
  -9 -11   0    9.88    2.67
   9 -11   0   12.80    2.25
   9 -11   0   18.16    2.00
  -9  11   0   15.20    1.21
   9  11   0   15.58    1.31
   9  11   0   15.85    1.20
   9  11   0   15.12    1.20
  -9  11   0   11.73    1.93
  10 -11   0   -0.45    0.93
 -10 -11   0    0.66    1.63
  10 -11   0    2.18    0.86
 -10  11   0   -0.48    0.86
 -10  11   0    1.28    0.39
  10  11   0    1.69    0.38
  10  11   0    2.09    0.43
  10  11   0    1.89    0.48
  11 -11   0    0.87    0.67
  11 -11   0    2.01    1.38
 -11 -11   0   -0.50    1.96
  11  11   0    0.36    0.29
 -11  11   0   -0.03    0.97
  11  11   0    0.55    0.40
 -11  11   0    0.22    0.28
  11  11   0    0.91    0.37
  12 -11   0    0.77    1.25
  12 -11   0    0.54    0.58
 -12 -11   0    0.51    2.02
  12  11   0   -0.35    0.25
  12  11   0    0.39    0.30
  12  11   0    0.01    0.38
 -12  11   0    0.07    1.27
 -12  11   0    0.42    0.31
  13 -11   0    0.39    0.50
  13 -11   0   -0.66    1.09
 -13 -11   0    1.00    2.17
  13  11   0    0.54    0.31
  13  11   0   -0.10    0.42
 -13  11   0    0.50    1.38
  13  11   0    0.40    0.35
 -13  11   0    0.07    0.33
  14 -11   0    0.51    1.28
 -14 -11   0   -1.97    2.01
  14 -11   0    0.98    0.60
  14  11   0    0.21    0.36
  14  11   0    0.84    0.40
  14  11   0    1.36    0.53
 -14  11   0    0.61    1.50
 -14  11   0    0.05    0.34
  15 -11   0    2.86    1.45
  15 -11   0   -0.10    0.57
 -15 -11   0    1.22    2.27
  15  11   0    2.77    0.56
 -15  11   0    1.86    1.79
 -15  11   0    2.25    0.57
  15  11   0    1.01    0.39
  15  11   0    2.11    0.76
  16 -11   0    0.94    0.62
 -16 -11   0   -1.40    2.14
  16 -11   0    0.07    1.38
  16  11   0    0.93    0.39
  16  11   0    1.06    0.48
 -16  11   0    2.02    0.56
 -16  11   0    0.39    2.15
   0 -12   0   57.68    5.03
   0  12   0   47.35    3.17
   0  12   0   46.43    3.33
   0  12   0   48.47    3.17
  -1 -12   0   23.26    3.59
   1 -12   0   36.20    3.98
  -1  12   0   27.90    2.18
   1  12   0   30.50    2.01
   1  12   0   26.28    2.12
  -1  12   0   29.41    2.00
   1  12   0   29.15    2.02
  -1  12   0   29.28    2.03
  -2 -12   0    6.73    2.01
   2 -12   0   10.98    2.30
  -2  12   0   10.97    1.20
   2  12   0    9.76    1.06
  -2  12   0    8.22    0.83
  -2  12   0   10.00    0.94
   2  12   0   10.66    0.90
   2  12   0    9.42    0.91
  -3 -12   0    3.84    1.93
   3 -12   0    4.85    1.56
  -3  12   0    3.66    0.75
   3  12   0    3.93    0.68
  -3  12   0    4.56    0.59
   3  12   0    4.84    0.61
   3  12   0    5.40    0.64
  -3  12   0    4.70    0.58
   4 -12   0    3.38    1.30
  -4 -12   0    3.60    2.05
  -4  12   0    6.25    0.68
   4  12   0    7.62    0.87
   4  12   0    5.85    0.69
   4  12   0    6.55    0.70
  -4  12   0    5.63    0.93
  -5 -12   0    4.03    1.94
   5 -12   0   10.09    2.02
   5 -12   0    8.44    1.72
  -5  12   0    6.44    0.73
   5  12   0    5.47    0.79
   5  12   0    7.04    0.71
   5  12   0    5.81    0.72
  -5  12   0    7.19    1.10
   6 -12   0    0.75    0.94
  -6 -12   0    1.47    1.77
   6 -12   0    2.08    1.24
   6  12   0    0.45    0.32
  -6  12   0    0.85    0.58
   6  12   0    0.28    0.35
   6  12   0    0.14    0.29
  -6  12   0    0.56    0.32
   7 -12   0    3.63    1.51
   7 -12   0    1.46    0.97
  -7 -12   0    2.54    2.03
  -7  12   0    1.41    0.70
   7  12   0    2.51    0.46
  -7  12   0    1.20    0.37
   7  12   0    1.99    0.51
   7  12   0    1.68    0.37
  -8 -12   0    3.00    2.28
   8 -12   0    5.27    1.34
   8 -12   0    3.78    1.49
  -8  12   0    6.09    0.74
  -8  12   0    5.18    1.22
   8  12   0    7.20    0.76
   8  12   0    7.91    0.83
   8  12   0    7.74    0.88
  -9 -12   0    1.03    2.01
   9 -12   0    1.05    0.86
   9 -12   0    1.81    1.32
   9  12   0    0.79    0.36
  -9  12   0    0.62    0.31
   9  12   0    0.43    0.36
   9  12   0   -0.17    0.30
  -9  12   0   -0.09    0.75
  10 -12   0    2.04    1.23
 -10 -12   0   -0.61    1.90
  10 -12   0    0.30    0.70
 -10  12   0    0.60    1.00
  10  12   0   -0.02    0.32
 -10  12   0   -0.09    0.29
  10  12   0    0.38    0.27
  10  12   0    0.57    0.44
  11 -12   0    3.13    1.51
  11 -12   0   -0.13    0.77
 -11 -12   0    0.15    1.96
 -11  12   0    0.69    0.38
  11  12   0    1.36    0.43
 -11  12   0    0.69    1.20
  11  12   0    0.88    0.50
  11  12   0    0.86    0.36
  12 -12   0    1.10    0.71
 -12 -12   0   -0.86    2.09
  12 -12   0   -0.45    1.47
  12  12   0    1.43    0.76
 -12  12   0    2.23    1.58
  12  12   0    1.25    0.42
  12  12   0    0.69    0.38
 -12  12   0    1.46    0.46
 -13 -12   0    3.76    2.83
  13 -12   0    1.50    0.77
  13 -12   0    0.97    1.44
  13  12   0    2.49    0.52
  13  12   0    2.39    0.48
 -13  12   0    2.24    0.50
 -13  12   0    2.10    1.65
  14 -12   0   -0.14    1.26
  14 -12   0    0.20    0.55
 -14 -12   0   -2.44    1.84
  14  12   0    0.65    0.43
 -14  12   0   -0.37    1.50
 -14  12   0    0.23    0.39
  14  12   0    0.41    0.40
   0 -13   0    2.63    1.59
   0  13   0   -0.19    0.28
   0  13   0    0.16    0.39
   0  13   0    0.30    0.28
   1 -13   0    0.09    1.36
  -1 -13   0   -0.22    1.42
   1  13   0    0.01    0.29
   1  13   0    0.56    0.43
  -1  13   0   -0.21    0.24
  -1  13   0    0.29    0.41
  -1  13   0    0.20    0.33
   1  13   0   -0.05    0.25
  -2 -13   0    0.36    1.57
   2 -13   0    1.23    1.28
   2  13   0   -0.37    0.23
  -2  13   0    0.16    0.39
   2  13   0   -0.33    0.31
  -2  13   0    0.15    0.25
  -2  13   0   -0.06    0.31
   2  13   0    0.09    0.37
   3 -13   0   -1.57    0.87
  -3 -13   0    0.31    1.58
  -3  13   0    0.72    0.34
  -3  13   0    0.15    0.28
  -3  13   0    0.34    0.44
   3  13   0   -0.25    0.29
   3  13   0    0.36    0.33
   3  13   0    0.26    0.40
  -4 -13   0   -1.63    1.54
   4 -13   0    0.03    1.01
  -4  13   0    0.53    0.54
   4  13   0    0.21    0.32
   4  13   0    0.60    0.42
  -4  13   0    0.25    0.29
   4  13   0    0.54    0.31
   5 -13   0   -0.13    0.98
   5 -13   0    2.42    1.42
  -5 -13   0    0.57    1.68
   5  13   0    2.16    0.43
  -5  13   0    1.14    0.64
   5  13   0    1.29    0.47
   5  13   0    1.90    0.47
  -5  13   0    1.47    0.43
  -6 -13   0    3.86    2.34
   6 -13   0    4.16    1.37
   6 -13   0    5.23    1.67
  -6  13   0    2.53    0.51
   6  13   0    2.48    0.48
   6  13   0    1.43    0.48
  -6  13   0    1.02    0.68
   6  13   0    2.38    0.51
   7 -13   0    2.38    1.43
   7 -13   0    0.37    0.85
  -7 -13   0   -2.06    1.71
   7  13   0    0.39    0.40
   7  13   0   -0.11    0.26
  -7  13   0    1.13    0.42
   7  13   0    0.14    0.33
  -7  13   0    0.94    0.77
  -8 -13   0    1.15    2.16
   8 -13   0    2.41    1.49
   8 -13   0   -0.19    0.83
  -8  13   0   -0.56    0.72
   8  13   0   -0.37    0.31
  -8  13   0   -0.07    0.27
   8  13   0   -0.11    0.51
   8  13   0    0.59    0.34
   9 -13   0   -1.35    0.74
  -9 -13   0    2.36    2.36
   9 -13   0   -1.39    1.30
  -9  13   0   -0.16    0.32
   9  13   0   -0.06    0.31
  -9  13   0    1.07    1.05
   9  13   0    0.25    0.35
  10 -13   0   -0.54    0.65
  10 -13   0    0.92    1.46
 -10 -13   0   -0.27    1.85
  10  13   0   -0.06    0.34
 -10  13   0   -0.46    0.30
  10  13   0   -0.13    0.32
 -10  13   0    0.44    1.06
  11 -13   0    1.20    1.58
 -11 -13   0   -1.61    1.91
  11 -13   0    0.67    0.77
 -11  13   0    0.16    0.33
  11  13   0    0.10    0.37
  11  13   0   -0.04    0.29
 -11  13   0   -0.70    1.17
  12 -13   0    0.66    0.77
  12 -13   0   -2.33    1.45
 -12 -13   0   -1.27    1.92
  12  13   0   -0.49    0.32
 -12  13   0    1.21    1.56
  12  13   0    0.28    0.39
 -12  13   0    0.42    0.42
   0 -14   0    2.05    1.99
   0  14   0    6.78    0.97
   0  14   0    5.21    0.70
   0  14   0    6.28    0.73
  -1 -14   0    2.71    1.83
   1 -14   0    2.07    1.63
  -1  14   0    2.04    0.48
   1  14   0    2.59    0.47
  -1  14   0    1.86    0.66
   1  14   0    2.60    0.62
  -1  14   0    2.63    0.50
   1  14   0    2.44    0.47
  -2 -14   0    0.40    1.65
   2 -14   0    0.21    1.23
  -2  14   0    0.72    0.34
  -2  14   0    0.66    0.54
   2  14   0    1.47    0.40
  -2  14   0    1.10    0.38
   2  14   0    2.47    0.60
   2  14   0    1.34    0.41
   3 -14   0    1.81    1.45
  -3 -14   0    1.97    1.79
  -3  14   0    1.78    0.47
   3  14   0    1.71    0.46
   3  14   0    1.31    0.57
  -3  14   0    1.61    0.42
   3  14   0    1.28    0.42
  -3  14   0    2.01    0.71
   4 -14   0    0.26    1.17
   4 -14   0    0.35    1.28
  -4 -14   0    1.25    1.62
  -4  14   0    1.17    0.65
   4  14   0    2.91    0.54
   4  14   0    1.68    0.41
  -4  14   0    1.71    0.47
   5 -14   0    0.29    1.41
  -5 -14   0   -0.26    1.77
   5 -14   0    0.39    1.13
  -5  14   0    1.23    0.72
   5  14   0    1.96    0.48
   5  14   0    1.80    0.47
  -5  14   0    1.72    0.49
  -6 -14   0   -0.56    1.61
   6 -14   0    0.52    1.35
   6 -14   0    0.06    1.19
   6  14   0    0.97    0.41
  -6  14   0    0.50    0.37
   6  14   0    0.12    0.35
  -6  14   0    0.47    0.75
   7 -14   0    3.40    1.69
  -7 -14   0    0.04    1.86
   7 -14   0    0.79    1.08
   7  14   0    1.23    0.45
  -7  14   0    1.57    0.91
  -7  14   0    0.75    0.40
   7  14   0    1.39    0.40
  -8 -14   0    1.29    2.22
   8 -14   0    2.21    1.66
   8 -14   0    2.79    1.21
   8  14   0    2.19    0.54
   8  14   0    2.28    0.48
  -8  14   0    4.00    0.65
  -8  14   0    2.27    1.20
   9 -14   0    1.17    0.96
  -9 -14   0    1.69    2.45
   9 -14   0    2.36    1.65
   9  14   0    1.80    0.50
   9  14   0    1.47    0.45
  -9  14   0    2.82    1.32
  -9  14   0    2.53    0.55
  10 -14   0    1.21    0.99
 -10 -14   0    1.95    2.54
  10 -14   0    0.22    1.41
  10  14   0    1.64    0.52
  10  14   0    2.60    0.57
 -10  14   0    3.53    0.67
 -10  14   0    1.68    1.34
   0 -15   0   -0.17    1.52
   0  15   0   -0.35    0.34
   0  15   0   -0.09    0.36
  -1 -15   0    5.32    2.20
   1 -15   0    3.42    1.89
  -1  15   0    2.35    0.56
   1  15   0    4.02    0.61
   1  15   0    3.62    0.58
  -1  15   0    4.56    0.65
  -2 -15   0    5.74    2.47
   2 -15   0    0.73    1.78
   2  15   0    0.30    0.33
  -2  15   0   -0.02    0.30
  -2  15   0    0.37    0.37
  -2  15   0   -0.36    0.64
   2  15   0    0.38    0.39
   3 -15   0    0.83    1.26
  -3 -15   0   -0.54    1.58
   3  15   0   -0.03    0.31
  -3  15   0    0.00    0.61
  -3  15   0    0.28    0.39
   3  15   0   -0.23    0.37
   4 -15   0    0.90    1.53
  -4 -15   0   -1.56    1.69
   4 -15   0    2.37    1.84
   4  15   0   -0.47    0.33
   4  15   0    0.51    0.38
  -4  15   0    0.99    0.37
  -4  15   0   -0.26    0.61
   5 -15   0    1.39    1.63
  -5 -15   0   -0.27    1.63
   5 -15   0    0.19    1.22
  -5  15   0    1.06    0.76
   5  15   0   -0.23    0.29
   5  15   0    0.00    0.36
  -5  15   0    0.08    0.36
   6 -15   0    0.63    1.20
  -6 -15   0    5.63    2.61
   6 -15   0   -0.36    1.51
  -6  15   0    0.64    0.89
   6  15   0    0.18    0.35
  -6  15   0   -0.16    0.40
   6  15   0   -0.01    0.37
 -22   0   1   -0.95    0.94
  22   0  -1   -0.33    0.27
  22   0  -1    0.19    0.42
 -21   0   1   -0.47    0.96
  21   0  -1   -0.21    0.32
  21   0  -1    0.07    0.35
  20   0  -1    0.32    0.34
 -20   0   1   -0.24    0.92
  20   0  -1   -0.12    0.20
  20   0  -1   -0.12    0.25
  19   0  -1    0.29    0.33
  19   0  -1   -0.02    0.26
 -19   0   1   -1.23    0.82
  19   0  -1   -0.11    0.19
 -18   0   1    0.57    0.88
  18   0  -1    0.13    0.20
  18   0  -1    0.07    0.24
  18   0  -1    0.07    0.26
  17   0  -1   -0.15    0.17
  17   0  -1   -0.02    0.27
 -17   0   1    0.02    0.86
  17   0  -1   -0.10    0.25
  16   0  -1    0.11    0.16
  16   0  -1    0.45    0.31
 -16   0   1   -0.15    0.82
  16   0  -1    0.13    0.22
 -15   0   1   -0.78    0.71
  15   0  -1   -0.07    0.15
  15   0  -1   -0.31    0.26
  15   0  -1    0.36    0.26
  14   0  -1   -0.13    0.21
 -14   0   1   -0.55    0.67
  14   0  -1    0.22    0.20
  14   0  -1    0.19    0.15
 -13   0   1    0.28    0.73
  13   0  -1   -0.01    0.12
  13   0  -1   -0.12    0.19
  13   0  -1   -0.07    0.19
  12   0  -1    0.03    0.19
 -12   0   1   -0.10    0.16
  12   0  -1    0.00    0.11
 -12   0   1    0.34    0.72
  12   0  -1    0.22    0.21
 -11   0   1   -0.18    0.13
 -11   0   1   -0.14    0.66
  11   0  -1    0.11    0.18
  11   0  -1    0.03    0.10
  11   0  -1   -0.20    0.15
 -10   0   1   -0.52    0.53
 -10   0   1   -0.17    0.12
  10   0  -1    0.05    0.16
  10   0  -1   -0.14    0.09
  10   0  -1   -0.13    0.13
   9   0  -1   -0.24    0.14
  -9   0   1    0.41    0.63
   9   0  -1   -0.04    0.15
   9   0  -1    0.04    0.10
  -9   0   1   -0.09    0.12
   8   0  -1   -0.02    0.08
  -8   0   1   -0.01    0.10
   8   0  -1   -0.05    0.12
  -8   0   1   -0.91    0.44
   8   0  -1    0.15    0.17
  -8   0   1   -0.23    0.35
   7   0  -1    0.97    0.77
  -7   0   1    0.02    0.09
  -7   0   1    0.47    0.33
  -7   0   1   -0.17    0.48
   7   0  -1   -0.04    0.13
   7   0  -1    0.06    0.11
   7   0  -1   -0.19    0.19
   7   0  -1   -0.03    0.06
  -6   0   1   -0.07    0.26
   6   0  -1   -0.15    0.13
   6   0  -1   -0.12    0.09
   6   0  -1    0.00    0.19
  -6   0   1   -0.16    0.07
   6   0  -1    0.00    0.05
  -6   0   1   -0.64    0.37
   6   0  -1   -0.02    0.51
   5   0  -1   -0.13    0.05
  -5   0   1   -0.08    0.07
   5   0  -1   -0.11    0.14
   5   0  -1   -0.27    0.09
  -5   0   1   -0.44    0.20
   5   0  -1   -0.24    0.49
  -5   0   1   -0.01    0.36
   4   0  -1   -0.01    0.09
  -4   0   1    0.48    0.25
   4   0  -1    0.04    0.37
  -4   0   1   -0.09    0.06
  -4   0   1   -0.02    0.11
  -4   0   1   -0.08    0.31
   4   0  -1    0.30    0.18
   4   0  -1   -0.03    0.04
  -3   0   1   -0.13    0.19
   3   0  -1   -0.38    0.27
  -3   0   1    0.05    0.09
   3   0  -1    0.01    0.03
  -3   0   1    0.13    0.24
  -3   0   1   -0.04    0.06
   3   0  -1    0.02    0.16
   3   0  -1   -0.16    0.08
   2   0  -1    0.08    0.17
  -2   0   1   -0.01    0.06
   2   0  -1    0.10    0.12
  -2   0   1   -0.03    0.15
  -2   0   1   -0.06    0.13
   2   0  -1   -0.09    0.05
   1   0  -1   -1.18    0.12
[truncated: 841,708 more chars]
