# Supplementary material for: Structural characterization of two benzene-1,2-di­amine complexes of zinc chloride: a mol­ecular compound and a co-crystal salt
Source: Acta Crystallogr E Crystallogr Commun. 2016 Jun 24;72(Pt 7):1037–42. doi: 10.1107/S2056989016010033 (PMC4992933; doi:10.1107/S2056989016010033)
Supplement: Supplementary file 2 [file e-72-01037-Iasup2.hkl]

data_Ia                                                                         
_shelx_title ' orthorhombic_a.res in Pnma'                                      
_shelx_refln_list_code          4                                               
_shelx_F_calc_maximum      211.02                                               
_exptl_crystal_F_000       488.00                                               
_reflns_d_resolution_high  0.7601                                               
                                                                                
loop_                                                                           
 _space_group_symop_operation_xyz                                               
 'x, y, z'                                                                      
 '-x+1/2, -y, z+1/2'                                                            
 '-x, y+1/2, -z'                                                                
 'x+1/2, -y+1/2, -z+1/2'                                                        
 '-x, -y, -z'                                                                   
 'x-1/2, y, -z-1/2'                                                             
 'x, -y-1/2, z'                                                                 
 '-x-1/2, y-1/2, z-1/2'                                                         
                                                                                
_cell_length_a     8.4039                                                       
_cell_length_b     7.5206                                                       
_cell_length_c    14.1667                                                       
_cell_angle_alpha  90.000                                                       
_cell_angle_beta   90.000                                                       
_cell_angle_gamma  90.000                                                       
                                                                                
_shelx_F_squared_multiplier     1.000                                           
                                                                                
loop_                                                                           
 _refln_index_h                                                                 
 _refln_index_k                                                                 
 _refln_index_l                                                                 
 _refln_F_squared_calc                                                          
 _refln_F_squared_meas                                                          
 _refln_F_squared_sigma                                                         
 _refln_observed_status                                                         
   2   0   0       9350.80      10048.96       278.10 o                         
   4   0   0       2014.64       2131.45        72.68 o                         
   6   0   0       3003.45       2992.31       102.06 o                         
   8   0   0       3812.92       3638.38       124.54 o                         
  10   0   0         60.32         50.58         6.64 o                         
   2   1   0      10148.44      10004.70       177.99 o                         
   4   1   0       2271.29       2396.78        51.25 o                         
   6   1   0       2517.17       2459.06        59.67 o                         
   8   1   0         40.07         24.68         3.18 o                         
  10   1   0        305.26        314.47        11.29 o                         
   0   2   0      24072.59      22372.13       395.97 o                         
   2   2   0      10451.43      10635.35       157.75 o                         
   4   2   0      25219.32      25070.96       525.46 o                         
   6   2   0        685.49        684.12        18.19 o                         
   8   2   0        164.95        161.01         7.01 o                         
  10   2   0        250.03        265.54        12.82 o                         
   2   3   0       6261.84       6163.24        96.94 o                         
   4   3   0        829.72        872.72        19.44 o                         
   6   3   0       1510.80       1493.25        37.25 o                         
   8   3   0         11.54          2.56         3.37 o                         
  10   3   0        267.29        278.33        13.27 o                         
   0   4   0      44528.39      42017.25       743.80 o                         
   2   4   0       2916.50       2999.63        50.70 o                         
   4   4   0        477.30        502.30        12.67 o                         
   6   4   0       1421.44       1330.97        28.55 o                         
   8   4   0       1948.61       1842.21        59.39 o                         
  10   4   0         32.24         27.83         7.59 o                         
   2   5   0       2206.17       2144.31        46.70 o                         
   4   5   0        456.04        441.29        11.59 o                         
   6   5   0       1010.74       1025.49        24.82 o                         
   8   5   0         42.06         31.38         4.72 o                         
   0   6   0       1456.47       1466.78        54.80 o                         
   2   6   0       1467.51       1435.66        35.42 o                         
   4   6   0       4750.25       4737.76       101.88 o                         
   6   6   0        236.74        247.20        12.49 o                         
   8   6   0         26.59         20.12         5.82 o                         
   2   7   0        761.10        699.35        43.28 o                         
   4   7   0         68.75         59.10         5.78 o                         
   6   7   0        210.72        213.32        12.02 o                         
   2   8   0        457.76        462.20        29.86 o                         
   4   8   0         19.31         22.51         8.66 o                         
   6   8   0        222.48        245.36        25.54 o                         
   4   9   0         59.36         56.27        13.85 o                         
   1   0   1       1158.04       1257.03        21.21 o                         
   2   0   1       2441.70       2541.75        42.54 o                         
   3   0   1         33.71         46.43         1.81 o                         
   4   0   1         14.50         17.76         1.71 o                         
   5   0   1        282.87        325.46         9.38 o                         
   6   0   1        844.74        807.95        21.08 o                         
   7   0   1       1150.65       1183.48        30.28 o                         
   8   0   1         46.33         44.32         4.16 o                         
   9   0   1        265.79        255.16        13.68 o                         
  10   0   1        184.92        181.31         8.44 o                         
  11   0   1          1.79          4.21         8.01 o                         
   0   1   1       6928.42       6485.52       101.74 o                         
   1   1   1       5431.32       5347.03        56.10 o                         
   2   1   1          0.10          1.47         0.54 o                         
   3   1   1       3416.45       3602.20        44.00 o                         
   4   1   1       3516.08       3460.77        51.98 o                         
   5   1   1        907.27        833.45        15.04 o                         
   6   1   1         76.98         67.70         2.71 o                         
   7   1   1        103.62        108.54         3.71 o                         
   8   1   1        753.97        735.07        14.28 o                         
   9   1   1        415.72        382.31         8.84 o                         
  10   1   1         23.71         27.23         3.13 o                         
   1   2   1       4350.27       4810.46        45.26 o                         
   2   2   1       1963.07       1975.84        21.64 o                         
   3   2   1       5122.08       5217.40        71.06 o                         
   4   2   1          5.77          6.21         2.28 o                         
   5   2   1       1187.44       1128.70        18.76 o                         
   6   2   1       1023.07       1006.62        18.23 o                         
   7   2   1          7.04          8.81         1.67 o                         
   8   2   1          4.94          0.45         1.84 o                         
   9   2   1          1.37          1.87         2.19 o                         
  10   2   1         99.78         89.80         5.39 o                         
   0   3   1       2385.17       2330.18        27.69 o                         
   1   3   1       2708.03       2850.19        25.54 o                         
   2   3   1        126.74        147.19         2.56 o                         
   3   3   1       2008.47       2067.81        25.63 o                         
   4   3   1       2758.18       2700.23        37.47 o                         
   5   3   1        482.70        446.83         7.56 o                         
   6   3   1          9.30          8.46         1.54 o                         
   7   3   1         48.72         52.60         4.13 o                         
   8   3   1        387.63        378.61         8.89 o                         
   9   3   1        336.65        316.28         9.63 o                         
  10   3   1         33.79         33.74         3.88 o                         
   1   4   1       1011.41        935.92         9.25 o                         
   2   4   1       1537.04       1511.07        18.46 o                         
   3   4   1          4.14          5.71         0.94 o                         
   4   4   1          4.47          4.07         1.17 o                         
   5   4   1         78.58         85.83         2.87 o                         
   6   4   1        416.19        405.76         8.25 o                         
   7   4   1        566.18        580.11        12.45 o                         
   8   4   1         24.67         29.91         3.84 o                         
   9   4   1        151.70        142.38         6.02 o                         
  10   4   1        101.81        110.17         8.31 o                         
   0   5   1       2022.80       2099.12        28.00 o                         
   1   5   1       1004.69       1070.27        12.84 o                         
   2   5   1         28.98         31.12         1.37 o                         
   3   5   1        714.44        728.05        11.65 o                         
   4   5   1        583.69        590.25        10.42 o                         
   5   5   1        289.47        286.71         6.23 o                         
   6   5   1         80.76         73.44         3.26 o                         
   7   5   1         46.82         43.84         3.18 o                         
   8   5   1        321.92        314.44         8.26 o                         
   9   5   1        139.23        126.81         5.99 o                         
   1   6   1        285.46        273.27         4.52 o                         
   2   6   1        478.65        447.90        12.47 o                         
   3   6   1       1030.31       1018.14        16.77 o                         
   4   6   1          6.16          9.18         1.86 o                         
   5   6   1        333.21        331.21         7.60 o                         
   6   6   1        275.47        288.68         7.82 o                         
   7   6   1          1.24          1.43         2.68 o                         
   8   6   1          0.18          4.55         3.02 o                         
   0   7   1        177.51        179.91         9.47 o                         
   1   7   1        367.86        357.23        10.34 o                         
   2   7   1         61.62         59.43         3.29 o                         
   3   7   1        310.05        287.15        14.00 o                         
   4   7   1        517.86        514.34        16.56 o                         
   5   7   1         58.96         63.03         5.67 o                         
   6   7   1          2.15          3.50         3.95 o                         
   7   7   1          3.66          4.97         4.41 o                         
   1   8   1        138.70        146.72        14.72 o                         
   2   8   1        162.70        161.37        12.77 o                         
   3   8   1          2.01          3.84         3.10 o                         
   4   8   1          0.77          0.05         3.44 o                         
   5   8   1         19.02         23.40         4.79 o                         
   6   8   1         44.79         48.22         7.11 o                         
   2   9   1         20.69         17.75         9.52 o                         
   3   9   1         67.46         79.21        14.28 o                         
   4   9   1         21.25         18.61        10.39 o                         
   0   0   2       1973.31       1761.37        37.98 o                         
   1   0   2       9250.35       8987.22       121.71 o                         
   2   0   2       5375.88       5464.22        85.75 o                         
   3   0   2       4831.87       4936.28        82.37 o                         
   4   0   2       1775.17       1849.86        44.85 o                         
   5   0   2       3410.86       3290.19        78.82 o                         
   6   0   2        262.79        227.77         7.62 o                         
   7   0   2        655.53        639.68        25.73 o                         
   8   0   2        143.09        137.30         6.63 o                         
   9   0   2        695.89        722.77        24.01 o                         
  10   0   2          9.50          9.89         3.90 o                         
   1   1   2       5235.42       5329.99        55.97 o                         
   2   1   2        874.73        871.96        10.87 o                         
   3   1   2       2646.94       2677.36        31.87 o                         
   4   1   2        680.78        756.61        12.87 o                         
   5   1   2       1307.07       1289.04        24.27 o                         
   6   1   2          0.25         -0.15         1.22 o                         
   7   1   2       1036.43       1011.44        19.96 o                         
   8   1   2         48.94         46.08         3.06 o                         
   9   1   2        193.80        182.76         6.20 o                         
  10   1   2          2.23          1.91         2.84 o                         
   0   2   2      17621.13      16939.43       228.96 o                         
   1   2   2       6286.62       6294.59        64.66 o                         
   2   2   2        901.12        952.02        10.74 o                         
   3   2   2       3144.24       3119.99        39.71 o                         
   4   2   2        508.28        461.65         7.85 o                         
   5   2   2       3138.38       2994.38        51.03 o                         
   6   2   2        469.27        448.09         9.31 o                         
   7   2   2        671.01        673.27        13.40 o                         
   8   2   2        118.31        110.31         4.36 o                         
   9   2   2        480.05        462.61        10.71 o                         
  10   2   2         70.78         59.87         5.19 o                         
   1   3   2       2210.75       2110.17        20.20 o                         
   2   3   2        182.83        184.46         2.70 o                         
   3   3   2       2854.92       2908.83        37.10 o                         
   4   3   2        390.25        412.08         6.61 o                         
   5   3   2       1302.81       1281.26        18.65 o                         
   6   3   2          0.57          1.25         1.46 o                         
   7   3   2        538.27        533.84        10.64 o                         
   8   3   2         50.52         46.45         2.98 o                         
   9   3   2         93.22         84.20         4.82 o                         
  10   3   2          0.13          0.42         3.21 o                         
   0   4   2        112.79        136.72         2.71 o                         
   1   4   2       2962.85       2976.42        30.17 o                         
   2   4   2       1236.15       1226.94        15.57 o                         
   3   4   2       1715.80       1717.73        23.21 o                         
   4   4   2        770.66        783.68        12.24 o                         
   5   4   2       1394.43       1350.03        20.56 o                         
   6   4   2        176.07        175.01         4.61 o                         
   7   4   2        256.64        264.35         7.28 o                         
   8   4   2         70.16         70.33         4.16 o                         
   9   4   2        363.99        362.56         9.79 o                         
  10   4   2          6.59          5.31         4.57 o                         
   1   5   2       2001.70       2010.56        23.47 o                         
   2   5   2         46.14         47.57         1.81 o                         
   3   5   2        628.05        612.08        10.00 o                         
   4   5   2         97.08         98.43         3.16 o                         
   5   5   2        260.38        253.05         5.74 o                         
   6   5   2          3.22          1.71         1.86 o                         
   7   5   2        482.94        463.58        10.24 o                         
   8   5   2         11.87         13.09         2.70 o                         
   9   5   2        106.31        107.93         6.26 o                         
   0   6   2       1801.03       1843.62        40.36 o                         
   1   6   2        947.47        956.26        15.59 o                         
   2   6   2        253.95        247.74         5.88 o                         
   3   6   2        518.18        520.99        10.35 o                         
   4   6   2        111.37        114.88         4.31 o                         
   5   6   2        643.07        623.78        13.29 o                         
   6   6   2        119.52        116.80         5.45 o                         
   7   6   2        157.67        174.44         7.73 o                         
   8   6   2         43.85         40.99         4.53 o                         
   1   7   2        147.91        142.69         4.51 o                         
   2   7   2          3.30          3.00         1.80 o                         
   3   7   2        624.46        606.77        22.74 o                         
   4   7   2         58.94         53.13         4.97 o                         
   5   7   2        303.34        297.60        17.36 o                         
   6   7   2          1.07          2.92         3.56 o                         
   7   7   2         62.43         64.02         6.54 o                         
   0   8   2          0.60          5.63         6.06 o                         
   2   8   2        132.84        140.46        18.83 o                         
   3   8   2        195.60        209.38         9.37 o                         
   4   8   2        125.40        117.10         7.51 o                         
   5   8   2        124.35        113.60         8.62 o                         
   6   8   2         31.25         34.81         5.96 o                         
   2   9   2          1.39         10.39         8.66 o                         
   3   9   2         23.67         14.72         9.52 o                         
   4   9   2          7.16          8.66         9.52 o                         
   1   0   3      19735.44      19378.76       273.55 o                         
   2   0   3       4676.38       4809.75        75.71 o                         
   3   0   3       2914.17       3164.79        50.39 o                         
   4   0   3          0.96          3.61         1.69 o                         
   5   0   3        637.19        585.82        18.31 o                         
   6   0   3       2349.90       2282.69        88.25 o                         
   7   0   3       2791.77       2630.03        89.00 o                         
   8   0   3         15.40         21.33         3.89 o                         
   9   0   3        656.88        649.96        32.72 o                         
  10   0   3        230.90        211.15        10.53 o                         
   0   1   3       3948.98       3924.29        58.74 o                         
   1   1   3       2156.55       2156.87        21.11 o                         
   2   1   3         62.57         56.66         1.22 o                         
   3   1   3       1638.17       1576.84        20.58 o                         
   4   1   3       3363.90       3243.05        79.10 o                         
   5   1   3       1199.96       1157.89        22.36 o                         
   6   1   3         18.91         17.65         2.15 o                         
   7   1   3        287.73        273.80         7.36 o                         
   8   1   3        767.84        745.30        16.17 o                         
   9   1   3        226.64        222.91         7.05 o                         
  10   1   3         35.02         38.29         3.79 o                         
   1   2   3       3911.56       4011.55        42.49 o                         
   2   2   3       4032.98       4118.11        43.69 o                         
   3   2   3       9389.95       9433.88       118.68 o                         
   4   2   3          4.85          8.72         1.05 o                         
   5   2   3       4787.88       4680.48        74.68 o                         
   6   2   3       1693.95       1654.48        27.85 o                         
   7   2   3         51.70         50.28         3.08 o                         
   8   2   3         33.32         28.78         2.77 o                         
   9   2   3         52.20         46.02         3.52 o                         
  10   2   3        234.75        240.82         8.92 o                         
   0   3   3       2938.43       2936.66        46.79 o                         
   1   3   3       1297.80       1265.02        14.67 o                         
   2   3   3         10.50          9.94         0.70 o                         
   3   3   3       1020.02       1013.35        13.51 o                         
   4   3   3       2302.47       2323.57        33.95 o                         
   5   3   3        626.26        622.15        10.25 o                         
   6   3   3         12.87         12.03         1.65 o                         
   7   3   3        108.91        105.17         4.05 o                         
   8   3   3        518.57        529.70        11.92 o                         
   9   3   3        211.70        221.66         8.26 o                         
  10   3   3         26.33         24.13         4.05 o                         
   1   4   3       7333.00       7344.05        92.53 o                         
   2   4   3       2024.70       1953.11        23.19 o                         
   3   4   3        671.10        648.67         8.46 o                         
   4   4   3          4.34          3.38         0.80 o                         
   5   4   3        287.54        289.97         6.28 o                         
   6   4   3       1092.40       1106.35        19.61 o                         
   7   4   3       1473.45       1483.73        29.42 o                         
   8   4   3          7.86          6.46         2.75 o                         
   9   4   3        364.16        353.27        11.80 o                         
   0   5   3       1487.36       1448.20        25.04 o                         
   1   5   3        448.65        446.34         6.69 o                         
   2   5   3          7.52          8.79         0.64 o                         
   3   5   3        249.36        244.44         4.62 o                         
   4   5   3        950.99        930.51        15.85 o                         
   5   5   3        447.09        422.69         9.95 o                         
   6   5   3          9.15         11.14         2.28 o                         
   7   5   3        118.48        117.08         4.96 o                         
   8   5   3        256.40        257.36         9.05 o                         
   9   5   3         53.04         58.75         5.57 o                         
   1   6   3        418.31        415.87         7.67 o                         
   2   6   3        785.65        740.09        20.37 o                         
   3   6   3       2215.77       2149.28        40.15 o                         
   4   6   3          0.24          1.63         1.99 o                         
   5   6   3       1234.94       1199.26        32.47 o                         
   6   6   3        404.59        399.16        10.34 o                         
   7   6   3         23.82         26.84         3.56 o                         
   8   6   3          7.45          7.95         3.69 o                         
   0   7   3        409.97        423.45        18.51 o                         
   1   7   3        159.79        151.85         4.79 o                         
   2   7   3          0.59         -0.25         1.69 o                         
   3   7   3        139.60        139.42         6.92 o                         
   4   7   3        318.15        317.78         9.07 o                         
   5   7   3         60.56         59.90         4.70 o                         
   6   7   3          1.51          5.44         3.42 o                         
   7   7   3          6.99         11.37         5.19 o                         
   1   8   3        953.03        953.36        36.57 o                         
   2   8   3        204.02        198.66        19.48 o                         
   3   8   3        109.52        112.79         9.14 o                         
   4   8   3          1.50          0.12         3.71 o                         
   5   8   3         62.15         59.25         6.21 o                         
   6   8   3        152.80        145.66        23.93 o                         
   3   9   3          9.76         29.43        10.82 o                         
   4   9   3         64.93         55.83        13.85 o                         
   0   0   4      24318.00      20891.29       458.60 o                         
   1   0   4        331.57        329.35         5.04 o                         
   2   0   4       5209.63       5555.68        79.30 o                         
   3   0   4         34.78         40.95         2.27 o                         
   4   0   4       2944.16       2787.18        75.48 o                         
   5   0   4         32.58         25.62         2.88 o                         
   6   0   4        495.25        490.31        14.92 o                         
   7   0   4          1.09          5.27         2.75 o                         
   8   0   4       2319.70       2222.30        56.89 o                         
   9   0   4          5.28          1.49         3.33 o                         
  10   0   4         19.05         21.19         4.75 o                         
   1   1   4          8.91          8.37         0.71 o                         
   2   1   4       6044.80       6058.09        65.63 o                         
   3   1   4        310.83        332.67         5.54 o                         
   4   1   4          3.11         10.61         1.43 o                         
   5   1   4        128.59        131.32         3.96 o                         
   6   1   4       4308.14       4167.44        67.51 o                         
   7   1   4         55.34         56.59         3.17 o                         
   8   1   4         43.34         43.90         3.14 o                         
   9   1   4          9.09         10.96         2.66 o                         
  10   1   4        366.87        377.91        10.05 o                         
   0   2   4       2308.48       2253.65        31.29 o                         
   1   2   4         60.35         58.76         1.10 o                         
   2   2   4        245.63        235.76         3.45 o                         
   3   2   4          8.73          9.48         0.83 o                         
   4   2   4      10149.58      10028.86       136.59 o                         
   5   2   4        104.94         96.44         3.35 o                         
   6   2   4        179.09        180.62         5.15 o                         
   7   2   4         38.36         35.75         2.69 o                         
   8   2   4        569.82        566.43        12.03 o                         
   9   2   4          3.18          2.11         2.44 o                         
  10   2   4        211.98        236.35         9.16 o                         
   1   3   4        118.10        133.16         2.80 o                         
   2   3   4       4253.64       4223.33        51.95 o                         
   3   3   4         56.08         62.68         1.68 o                         
   4   3   4          4.11          7.60         1.03 o                         
   5   3   4          6.99          8.63         1.51 o                         
   6   3   4       2742.39       2740.13        43.05 o                         
   7   3   4         95.94         87.50         3.75 o                         
   8   3   4         45.90         52.18         3.42 o                         
   9   3   4         19.59         21.32         3.48 o                         
  10   3   4        294.77        300.91        11.65 o                         
   0   4   4       8444.30       8330.98       138.77 o                         
   1   4   4          4.63          7.84         1.48 o                         
   2   4   4       1394.38       1403.85        19.41 o                         
   3   4   4          0.12          0.10         0.73 o                         
   4   4   4       1107.20       1101.73        15.57 o                         
   5   4   4          2.79          4.11         1.39 o                         
   6   4   4        266.04        270.45         6.69 o                         
   7   4   4          0.23         -0.26         2.30 o                         
   8   4   4       1132.78       1163.92        23.37 o                         
   9   4   4          3.52          6.13         3.11 o                         
   1   5   4         21.16         21.73         1.17 o                         
   2   5   4       1823.29       1783.06        24.44 o                         
   3   5   4        233.57        236.71         4.37 o                         
   4   5   4          2.29          2.12         1.31 o                         
   5   5   4         77.75         74.61         3.84 o                         
   6   5   4       1490.37       1489.67        27.95 o                         
   7   5   4          4.50          6.76         2.61 o                         
   8   5   4          8.40          6.26         3.07 o                         
   9   5   4          0.12          2.56         4.40 o                         
   0   6   4        396.73        418.28        12.44 o                         
   1   6   4          0.31          1.61         1.18 o                         
   2   6   4        103.66         94.03         4.93 o                         
   3   6   4         11.82         12.74         2.15 o                         
   4   6   4       1992.61       1947.41        35.45 o                         
   5   6   4         28.51         36.56         3.24 o                         
   6   6   4         53.64         55.14         4.04 o                         
   7   6   4         18.01         20.53         3.45 o                         
   8   6   4        116.55        124.25         7.70 o                         
   1   7   4         59.39         63.81         3.56 o                         
   2   7   4        669.34        660.50        13.53 o                         
   3   7   4          0.02          0.88         2.16 o                         
   4   7   4          1.16          3.04         2.52 o                         
   5   7   4          2.37          3.22         2.68 o                         
   6   7   4        442.17        423.65        19.22 o                         
   7   7   4         40.49         37.64         6.53 o                         
   0   8   4        852.96        849.53        47.61 o                         
   1   8   4          0.90          8.18         4.91 o                         
   2   8   4        160.15        156.77         8.56 o                         
   3   8   4          0.18          2.33         3.90 o                         
   4   8   4         76.35         70.89         6.85 o                         
   5   8   4          0.64          3.30         4.93 o                         
   6   8   4         41.74         44.39         8.62 o                         
   3   9   4         53.28         43.71        12.12 o                         
   1   0   5        299.08        350.15         7.02 o                         
   2   0   5       1087.05       1063.06        15.46 o                         
   3   0   5       7614.61       7854.66       165.98 o                         
   4   0   5         36.55         36.03         2.78 o                         
   5   0   5       3121.96       3113.26        68.18 o                         
   6   0   5          4.85          6.36         2.60 o                         
   7   0   5        226.43        226.36         8.83 o                         
   8   0   5         30.46         34.81         4.13 o                         
   9   0   5         23.15         22.03         4.07 o                         
  10   0   5         37.97         37.41         5.13 o                         
   0   1   5       5633.18       5531.84        72.67 o                         
   1   1   5       1077.98       1065.96        10.61 o                         
   2   1   5        818.89        921.67        10.72 o                         
   3   1   5       1332.27       1302.13        18.86 o                         
   4   1   5       1979.29       1977.12        30.98 o                         
   5   1   5        368.68        378.00         7.98 o                         
   6   1   5        198.09        189.95         5.40 o                         
   7   1   5         74.51         69.65         3.94 o                         
   8   1   5        370.46        361.55         8.91 o                         
   9   1   5        256.82        263.46         7.78 o                         
  10   1   5          0.67          3.41         2.67 o                         
   1   2   5       4479.08       4406.31        53.93 o                         
   2   2   5        832.40        794.74         9.89 o                         
   3   2   5        217.61        250.38         4.51 o                         
   4   2   5         37.67         35.21         1.77 o                         
   5   2   5         57.06         55.91         3.55 o                         
   6   2   5         10.20         10.10         1.94 o                         
   7   2   5       1587.37       1593.38        27.90 o                         
   8   2   5         11.92         11.52         2.48 o                         
   9   2   5        356.31        359.67         9.34 o                         
  10   2   5         22.52         17.53         3.84 o                         
   0   3   5       1825.48       1772.93        27.13 o                         
   1   3   5        865.24        855.90        12.00 o                         
   2   3   5        788.20        839.52        11.20 o                         
   3   3   5        910.31        909.71        11.70 o                         
   4   3   5       1699.99       1745.68        25.03 o                         
   5   3   5        305.47        302.39         6.54 o                         
   6   3   5         43.37         41.41         2.70 o                         
   7   3   5         70.84         74.35         3.51 o                         
   8   3   5        184.64        185.11         6.14 o                         
   9   3   5        160.57        166.81         7.00 o                         
  10   3   5          4.12          6.22         5.68 o                         
   1   4   5         50.56         57.57         1.92 o                         
   2   4   5        543.56        523.33         7.43 o                         
   3   4   5       3204.50       3284.49        40.94 o                         
   4   4   5          1.86          2.09         0.88 o                         
   5   4   5       1397.65       1393.21        22.82 o                         
   6   4   5          2.93          1.39         1.78 o                         
   7   4   5         99.27         96.07         4.83 o                         
   8   4   5         17.27         19.18         3.35 o                         
   9   4   5          9.96         11.28         3.47 o                         
   0   5   5       1486.99       1478.98        29.69 o                         
   1   5   5        454.98        444.55         7.33 o                         
   2   5   5         24.87         28.07         1.39 o                         
   3   5   5        488.35        480.45         8.10 o                         
   4   5   5        332.14        332.72         7.33 o                         
   5   5   5        100.09         96.74         4.32 o                         
   6   5   5        118.46        102.75         4.77 o                         
   7   5   5         16.96         29.20         3.64 o                         
   8   5   5        197.33        189.33         7.92 o                         
   9   5   5        105.24        113.50        10.28 o                         
   1   6   5        985.81        998.98        16.56 o                         
   2   6   5        187.34        181.85         5.22 o                         
   3   6   5         36.98         36.17         2.97 o                         
   4   6   5          4.55          4.39         2.51 o                         
   5   6   5          4.30          5.78         2.82 o                         
   6   6   5          3.77          5.06         2.91 o                         
   7   6   5        442.46        430.51        12.50 o                         
   8   6   5          2.15          4.04         3.98 o                         
   0   7   5         95.60        103.44         7.71 o                         
   1   7   5        128.84        138.81         7.70 o                         
   2   7   5        192.84        183.61         6.37 o                         
   3   7   5        122.57        118.77         5.09 o                         
   4   7   5        403.51        408.11        14.00 o                         
   5   7   5         50.61         54.89         4.40 o                         
   6   7   5          0.03          2.55         3.68 o                         
   7   7   5         14.07         17.69         4.76 o                         
   1   8   5         11.64         13.56         3.82 o                         
   2   8   5         69.00         66.77         6.09 o                         
   3   8   5        453.43        468.05        17.44 o                         
   4   8   5          0.44          2.31         4.22 o                         
   5   8   5        214.81        205.50        12.61 o                         
   1   9   5         33.90         22.51         9.52 o                         
   3   9   5         43.30         23.80        11.25 o                         
   0   0   6       6612.49       6619.67       158.03 o                         
   1   0   6       6540.46       6366.41        95.15 o                         
   2   0   6       2029.98       1840.51        30.09 o                         
   3   0   6       2673.03       2713.92        49.86 o                         
   4   0   6       3484.86       3449.71        74.74 o                         
   5   0   6       4321.39       4246.00        91.92 o                         
   6   0   6       1486.43       1531.51        35.65 o                         
   7   0   6       1258.11       1261.28        36.20 o                         
   8   0   6        195.96        204.82         8.63 o                         
   9   0   6        442.51        467.36        14.94 o                         
  10   0   6        200.45        225.90        14.45 o                         
   1   1   6       5845.28       5894.01        74.47 o                         
   2   1   6       1142.26       1215.51        14.68 o                         
   3   1   6       2087.81       1927.05        26.34 o                         
   4   1   6          4.29          6.37         1.42 o                         
   5   1   6       1026.26       1018.67        16.48 o                         
   6   1   6       1255.80       1306.83        21.89 o                         
   7   1   6        640.84        654.56        12.55 o                         
   8   1   6          1.26          4.71         2.20 o                         
   9   1   6        113.13        101.04         4.79 o                         
  10   1   6         69.58         81.90         4.80 o                         
   0   2   6       5789.97       5809.07       104.14 o                         
   1   2   6       5139.80       5167.50        63.16 o                         
   2   2   6       7634.82       7902.04        93.38 o                         
   3   2   6       2555.57       2566.69        34.64 o                         
   4   2   6       1653.71       1650.50        23.25 o                         
   5   2   6       2909.93       2946.36        43.64 o                         
   6   2   6        721.57        724.20        13.08 o                         
   7   2   6        806.48        815.52        14.34 o                         
   8   2   6        582.69        584.40        11.47 o                         
   9   2   6        498.76        513.66        10.94 o                         
  10   2   6         42.28         37.29         7.66 o                         
   1   3   6       3056.28       3118.58        43.07 o                         
   2   3   6        473.40        496.62         7.46 o                         
   3   3   6       1339.81       1279.23        18.55 o                         
   4   3   6          2.82          6.01         1.30 o                         
   5   3   6        714.79        749.89        12.70 o                         
   6   3   6        978.89        994.22        17.34 o                         
   7   3   6        414.08        424.04         9.48 o                         
   8   3   6          1.38          1.25         2.31 o                         
   9   3   6         75.53         63.53         4.94 o                         
   0   4   6       1998.45       2008.66        43.98 o                         
   1   4   6       2347.46       2365.56        36.55 o                         
   2   4   6        965.89        931.37        14.07 o                         
   3   4   6       1133.74       1145.60        16.44 o                         
   4   4   6       1733.53       1768.09        26.94 o                         
   5   4   6       1896.17       1886.92        30.26 o                         
   6   4   6        804.46        798.20        15.33 o                         
   7   4   6        647.50        653.26        15.65 o                         
   8   4   6        121.96        128.20         6.02 o                         
   9   4   6        221.91        230.26        11.75 o                         
   1   5   6       1405.35       1407.89        21.45 o                         
   2   5   6        238.61        242.44         5.20 o                         
   3   5   6        485.46        474.90         9.00 o                         
   4   5   6          3.42          4.11         1.69 o                         
   5   5   6        284.75        289.31         8.57 o                         
   6   5   6        322.15        312.64        12.48 o                         
   7   5   6        212.71        234.56         8.50 o                         
   8   5   6          4.47          5.91         3.33 o                         
   0   6   6       1420.70       1510.94        38.47 o                         
   1   6   6        895.19        907.88        16.35 o                         
   2   6   6       1564.50       1542.40        27.84 o                         
   3   6   6        499.31        487.27        12.58 o                         
   4   6   6        467.94        452.67        15.40 o                         
   5   6   6        657.79        644.88        19.28 o                         
   6   6   6        225.48        242.71        11.60 o                         
   7   6   6        214.57        211.81         8.63 o                         
   8   6   6        164.89        178.56        17.30 o                         
   1   7   6        381.02        387.22        10.72 o                         
   2   7   6         46.20         38.26         3.39 o                         
   3   7   6        197.43        211.31         7.79 o                         
   4   7   6          8.07          7.56         3.42 o                         
   5   7   6        116.33        120.95         6.60 o                         
   6   7   6        220.32        208.88         8.53 o                         
   0   8   6        279.50        282.73        16.52 o                         
   1   8   6        247.00        241.02        10.75 o                         
   2   8   6        174.08        198.78         8.99 o                         
   3   8   6        115.68        127.65         7.09 o                         
   4   8   6        250.04        237.29        13.21 o                         
   5   8   6        259.09        230.80        21.79 o                         
   1   9   6        133.42        124.65        16.88 o                         
   2   9   6         26.68          4.33         8.66 o                         
   1   0   7       4273.94       4303.69        83.52 o                         
   2   0   7       4437.01       4242.91        71.85 o                         
   3   0   7         86.70        126.58         4.47 o                         
   4   0   7        163.63        158.14         5.63 o                         
   5   0   7         91.53        101.06         5.26 o                         
   6   0   7        412.54        433.01        12.74 o                         
   7   0   7        540.63        583.37        16.42 o                         
   8   0   7          7.43          7.51         3.32 o                         
   9   0   7         96.05         87.63         6.37 o                         
  10   0   7        105.68        116.33         9.09 o                         
   0   1   7       4006.02       3868.88        61.58 o                         
   1   1   7       2322.23       2388.21        29.79 o                         
   2   1   7        873.78        967.69        12.46 o                         
   3   1   7        811.19        814.35        11.62 o                         
   4   1   7       2179.05       2268.12        32.45 o                         
   5   1   7       1518.06       1553.91        24.17 o                         
   6   1   7         67.48         73.47         3.32 o                         
   7   1   7        306.78        307.66         7.34 o                         
   8   1   7        360.63        373.01         8.92 o                         
   9   1   7        164.60        169.74         6.16 o                         
  10   1   7          1.21          5.46         3.60 o                         
   1   2   7          4.25          5.19         0.87 o                         
   2   2   7       3745.24       3567.11        60.73 o                         
   3   2   7       1714.97       1652.88        22.92 o                         
   4   2   7         25.28         23.61         1.69 o                         
   5   2   7        678.26        701.00        12.10 o                         
   6   2   7        150.79        155.39         5.26 o                         
   7   2   7          2.35          3.87         2.02 o                         
   8   2   7         53.43         52.01         3.61 o                         
   9   2   7         14.34         18.59         3.06 o                         
  10   2   7        158.81        170.48        30.95 o                         
   0   3   7       3323.89       3309.40        60.03 o                         
   1   3   7       1480.01       1538.87        20.27 o                         
   2   3   7        219.91        233.02         5.63 o                         
   3   3   7        567.55        573.38        10.03 o                         
   4   3   7       1172.66       1203.12        17.33 o                         
   5   3   7        946.48        946.94        15.59 o                         
   6   3   7         91.14         86.47         3.53 o                         
   7   3   7        179.97        170.81         5.48 o                         
   8   3   7        344.41        356.05         9.14 o                         
   9   3   7        138.35        134.06         7.11 o                         
   1   4   7       1818.90       1809.78        25.86 o                         
   2   4   7       1541.30       1517.33        22.88 o                         
   3   4   7         33.02         31.79         1.92 o                         
   4   4   7         59.78         54.41         2.59 o                         
   5   4   7         54.74         52.06         2.86 o                         
   6   4   7        189.36        200.02         5.95 o                         
   7   4   7        277.88        283.14         8.54 o                         
   8   4   7          2.82          3.43         2.94 o                         
   9   4   7         48.33         47.75         7.14 o                         
   0   5   7        834.49        840.89        22.77 o                         
   1   5   7        586.19        600.31        10.19 o                         
   2   5   7        296.55        291.96         6.10 o                         
   3   5   7        192.65        179.89         7.87 o                         
   4   5   7        962.41        973.38        19.96 o                         
   5   5   7        559.07        569.70        21.92 o                         
   6   5   7          1.82          2.44         2.65 o                         
   7   5   7        136.31        155.59         7.20 o                         
   8   5   7        108.43        129.38         9.86 o                         
   1   6   7          1.50          0.72         1.78 o                         
   2   6   7        683.06        674.37        13.98 o                         
   3   6   7        400.10        420.65        10.64 o                         
   4   6   7          0.48          1.99         2.49 o                         
   5   6   7        174.49        172.89         7.48 o                         
   6   6   7         23.43         25.73         3.99 o                         
   7   6   7          2.49          3.20         3.57 o                         
   0   7   7        614.68        590.25        26.63 o                         
   1   7   7        201.14        192.12         7.29 o                         
   2   7   7          3.72          3.34         2.55 o                         
   3   7   7         86.13         87.65         5.27 o                         
   4   7   7        144.28        154.69        10.48 o                         
   5   7   7        156.03        156.29         7.99 o                         
   6   7   7         34.31         32.48         4.68 o                         
   1   8   7        245.80        241.70        11.02 o                         
   2   8   7        157.17        176.07         9.93 o                         
   3   8   7         13.07         14.84         4.05 o                         
   4   8   7          6.56          9.11         4.12 o                         
   5   8   7         13.08         11.63         8.07 o                         
   0   9   7         38.24         38.52        12.12 o                         
   1   9   7         45.70         52.61        10.48 o                         
   0   0   8       2133.39       2183.13        62.69 o                         
   1   0   8        248.44        255.01         7.29 o                         
   2   0   8       1977.51       1996.50        44.34 o                         
   3   0   8         91.55        105.25         4.05 o                         
   4   0   8       5950.96       6035.94       109.32 o                         
   5   0   8        182.20        173.86         6.52 o                         
   6   0   8         64.47         56.09         4.11 o                         
   7   0   8        112.74         99.42         7.56 o                         
   8   0   8        231.46        242.65        15.22 o                         
   9   0   8         12.23          8.58         3.59 o                         
   1   1   8        588.66        601.57         8.95 o                         
   2   1   8       3957.05       3881.82        51.67 o                         
   3   1   8        324.06        301.59         5.35 o                         
   4   1   8         57.44         51.85         2.33 o                         
   5   1   8        111.21        117.77         3.92 o                         
   6   1   8        674.08        683.53        12.31 o                         
   7   1   8         47.36         52.69         3.52 o                         
   8   1   8         19.50         19.27         2.74 o                         
   9   1   8         10.13         13.33         2.91 o                         
   0   2   8      10620.54      10287.50       171.33 o                         
   1   2   8        197.81        194.21         3.77 o                         
   2   2   8        223.68        199.15         4.43 o                         
   3   2   8         86.46         91.57         2.59 o                         
   4   2   8        839.69        846.22        13.36 o                         
   5   2   8        137.67        148.32         4.31 o                         
   6   2   8        430.88        424.00         8.59 o                         
   7   2   8         89.14         82.75         3.80 o                         
   8   2   8        948.96        940.68        17.54 o                         
   9   2   8         12.62         14.75         2.95 o                         
   1   3   8        644.58        639.80         8.98 o                         
   2   3   8       2500.78       2472.56        33.34 o                         
   3   3   8         47.12         39.08         1.93 o                         
   4   3   8         55.12         52.97         2.36 o                         
   5   3   8         14.52         18.45         2.06 o                         
   6   3   8        486.75        483.54        10.01 o                         
   7   3   8         72.50         78.19         3.98 o                         
   8   3   8         11.06         12.05         2.89 o                         
   9   3   8         19.18         18.45         3.85 o                         
   0   4   8        976.78        993.81        20.87 o                         
   1   4   8        103.04        104.88         2.79 o                         
   2   4   8        892.62        907.28        14.46 o                         
   3   4   8         45.58         48.30         2.41 o                         
   4   4   8       3005.83       2999.76        44.82 o                         
   5   4   8         94.87        100.98         3.96 o                         
   6   4   8         41.59         46.76         3.28 o                         
   7   4   8         66.31         69.34         5.10 o                         
   8   4   8        116.13        125.49         6.75 o                         
   1   5   8         28.29         28.17         2.13 o                         
   2   5   8       1182.47       1172.27        21.83 o                         
   3   5   8        168.79        162.76         6.05 o                         
   4   5   8         12.54          9.44         2.68 o                         
   5   5   8         85.89         88.38         6.52 o                         
   6   5   8        187.81        192.29         7.74 o                         
   7   5   8          1.39          2.07         3.55 o                         
   8   5   8         13.85          7.51         7.00 o                         
   0   6   8       2312.33       2415.89        60.34 o                         
   1   6   8         49.96         44.94         3.01 o                         
   2   6   8         75.58         82.34         4.15 o                         
   3   6   8         27.66         25.84         3.46 o                         
   4   6   8        172.68        155.86         7.80 o                         
   5   6   8         32.50         27.71         5.23 o                         
   6   6   8        127.50        128.01         7.89 o                         
   7   6   8         20.96         19.32         4.94 o                         
   1   7   8        165.62        161.08         6.97 o                         
   2   7   8        368.62        376.36        10.50 o                         
   3   7   8          2.65          4.08         2.84 o                         
   4   7   8          7.95          7.98         3.25 o                         
   5   7   8          2.30          4.64         3.79 o                         
   6   7   8         84.67         92.33         7.33 o                         
   0   8   8         59.59         49.85        16.01 o                         
   1   8   8         15.75          8.43         4.37 o                         
   2   8   8        147.05        158.64        10.68 o                         
   3   8   8          5.07          2.21         4.02 o                         
   4   8   8        437.39        460.33        15.58 o                         
   1   0   9        125.33        119.39         4.37 o                         
   2   0   9        404.34        419.51         9.61 o                         
   3   0   9       8039.26       8008.52       143.65 o                         
   4   0   9          9.18         13.88         2.85 o                         
   5   0   9       3216.59       3319.17        66.91 o                         
   6   0   9        679.44        670.29        16.66 o                         
   7   0   9          6.40          5.32         2.97 o                         
   8   0   9         24.29         30.53         4.28 o                         
   9   0   9          9.63          7.74         4.01 o                         
   0   1   9        193.68        210.23         6.04 o                         
   1   1   9       1623.73       1564.76        21.65 o                         
   2   1   9         46.04         47.72         2.02 o                         
   3   1   9        903.43        909.36        13.07 o                         
   4   1   9        619.32        653.33        10.54 o                         
   5   1   9        799.59        826.53        13.59 o                         
   6   1   9         20.55         23.88         2.47 o                         
   7   1   9        204.54        218.71         6.20 o                         
   8   1   9        216.02        227.78         7.23 o                         
   9   1   9        164.57        163.30         6.37 o                         
   1   2   9       8070.41       7948.18       100.45 o                         
   2   2   9        477.57        502.36         8.25 o                         
   3   2   9         12.60         13.15         1.52 o                         
   4   2   9         60.04         55.16         2.84 o                         
   5   2   9        102.44        103.55         4.54 o                         
   6   2   9        327.18        345.48         7.58 o                         
   7   2   9       1701.08       1784.03        31.81 o                         
   8   2   9         83.78         83.22         4.51 o                         
   9   2   9        385.21        405.72        10.41 o                         
   0   3   9        127.10        139.80         3.99 o                         
   1   3   9       1120.71       1112.21        15.38 o                         
   2   3   9         10.22         13.60         1.26 o                         
   3   3   9        557.15        550.49        13.55 o                         
   4   3   9        477.98        496.02         9.89 o                         
   5   3   9        684.66        707.89        12.64 o                         
   6   3   9          9.18         11.91         2.39 o                         
   7   3   9        199.10        199.75         6.33 o                         
   8   3   9        143.11        135.21         6.05 o                         
   9   3   9         90.01         80.98        13.37 o                         
   1   4   9         89.29         93.44         2.83 o                         
   2   4   9        203.68        214.29         4.85 o                         
   3   4   9       3836.58       3831.54        58.75 o                         
   4   4   9          1.47          2.61         1.66 o                         
   5   4   9       1595.57       1634.67        25.92 o                         
   6   4   9        330.76        340.74         9.25 o                         
   7   4   9          1.89          2.27         2.97 o                         
   8   4   9         13.74         14.61         3.88 o                         
   0   5   9        111.97        115.68         6.39 o                         
   1   5   9        580.87        598.06        12.57 o                         
   2   5   9         17.01         16.41         2.02 o                         
   3   5   9        354.32        369.39         8.89 o                         
   4   5   9        167.52        169.29         7.25 o                         
   5   5   9        247.38        250.44        11.53 o                         
   6   5   9         10.12         15.37         3.70 o                         
   7   5   9         56.96         62.11         5.79 o                         
   1   6   9       1966.54       2015.40        36.28 o                         
   2   6   9        131.82        137.00         5.40 o                         
   3   6   9         24.89         26.07         3.65 o                         
   4   6   9         12.20          4.79         3.10 o                         
   5   6   9         55.01         63.73         5.40 o                         
   6   6   9         83.43         82.40         6.31 o                         
   0   7   9          8.81         13.89         6.22 o                         
   1   7   9        171.73        167.37         7.56 o                         
   2   7   9          0.04         -2.90         2.90 o                         
   3   7   9         74.84         77.96         5.21 o                         
   4   7   9         79.37         91.05         6.02 o                         
   5   7   9        162.08        175.20        19.89 o                         
   1   8   9         30.41         30.14         5.83 o                         
   2   8   9         35.81         37.19         6.18 o                         
   3   8   9        530.36        542.66        19.59 o                         
   0   0  10         31.38         32.45         3.69 o                         
   1   0  10       1076.23       1096.42        23.31 o                         
   2   0  10        495.85        475.68        12.53 o                         
   3   0  10        692.88        737.38        21.36 o                         
   4   0  10        689.03        725.92        15.77 o                         
   5   0  10       1275.54       1256.25        27.66 o                         
   6   0  10        170.53        169.81         7.67 o                         
   7   0  10        483.89        499.78        16.46 o                         
   8   0  10          7.36          6.12         4.10 o                         
   9   0  10        116.63        131.79         8.30 o                         
   1   1  10       2614.57       2632.11        37.22 o                         
   2   1  10        686.53        681.08        11.38 o                         
   3   1  10       1467.38       1440.63        20.50 o                         
   4   1  10         15.56         14.57         1.68 o                         
   5   1  10        982.99        974.56        15.06 o                         
   6   1  10        164.01        165.15         5.16 o                         
   7   1  10        568.02        587.37        13.81 o                         
   8   1  10          0.23          3.24         2.55 o                         
   9   1  10         85.11         75.77         5.32 o                         
   0   2  10       1447.88       1431.22        27.44 o                         
   1   2  10       1016.77       1021.39        14.77 o                         
   2   2  10        353.17        346.49         6.11 o                         
   3   2  10        814.48        825.42        13.16 o                         
   4   2  10         51.16         52.83         3.21 o                         
   5   2  10        733.03        740.21        13.17 o                         
   6   2  10        100.39        102.85         4.33 o                         
   7   2  10        230.83        258.47         7.40 o                         
   8   2  10        122.14        131.10         5.64 o                         
   9   2  10        184.03        193.43        10.51 o                         
   1   3  10       2112.09       2115.69        30.30 o                         
   2   3  10        450.70        439.07         7.65 o                         
   3   3  10        763.44        786.58        13.83 o                         
   4   3  10         19.43         18.65         2.13 o                         
   5   3  10        512.33        512.90        10.40 o                         
   6   3  10        138.78        147.43         5.89 o                         
   7   3  10        496.12        503.90        11.41 o                         
   8   3  10          0.20          5.87         3.24 o                         
   0   4  10         13.82         13.81         1.96 o                         
   1   4  10        512.69        538.21         9.50 o                         
   2   4  10        265.92        257.27         5.76 o                         
   3   4  10        310.28        335.57         9.29 o                         
   4   4  10        370.75        377.62         8.34 o                         
   5   4  10        641.32        654.81        13.36 o                         
   6   4  10         84.98         91.50         6.50 o                         
   7   4  10        258.30        268.06         9.57 o                         
   8   4  10          4.38         -1.08         6.89 o                         
   1   5  10        638.11        665.86        13.88 o                         
   2   5  10        238.65        236.36         6.50 o                         
   3   5  10        628.23        628.98        12.59 o                         
   4   5  10          1.73          0.05         2.42 o                         
   5   5  10        417.87        417.30        17.11 o                         
   6   5  10         40.96         42.82         5.04 o                         
   7   5  10        165.68        185.02        12.07 o                         
   0   6  10        364.69        347.35        12.55 o                         
   1   6  10        223.68        231.96         6.96 o                         
   2   6  10         89.51         80.55         4.87 o                         
   3   6  10        178.32        178.62         7.40 o                         
   4   6  10         13.80          8.42         3.38 o                         
   5   6  10        169.34        171.91         7.87 o                         
   6   6  10         32.60         30.77         5.42 o                         
   1   7  10        482.34        496.68        15.78 o                         
   2   7  10         63.07         47.88         4.66 o                         
   3   7  10         88.71         96.43         5.96 o                         
   4   7  10          4.31          5.32         3.47 o                         
   5   7  10         65.63         62.20         6.63 o                         
   0   8  10          4.67         -1.73         9.09 o                         
   1   8  10         49.27         36.71         6.29 o                         
   2   8  10         43.56         35.87         6.31 o                         
   1   0  11        106.58        102.20         6.03 o                         
   2   0  11       2528.86       2490.80        54.85 o                         
   3   0  11        981.81        984.23        21.52 o                         
   4   0  11         76.22         66.11         3.95 o                         
   5   0  11        483.41        471.38        12.76 o                         
   6   0  11        898.95        882.38        25.90 o                         
   7   0  11          0.70          1.77         3.18 o                         
   8   0  11        142.86        157.61         9.40 o                         
   0   1  11         45.32         45.69         3.15 o                         
   1   1  11        266.97        281.61         5.65 o                         
   2   1  11         12.31         13.65         1.68 o                         
   3   1  11        158.50        158.20         5.13 o                         
   4   1  11        878.69        911.02        13.76 o                         
   5   1  11        207.80        211.49         5.31 o                         
   6   1  11          3.24          4.24         2.11 o                         
   7   1  11         34.00         36.31         3.28 o                         
   8   1  11        268.62        286.91         8.10 o                         
   1   2  11       1051.58       1070.71        16.33 o                         
   2   2  11       2062.94       2053.10        30.87 o                         
   3   2  11         65.53         60.16         2.75 o                         
   4   2  11         56.97         46.79         2.78 o                         
   5   2  11         46.35         46.10         2.92 o                         
   6   2  11        778.81        788.95        14.43 o                         
   7   2  11        292.89        291.68        10.00 o                         
   8   2  11        113.05        126.95         5.53 o                         
   0   3  11        130.87        131.41         5.14 o                         
   1   3  11        172.57        178.07         4.27 o                         
   2   3  11          5.12          8.46         1.83 o                         
   3   3  11        105.56        116.74         5.02 o                         
   4   3  11        407.34        436.59         9.23 o                         
   5   3  11        153.45        150.71         4.90 o                         
   6   3  11         20.97         22.32         2.83 o                         
   7   3  11         31.41         27.51         4.14 o                         
   8   3  11        247.75        270.16        21.64 o                         
   1   4  11         86.29         89.62         3.71 o                         
   2   4  11       1206.67       1207.19        20.31 o                         
   3   4  11        488.58        511.47        10.08 o                         
   4   4  11         37.93         49.06         3.95 o                         
   5   4  11        255.00        246.68         6.53 o                         
   6   4  11        454.91        464.16        12.08 o                         
   7   4  11          0.79          2.77         3.71 o                         
   0   5  11          8.67         10.73         3.52 o                         
   1   5  11         85.99         88.42         4.39 o                         
   2   5  11         49.22         41.09         3.19 o                         
   3   5  11         63.78         56.66         3.64 o                         
   4   5  11        420.03        442.26        12.40 o                         
   5   5  11         58.55         66.31         4.77 o                         
   6   5  11          1.82         -3.60         3.60 o                         
   1   6  11        284.49        299.83         8.45 o                         
   2   6  11        532.06        532.56        14.82 o                         
   3   6  11         29.65         27.54         4.00 o                         
   4   6  11         21.15         13.99         3.81 o                         
   5   6  11         19.68         16.18         4.13 o                         
   0   7  11         48.99         60.77        10.10 o                         
   1   7  11         27.21         32.36         5.12 o                         
   2   7  11         10.12          7.19         3.77 o                         
   3   7  11         16.35         16.35         4.24 o                         
   4   7  11         35.54         43.64         5.75 o                         
   0   0  12         27.74         34.93         4.31 o                         
   1   0  12         35.37         36.82         3.81 o                         
   2   0  12       1396.12       1385.06        29.49 o                         
   3   0  12         69.90         86.83         7.45 o                         
   4   0  12       3941.83       4014.68        79.86 o                         
   5   0  12         99.64         92.86         6.48 o                         
   6   0  12        293.96        302.67        10.28 o                         
   7   0  12         92.29         93.62         6.09 o                         
   8   0  12         18.74         10.99         4.48 o                         
   1   1  12       1137.97       1165.71        17.77 o                         
   2   1  12       1917.91       1932.84        28.22 o                         
   3   1  12        242.76        232.61         6.44 o                         
   4   1  12         13.56         11.48         1.86 o                         
   5   1  12        352.53        343.99         7.19 o                         
   6   1  12        717.74        717.04        17.12 o                         
   7   1  12        160.50        178.62         6.26 o                         
   8   1  12         20.39         25.37         3.60 o                         
   0   2  12       5713.37       5807.85       113.68 o                         
   1   2  12         11.36         11.39         1.77 o                         
   2   2  12       1062.03       1076.90        16.67 o                         
   3   2  12          7.54         11.00         1.83 o                         
   4   2  12         20.86         18.87         2.29 o                         
   5   2  12        218.45        201.27         7.13 o                         
   6   2  12        466.64        472.21        10.12 o                         
   7   2  12        195.82        211.34         6.97 o                         
   8   2  12        713.36        748.80        23.86 o                         
   1   3  12        910.03        902.96        14.28 o                         
   2   3  12       1213.58       1212.11        19.47 o                         
   3   3  12        131.30        133.37         4.39 o                         
   4   3  12         19.06         15.62         2.22 o                         
   5   3  12        224.24        216.48         6.95 o                         
   6   3  12        572.72        581.25        14.06 o                         
   7   3  12        126.23        129.52         7.89 o                         
   0   4  12          6.50         10.73         3.40 o                         
   1   4  12         11.56         10.79         2.38 o                         
   2   4  12        742.05        735.49        14.33 o                         
   3   4  12         23.62         25.45         2.81 o                         
   4   4  12       2043.70       2158.53        36.72 o                         
   5   4  12         49.02         44.45         3.50 o                         
   6   4  12        173.95        194.16         8.60 o                         
   7   4  12         47.03         52.64        11.32 o                         
   1   5  12        362.12        351.37         9.27 o                         
   2   5  12        641.01        661.07        14.84 o                         
   3   5  12        102.23         95.57         4.61 o                         
   4   5  12          0.99          2.28         3.09 o                         
   5   5  12        149.26        149.84         7.50 o                         
   6   5  12        222.11        239.98        14.81 o                         
   0   6  12       1526.12       1605.67        42.71 o                         
   1   6  12          1.05         -2.69         2.69 o                         
   2   6  12        328.97        348.04        11.60 o                         
   3   6  12          0.36          0.22         3.47 o                         
   4   6  12          2.41          4.28         3.50 o                         
   5   6  12         58.90         48.71         8.50 o                         
   1   7  12        211.70        177.24         9.74 o                         
   2   7  12        196.43        204.12         9.37 o                         
   3   7  12         15.72         12.62         4.73 o                         
   1   0  13        145.32        145.38         6.12 o                         
   2   0  13        155.81        166.60         6.52 o                         
   3   0  13       1807.34       1778.85        40.68 o                         
   4   0  13        257.16        217.92         8.61 o                         
   5   0  13        824.94        837.15        25.76 o                         
   6   0  13        100.71         93.21         6.07 o                         
   7   0  13        149.80        150.61         8.91 o                         
   0   1  13       1619.34       1636.60        34.35 o                         
   1   1  13        544.43        567.32        10.84 o                         
   2   1  13         10.49          7.65         1.76 o                         
   3   1  13        431.23        430.89         8.55 o                         
   4   1  13        261.28        225.82         6.98 o                         
   5   1  13        271.59        256.59         9.09 o                         
   6   1  13         16.85         17.11         2.85 o                         
   7   1  13        106.79        103.55         5.02 o                         
   1   2  13       1555.29       1541.21        23.07 o                         
   2   2  13        189.16        187.90         4.87 o                         
   3   2  13        193.58        201.06         5.36 o                         
   4   2  13        110.75         99.69         5.16 o                         
   5   2  13         57.53         58.79         3.50 o                         
   6   2  13         21.93         21.99         2.99 o                         
   7   2  13        565.50        592.67        12.43 o                         
   0   3  13       1378.64       1365.26        29.22 o                         
   1   3  13        359.64        349.29         7.34 o                         
   2   3  13          0.27          2.41         2.15 o                         
   3   3  13        273.21        260.78         6.46 o                         
   4   3  13        129.20        118.15         5.61 o                         
   5   3  13        217.25        213.89         7.81 o                         
   6   3  13         28.03         28.29         3.85 o                         
   7   3  13         92.63         92.77         7.48 o                         
   1   4  13         62.69         65.57         4.02 o                         
   2   4  13         59.83         62.19         4.01 o                         
   3   4  13        889.38        876.81        18.11 o                         
   4   4  13        141.89        131.29         5.29 o                         
   5   4  13        430.37        428.00        14.52 o                         
   6   4  13         54.10         39.25         6.18 o                         
   0   5  13        486.69        489.66        16.72 o                         
   1   5  13        188.82        185.02         6.70 o                         
   2   5  13         12.86          9.34         3.23 o                         
   3   5  13        160.70        167.69         6.94 o                         
   4   5  13        142.48        126.06         6.84 o                         
   5   5  13         88.02         87.88         6.78 o                         
   1   6  13        402.81        416.27        11.81 o                         
   2   6  13         36.50         36.95         4.98 o                         
   3   6  13         39.57         40.69         5.24 o                         
   4   6  13         29.26         44.81        12.12 o                         
   0   7  13        337.68        342.75        34.63 o                         
   1   7  13         65.75         64.04        10.94 o                         
   0   0  14       1219.15       1240.03        38.37 o                         
   1   0  14        694.25        703.42        16.88 o                         
   2   0  14        233.62        223.56         7.87 o                         
   3   0  14        386.76        392.29        11.30 o                         
   4   0  14          1.37         -2.74         2.87 o                         
   5   0  14        218.46        212.23         8.39 o                         
   6   0  14         65.98         75.34         6.42 o                         
   7   0  14         40.68         28.92         5.52 o                         
   1   1  14        278.23        293.81         6.42 o                         
   2   1  14        363.00        357.40         7.31 o                         
   3   1  14        633.94        626.31        11.10 o                         
   4   1  14          5.39          4.29         2.18 o                         
   5   1  14        128.51        123.00         4.77 o                         
   6   1  14        142.61        134.19         7.74 o                         
   7   1  14        126.28        131.56         8.09 o                         
   0   2  14          3.05          3.40         2.64 o                         
   1   2  14        573.58        581.91        10.32 o                         
   2   2  14        201.92        203.98         5.24 o                         
   3   2  14        298.71        273.65         6.69 o                         
   4   2  14        502.30        505.74        12.23 o                         
   5   2  14        214.65        227.14         6.36 o                         
   6   2  14         69.54         68.18         4.21 o                         
   1   3  14        325.72        329.52         9.00 o                         
   2   3  14        261.63        258.57         6.79 o                         
   3   3  14        306.73        321.71         7.77 o                         
   4   3  14          1.94          2.45         2.42 o                         
   5   3  14         45.36         47.35         3.57 o                         
   6   3  14         94.05         95.34         6.83 o                         
   0   4  14        615.97        645.35        20.25 o                         
   1   4  14        359.27        371.67         9.81 o                         
   2   4  14        131.52        141.13         7.84 o                         
   3   4  14        198.47        196.55         7.15 o                         
   4   4  14          1.54         -0.07         2.86 o                         
   5   4  14        118.94        117.01         6.18 o                         
   1   5  14         37.16         44.20         3.87 o                         
   2   5  14        123.10        110.49         5.56 o                         
   3   5  14        322.75        325.12        10.42 o                         
   4   5  14          1.67          0.18         4.46 o                         
   0   6  14          1.30         -2.05         3.94 o                         
   1   6  14        162.98        169.00         7.63 o                         
   2   6  14         71.47         65.28         8.77 o                         
   1   0  15        359.88        363.26        10.70 o                         
   2   0  15       1294.01       1268.33        28.05 o                         
   3   0  15       1005.49       1015.03        23.39 o                         
   4   0  15         24.99         23.65         3.86 o                         
   5   0  15        393.66        376.62        17.60 o                         
   6   0  15        176.67        140.19         8.52 o                         
   0   1  15       1189.15       1168.98        25.99 o                         
   1   1  15         30.64         23.69         2.39 o                         
   2   1  15         47.13         52.84         3.25 o                         
   3   1  15         11.98         10.05         2.26 o                         
   4   1  15        516.92        460.69         9.76 o                         
   5   1  15         22.52         10.78         2.74 o                         
   6   1  15         15.46         12.33         3.37 o                         
   1   2  15        921.98        922.54        15.12 o                         
   2   2  15        910.12        900.92        15.60 o                         
   3   2  15        154.10        149.50         5.26 o                         
   4   2  15         84.46         80.91         4.10 o                         
   5   2  15        175.53        183.65         7.29 o                         
   6   2  15        291.44        259.51        10.66 o                         
   0   3  15        940.43        965.83        27.78 o                         
   1   3  15         19.05         16.12         3.07 o                         
   2   3  15         19.01         17.87         3.24 o                         
   3   3  15          4.94          5.12         2.58 o                         
   4   3  15        333.70        325.17         8.84 o                         
   5   3  15         23.54         24.39         4.11 o                         
   1   4  15        213.98        221.67         7.68 o                         
   2   4  15        647.26        646.14        14.71 o                         
   3   4  15        559.76        574.28        13.60 o                         
   4   4  15         12.58          8.34         3.57 o                         
   0   5  15        394.23        384.69        17.49 o                         
   1   5  15         12.31         11.11         3.22 o                         
   2   5  15         26.59         25.68         3.80 o                         
   3   5  15          8.04          6.27         5.76 o                         
   0   0  16        123.27        131.99         9.42 o                         
   1   0  16        199.44        190.17         7.91 o                         
   2   0  16         45.68         33.83         3.98 o                         
   3   0  16         85.06         78.38         5.41 o                         
   4   0  16        607.69        600.09        19.00 o                         
   5   0  16         84.27         97.46         8.09 o                         
   1   1  16        242.13        248.18         6.27 o                         
   2   1  16        755.44        761.55        13.20 o                         
   3   1  16         85.89         76.49         3.94 o                         
   4   1  16          8.26         11.69         2.75 o                         
   5   1  16         32.90         24.45         3.65 o                         
   0   2  16        841.11        833.08        21.97 o                         
   1   2  16        144.02        140.46         5.03 o                         
   2   2  16        134.47        129.61         4.86 o                         
   3   2  16         33.23         38.38         3.31 o                         
   4   2  16         66.14         73.42         4.26 o                         
   5   2  16        143.58        151.28         8.32 o                         
   1   3  16        125.36        115.07         5.64 o                         
   2   3  16        526.32        522.70        12.63 o                         
   3   3  16         90.96         89.47         5.25 o                         
   4   3  16          9.67          9.65         5.02 o                         
   0   4  16         60.72         64.72         6.41 o                         
   1   4  16        107.27        107.40         5.64 o                         
   2   4  16         23.26         21.65         3.70 o                         
   3   4  16         45.80         36.46         6.03 o                         
   1   0  17        662.26        635.03        19.32 o                         
   2   0  17         47.90         57.95         5.11 o                         
   3   0  17        145.80        135.05         7.09 o                         
   4   0  17          2.05          2.37         4.82 o                         
   0   1  17          8.98         10.06         3.49 o                         
   1   1  17        155.48        139.45         4.96 o                         
   2   1  17         23.77         25.53         3.00 o                         
   3   1  17        151.02        139.18         5.29 o                         
   4   1  17         10.39          8.51         3.44 o                         
   1   2  17         17.25         15.73         3.28 o                         
   2   2  17         33.03         29.86         3.60 o                         
   3   2  17        800.17        791.06        18.50 o                         
   0   3  17         28.77         23.57         5.02 o                         
   1   3  17        110.99        101.47         5.49 o                         
   2   3  17         48.93         46.13         5.34 o                         
   3   3  17        112.08        115.46        11.76 o                         
   0   0  18        937.32        873.73        30.39 o                         
   1   0  18         57.56         52.04         6.08 o                         
   2   0  18        443.29        456.63        17.00 o                         
   1   1  18        101.92         95.58         5.55 o                         
   2   1  18        179.22        184.26        10.08 o                         
   0   2  18          9.19          1.29         7.07 o                         
   1   2  18         33.79         32.67         7.99 o                         
                                                                                
