# Supplementary material for: Structural characterization of two benzene-1,2-di­amine complexes of zinc chloride: a mol­ecular compound and a co-crystal salt
Source: Acta Crystallogr E Crystallogr Commun. 2016 Jun 24;72(Pt 7):1037–42. doi: 10.1107/S2056989016010033 (PMC4992933; doi:10.1107/S2056989016010033)
Supplement: Supplementary file 3 [file e-72-01037-Iasup5.mol]

@<TRIPOS>MOLECULE
Ia
    19    20     1     0     0
SMALL
NO_CHARGES
****
Generated from the CSD

@<TRIPOS>ATOM
     1 Zn1      1.0849   5.6404   5.3883   Zn        1 RES1   0.0000
     2 N1       3.0817   5.6404   4.9481   N.3       1 RES1   0.0000
     3 H1       3.3027   4.9335   4.5078   H         1 RES1   0.0000
     4 N2       1.6799   5.6405   7.3453   N.3       1 RES1   0.0000
     5 H2       1.3614   4.9636   7.7464   H         1 RES1   0.0000
     6 Cl1      0.0152   3.8070   4.7143   Cl        1 RES1   0.0000
     7 C1       3.8322   5.6404   6.1925   C.2       1 RES1   0.0000
     8 C2       3.1296   5.6405   7.3874   C.2       1 RES1   0.0000
     9 C3       3.8162   5.6405   8.5914   C.2       1 RES1   0.0000
    10 H3       3.3464   5.6405   9.3939   H         1 RES1   0.0000
    11 C4       5.2029   5.6405   8.5990   C.2       1 RES1   0.0000
    12 H4       5.6659   5.6405   9.4053   H         1 RES1   0.0000
    13 C5       5.8886   5.6405   7.4106   C.2       1 RES1   0.0000
    14 H5       6.8189   5.6405   7.4177   H         1 RES1   0.0000
    15 C6       5.2171   5.6404   6.2093   C.2       1 RES1   0.0000
    16 H6       5.6928   5.6404   5.4103   H         1 RES1   0.0000
    17 H1       3.3027   6.3474   4.5078   H         1 RES1   0.0000
    18 H2       1.3614   6.3173   7.7464   H         1 RES1   0.0000
    19 Cl1      0.0152   7.4739   4.7143   Cl        1 RES1   0.0000
@<TRIPOS>BOND
     1     1     2    1
     2     1     4    1
     3     1     6    1
     4     1    19    1
     5     2     3    1
     6     2     7    1
     7     2    17    1
     8     4     5    1
     9     4     8    1
    10     4    18    1
    11     7     8   un
    12     7    15   un
    13     8     9   un
    14     9    10    1
    15     9    11   un
    16    11    12    1
    17    11    13   un
    18    13    14    1
    19    13    15   un
    20    15    16    1
@<TRIPOS>SUBSTRUCTURE
     1 RES1        1 GROUP             0 ****  ****    0  
@<TRIPOS>CRYSIN
    8.4039    7.5206   14.1667   90.0000   90.0000   90.0000    62     1
