# Supplementary material for: Structural characterization of two benzene-1,2-di­amine complexes of zinc chloride: a mol­ecular compound and a co-crystal salt
Source: Acta Crystallogr E Crystallogr Commun. 2016 Jun 24;72(Pt 7):1037–42. doi: 10.1107/S2056989016010033 (PMC4992933; doi:10.1107/S2056989016010033)
Supplement: Supplementary file 4 [file e-72-01037-IIsup3.hkl]

data_II                                                                         
_shelx_title ' scan_0m in P2(1)/c'                                              
_shelx_refln_list_code          4                                               
_shelx_F_calc_maximum      229.43                                               
_exptl_crystal_F_000       760.00                                               
_reflns_d_resolution_high  0.8100                                               
                                                                                
loop_                                                                           
 _space_group_symop_operation_xyz                                               
 'x, y, z'                                                                      
 '-x, y+1/2, -z+1/2'                                                            
 '-x, -y, -z'                                                                   
 'x, -y-1/2, z-1/2'                                                             
                                                                                
_cell_length_a    18.5293                                                       
_cell_length_b    12.6227                                                       
_cell_length_c     7.8691                                                       
_cell_angle_alpha  90.000                                                       
_cell_angle_beta   94.665                                                       
_cell_angle_gamma  90.000                                                       
                                                                                
_shelx_F_squared_multiplier     1.000                                           
                                                                                
loop_                                                                           
 _refln_index_h                                                                 
 _refln_index_k                                                                 
 _refln_index_l                                                                 
 _refln_F_squared_calc                                                          
 _refln_F_squared_meas                                                          
 _refln_F_squared_sigma                                                         
 _refln_observed_status                                                         
   3   0   0       7176.96       6903.18       173.53 o                         
   4   0   0       4254.82       4220.21       106.17 o                         
   5   0   0       1968.42       1914.49        57.52 o                         
   6   0   0       1122.81       1106.92        31.35 o                         
   7   0   0        440.91        455.82        22.22 o                         
   8   0   0         17.63          2.73         6.17 o                         
   9   0   0         73.86         98.76         6.67 o                         
  10   0   0       1162.46       1358.18        53.46 o                         
  11   0   0        589.47        624.43        25.53 o                         
  12   0   0         23.12         14.51         8.12 o                         
  13   0   0        765.27        780.08        31.55 o                         
  14   0   0        200.18        190.48        13.05 o                         
  15   0   0        129.62        131.17        18.82 o                         
  16   0   0       1695.53       1835.72        66.74 o                         
  17   0   0        578.75        586.25        30.62 o                         
  18   0   0        567.70        567.00        45.27 o                         
  19   0   0        387.81        362.92        24.38 o                         
  20   0   0        668.36        803.83        60.56 o                         
  21   0   0        550.77        599.35        46.05 o                         
  22   0   0        726.57        820.31        37.83 o                         
   2   1   0        417.55        395.80         7.21 o                         
   3   1   0       2823.08       2903.56        45.66 o                         
   4   1   0        621.91        557.24        10.64 o                         
   5   1   0        920.20        990.74        17.41 o                         
   6   1   0       1047.57       1094.62        20.15 o                         
   7   1   0        565.93        567.10        14.13 o                         
   8   1   0          1.27         -1.27         2.55 o                         
   9   1   0         75.88         51.38         4.70 o                         
  10   1   0         21.04         13.88         3.48 o                         
  11   1   0         58.62         57.24         6.53 o                         
  12   1   0          4.01          2.94         3.46 o                         
  13   1   0          4.40          0.74         3.69 o                         
  14   1   0        193.11        184.52         9.30 o                         
  15   1   0        624.78        614.44        19.34 o                         
  16   1   0        141.32        163.32        13.94 o                         
  17   1   0         43.44         44.38         7.12 o                         
  18   1   0        427.70        469.50        17.43 o                         
  19   1   0        144.71        161.31        12.52 o                         
  20   1   0        148.79        184.25        12.88 o                         
  21   1   0         37.62         36.25        10.92 o                         
  22   1   0          0.11          4.33         6.73 o                         
   0   2   0      14477.55      14503.78       335.91 o                         
   1   2   0       3622.80       3621.00        58.31 o                         
   2   2   0       1516.94       1488.78        25.65 o                         
   3   2   0        691.03        638.47        11.59 o                         
   4   2   0        255.29        235.92         5.60 o                         
   5   2   0       1943.75       1979.33        32.52 o                         
   6   2   0        927.75        937.18        17.20 o                         
   7   2   0         14.87          5.68         2.52 o                         
   8   2   0       5037.86       4909.41        95.10 o                         
   9   2   0       4483.85       4490.32        95.03 o                         
  10   2   0       1206.94       1057.15        28.30 o                         
  11   2   0       2536.34       2283.82        68.69 o                         
  12   2   0       1553.29       1469.04        39.51 o                         
  13   2   0       1321.57       1306.05        40.88 o                         
  14   2   0       1721.23       1681.41        46.45 o                         
  15   2   0       2467.49       2552.33        65.03 o                         
  16   2   0        391.52        441.50        21.87 o                         
  17   2   0        128.67        141.79        10.54 o                         
  18   2   0        360.90        362.82        22.45 o                         
  19   2   0        321.79        312.84        13.96 o                         
  20   2   0        167.99        175.35        11.15 o                         
  21   2   0         82.74         93.97         9.09 o                         
  22   2   0        283.39        314.57        16.24 o                         
   1   3   0          0.25         -0.83         1.45 o                         
   2   3   0        396.76        392.54         8.69 o                         
   3   3   0       1861.34       1872.84        31.48 o                         
   4   3   0        211.20        179.18         4.69 o                         
   5   3   0        334.58        358.10         8.10 o                         
   6   3   0          9.74         -1.91         2.15 o                         
   7   3   0       1553.76       1709.25        35.52 o                         
   8   3   0        463.10        469.41        14.55 o                         
   9   3   0         16.53          8.96         3.67 o                         
  10   3   0          1.01          5.04         4.60 o                         
  11   3   0        261.73        271.82        16.00 o                         
  12   3   0         94.15         92.44         7.00 o                         
  13   3   0        381.50        368.87        22.23 o                         
  14   3   0        668.03        608.04        26.28 o                         
  15   3   0          1.62         -4.37         4.80 o                         
  16   3   0          0.14          1.70         4.99 o                         
  17   3   0         17.84          9.67         5.53 o                         
  18   3   0        127.69         98.98         8.30 o                         
  19   3   0        142.73        144.02        10.06 o                         
  20   3   0         81.45         88.28         8.76 o                         
  21   3   0          0.12         10.26         6.87 o                         
  22   3   0        110.44        154.76        12.99 o                         
   0   4   0       4138.27       4183.31       101.76 o                         
   1   4   0       2203.58       2387.33        39.22 o                         
   2   4   0        973.29       1063.55        19.05 o                         
   3   4   0          5.80          8.71         1.89 o                         
   4   4   0       1032.96       1000.67        17.88 o                         
   5   4   0       1707.92       1754.85        30.95 o                         
   6   4   0      11485.25      12025.06       225.08 o                         
   7   4   0       6848.57       7124.19       149.52 o                         
   8   4   0          6.97         26.14         3.78 o                         
   9   4   0       4264.47       4228.16        97.31 o                         
  10   4   0       3782.61       3756.54        87.68 o                         
  11   4   0       3089.39       3128.88        78.00 o                         
  12   4   0       1569.36       1493.98        59.06 o                         
  13   4   0       2540.20       2459.87        63.20 o                         
  14   4   0       2434.22       2502.23        64.53 o                         
  15   4   0        822.48        815.18        35.70 o                         
  16   4   0        380.63        355.77        16.85 o                         
  17   4   0        241.89        280.27        22.37 o                         
  18   4   0        224.10        228.20        12.41 o                         
  19   4   0         70.20         71.34         8.66 o                         
  20   4   0        146.69        126.55        13.38 o                         
  21   4   0          7.38          6.50         7.28 o                         
  22   4   0        173.87        187.02        14.26 o                         
   1   5   0          0.06         19.36         4.00 o                         
   2   5   0          1.60         37.58         7.57 o                         
   3   5   0        959.33        932.80        23.43 o                         
   4   5   0       5147.72       5454.21       115.15 o                         
   5   5   0        510.20        482.57        18.05 o                         
   6   5   0        841.57        735.04        21.00 o                         
   7   5   0        341.69        349.89        14.92 o                         
   8   5   0        883.54        901.24        24.73 o                         
   9   5   0        398.44        412.25        14.22 o                         
  10   5   0          7.53          7.40         5.76 o                         
  11   5   0         14.94          5.00         6.84 o                         
  12   5   0          1.64          3.73         4.76 o                         
  13   5   0        581.82        571.81        25.28 o                         
  14   5   0        533.54        523.97        26.58 o                         
  15   5   0         10.80          8.54         7.88 o                         
  16   5   0        109.56         99.27        10.35 o                         
  17   5   0        103.86         93.60         9.59 o                         
  18   5   0          9.81          3.05         6.51 o                         
  19   5   0         17.28         13.64         8.21 o                         
  20   5   0          5.03          3.25        10.23 o                         
  21   5   0          2.03         -4.76         7.22 o                         
   0   6   0       5880.83       6455.63       182.10 o                         
   1   6   0       2705.86       2696.44        56.55 o                         
   2   6   0        702.39        635.54        16.16 o                         
   3   6   0        430.79        393.40        12.00 o                         
   4   6   0       4027.19       4048.42        93.38 o                         
   5   6   0       8794.68       9241.32       205.85 o                         
   6   6   0       5733.41       5886.03       134.60 o                         
   7   6   0        861.03        785.42        28.05 o                         
   8   6   0        280.69        267.91        14.85 o                         
   9   6   0        236.01        234.32        10.99 o                         
  10   6   0        116.50        112.94         7.89 o                         
  11   6   0          3.32         -2.25         4.92 o                         
  12   6   0        222.84        214.76        12.66 o                         
  13   6   0        362.51        361.71        15.29 o                         
  14   6   0          2.64          5.04         6.24 o                         
  15   6   0          3.52         11.42         6.59 o                         
  16   6   0        219.37        207.87        17.62 o                         
  17   6   0        310.07        297.69        25.15 o                         
  18   6   0        215.95        220.52        25.81 o                         
  19   6   0        277.72        261.22        22.75 o                         
  20   6   0        387.87        370.36        30.78 o                         
  21   6   0        368.36        388.96        19.78 o                         
   1   7   0       1238.81       1383.33        33.49 o                         
   2   7   0        219.02        206.42         8.57 o                         
   3   7   0        335.22        376.20        15.22 o                         
   4   7   0        753.12        740.07        24.02 o                         
   5   7   0        652.97        641.05        25.76 o                         
   6   7   0        469.22        437.61        15.84 o                         
   7   7   0        971.33        933.71        27.88 o                         
   8   7   0        402.46        365.55        14.71 o                         
   9   7   0        145.10        138.76        12.27 o                         
  10   7   0        216.87        189.20        19.09 o                         
  11   7   0        247.47        233.05        16.67 o                         
  12   7   0        278.55        251.23        12.65 o                         
  13   7   0        227.06        225.85        12.85 o                         
  14   7   0         29.79         31.24         6.70 o                         
  15   7   0        623.61        606.61        25.05 o                         
  16   7   0        171.89        173.88        12.09 o                         
  17   7   0         34.61         55.41         8.57 o                         
  18   7   0         83.49         66.06         9.66 o                         
  19   7   0         45.59         15.89         8.77 o                         
  20   7   0         25.00          9.94        14.11 o                         
   0   8   0         69.20         45.79        14.84 o                         
   1   8   0        769.91        805.40        23.18 o                         
   2   8   0       1226.81       1265.67        33.72 o                         
   3   8   0        406.55        369.05        13.74 o                         
   4   8   0       1004.87        932.14        26.99 o                         
   5   8   0        857.80        881.37        26.70 o                         
   6   8   0       1853.78       1904.37        81.51 o                         
   7   8   0       1574.36       1538.33        45.63 o                         
   8   8   0        225.63        237.30        14.42 o                         
   9   8   0       1467.34       1535.59        48.33 o                         
  10   8   0        831.22        850.06        27.59 o                         
  11   8   0         43.59         58.11        12.32 o                         
  12   8   0         52.24         44.77        11.29 o                         
  13   8   0        376.82        424.88        28.00 o                         
  14   8   0        848.21        812.03        28.26 o                         
  15   8   0        403.41        380.74        22.85 o                         
  16   8   0        137.49        171.18        20.26 o                         
  17   8   0        198.21        194.87        23.49 o                         
  18   8   0        117.60        106.00        13.41 o                         
  19   8   0         72.28         61.48        14.34 o                         
   1   9   0          0.91          2.98        10.53 o                         
   2   9   0        169.08        151.92        18.07 o                         
   3   9   0         47.74         42.30         6.24 o                         
   4   9   0          1.34          1.48         4.37 o                         
   5   9   0        130.94        124.82        10.58 o                         
   6   9   0        124.23        103.86         9.17 o                         
   7   9   0        124.33         97.19        11.11 o                         
   8   9   0          2.30          9.06         5.89 o                         
   9   9   0          2.33         -5.73         5.73 o                         
  10   9   0         63.51         58.58         8.33 o                         
  11   9   0         10.13          3.51         8.25 o                         
  12   9   0        136.39        127.64        13.86 o                         
  13   9   0        145.72        135.87        11.46 o                         
  14   9   0        151.51        145.29        15.56 o                         
  15   9   0         42.78         63.06        10.00 o                         
  16   9   0          1.63          9.04         9.06 o                         
  17   9   0         10.73         11.47         9.48 o                         
  18   9   0          0.24          6.57        17.57 o                         
   0  10   0        424.39        419.96        23.84 o                         
   1  10   0        835.46        819.65        24.85 o                         
   2  10   0        505.66        475.18        16.99 o                         
   3  10   0         37.17         26.93         9.83 o                         
   4  10   0          2.93          0.29         7.52 o                         
   5  10   0        342.41        332.84        27.65 o                         
   6  10   0       1532.93       1569.04        44.26 o                         
   7  10   0       1068.61       1049.45        40.12 o                         
   8  10   0         77.36         55.24         8.41 o                         
   9  10   0        874.74        885.63        29.87 o                         
  10  10   0       1181.13       1229.83        38.12 o                         
  11  10   0        524.73        579.03        22.89 o                         
  12  10   0        420.66        433.27        22.32 o                         
  13  10   0        510.42        473.86        32.50 o                         
  14  10   0        355.73        317.19        36.18 o                         
  15  10   0        251.45        259.16        18.38 o                         
  16  10   0        159.67        178.61        14.77 o                         
  17  10   0        104.20         75.91        13.05 o                         
   1  11   0         82.17         69.53        13.72 o                         
   2  11   0         45.17         42.72         7.60 o                         
   3  11   0        750.41        706.58        22.92 o                         
   4  11   0        405.72        421.14        17.04 o                         
   5  11   0        363.74        368.98        22.80 o                         
   6  11   0        763.74        750.50        38.90 o                         
   7  11   0         52.21         52.37         8.49 o                         
   8  11   0         87.92         86.38        10.34 o                         
   9  11   0        863.95        811.18        38.53 o                         
  10  11   0         94.86         77.96        17.27 o                         
  11  11   0         27.42         27.86        10.83 o                         
  12  11   0         17.60          9.86         7.64 o                         
  13  11   0          1.93         13.21         8.56 o                         
  14  11   0         44.26         26.71        12.65 o                         
  15  11   0         72.79         93.87        15.67 o                         
  16  11   0         71.22         53.23        16.01 o                         
   0  12   0       2501.10       2614.44       102.34 o                         
   1  12   0       1518.59       1551.24        48.10 o                         
   2  12   0        510.63        520.85        21.49 o                         
   3  12   0        220.67        247.37        13.53 o                         
   4  12   0        283.18        332.55        25.50 o                         
   5  12   0        330.52        351.70        27.80 o                         
   6  12   0         19.64         29.45         9.44 o                         
   7  12   0         95.22        101.56        12.42 o                         
   8  12   0        375.80        361.50        32.97 o                         
   9  12   0         15.21         26.30        10.47 o                         
  10  12   0          6.89         15.38        10.19 o                         
  11  12   0         49.10         48.12        12.50 o                         
  12  12   0         74.37         55.46        15.19 o                         
  13  12   0        143.98        119.27        13.94 o                         
  14  12   0         20.43          8.61        13.34 o                         
   1  13   0          0.88          3.81         6.54 o                         
   2  13   0          0.69         -1.05         7.04 o                         
   3  13   0          2.86          7.37         8.61 o                         
   4  13   0         30.23         15.83         9.68 o                         
   5  13   0         99.04         83.84        13.33 o                         
   6  13   0        107.84        129.29        21.69 o                         
   7  13   0         16.36         19.92        16.41 o                         
   8  13   0          2.57          4.16        14.15 o                         
   9  13   0          1.73         -3.59        20.53 o                         
  10  13   0          2.01         -8.35         9.23 o                         
  11  13   0          0.51          3.45        13.76 o                         
  12  13   0          3.31         -2.14        20.88 o                         
   0  14   0        317.74        311.34        44.74 o                         
   1  14   0        140.38        128.93        11.15 o                         
   2  14   0         73.57         64.57        11.63 o                         
   3  14   0         78.43         87.11        10.39 o                         
   4  14   0        131.63         93.34        16.28 o                         
   5  14   0         76.73         77.54        16.46 o                         
   6  14   0          9.57         22.12        10.72 o                         
   7  14   0         92.41         65.11        14.94 o                         
   8  14   0        149.78        145.34        15.38 o                         
   9  14   0         80.90        104.65        14.07 o                         
  10  14   0         86.01        120.37        19.28 o                         
   1  15   0        177.19        202.15        17.97 o                         
   2  15   0         16.52         18.83        21.66 o                         
   3  15   0          3.21          1.46        10.10 o                         
   4  15   0         19.76         14.14        21.18 o                         
   5  15   0         21.85          7.20         9.96 o                         
   6  15   0         15.96         15.70        23.51 o                         
 -22   1   1          2.93         -8.51         8.51 o                         
 -21   1   1         44.71         14.64        10.16 o                         
 -20   1   1        134.89        160.24        11.56 o                         
 -19   1   1        131.16        133.34         9.20 o                         
 -18   1   1        146.96        166.24         9.65 o                         
 -17   1   1         37.25         23.39         6.35 o                         
 -16   1   1         14.36         16.79         5.25 o                         
 -15   1   1       3417.83       3527.32        83.32 o                         
 -14   1   1        976.96       1050.47        30.81 o                         
 -13   1   1       1489.70       1454.49        37.38 o                         
 -12   1   1       3170.18       3211.69        70.60 o                         
 -11   1   1       2801.40       2669.63        55.99 o                         
 -10   1   1       5859.39       5717.80       114.70 o                         
  -9   1   1       8207.32       8003.35       158.27 o                         
  -8   1   1       6680.63       6781.02       133.26 o                         
  -7   1   1        136.92        104.14         4.44 o                         
  -6   1   1        310.46        314.04         7.78 o                         
  -5   1   1          8.31          3.65         2.66 o                         
  -4   1   1       1888.65       1693.11        29.51 o                         
  -3   1   1        810.20        690.14        13.89 o                         
  -2   1   1      13081.20      12754.08       216.74 o                         
  -1   1   1       4091.68       3939.87        62.60 o                         
   0   1   1       5068.39       4771.39        73.07 o                         
   1   1   1       3348.94       3158.95        48.72 o                         
   2   1   1         24.04         37.21         1.91 o                         
   3   1   1       2196.92       2100.56        34.17 o                         
   4   1   1         70.90         64.05         2.42 o                         
   5   1   1       1849.45       1905.52        31.81 o                         
   6   1   1        412.28        375.89         8.00 o                         
   7   1   1       4004.96       3998.85        67.68 o                         
   8   1   1       3632.61       3537.93        97.48 o                         
   9   1   1        676.97        532.71        21.82 o                         
  10   1   1        343.75        255.54        12.32 o                         
  11   1   1       1754.43       1670.23        43.25 o                         
  12   1   1        664.17        646.01        20.14 o                         
  13   1   1       2837.44       2911.76        69.94 o                         
  14   1   1       4013.50       4061.47        99.77 o                         
  15   1   1         14.78         10.59         5.11 o                         
  16   1   1        648.17        691.67        27.97 o                         
  17   1   1       1613.07       1745.20        53.02 o                         
  18   1   1        879.33        911.39        27.32 o                         
  19   1   1        565.08        604.04        20.97 o                         
  20   1   1        179.52        206.98        12.06 o                         
  21   1   1        186.81        225.13        19.34 o                         
  22   1   1        241.30        288.50        27.46 o                         
 -22   2   1          4.72          2.09         9.54 o                         
 -21   2   1         30.81         25.51         9.74 o                         
 -20   2   1         14.32         11.64         7.17 o                         
 -19   2   1         48.20         39.88         6.72 o                         
 -18   2   1         60.12         49.72         6.51 o                         
 -17   2   1        342.82        317.07        21.69 o                         
 -16   2   1        952.88       1024.56        29.12 o                         
 -15   2   1          2.79          2.00         5.71 o                         
 -14   2   1          0.24          2.87         4.77 o                         
 -13   2   1        148.87        151.87         8.82 o                         
 -12   2   1         22.25         21.65         5.00 o                         
 -11   2   1         14.26          9.63         3.21 o                         
 -10   2   1       1867.07       1935.73        44.28 o                         
  -9   2   1       2020.26       2140.20        45.92 o                         
  -8   2   1          0.39         18.36         4.10 o                         
  -7   2   1        705.40        735.77        17.39 o                         
  -6   2   1       1257.66       1270.38        22.26 o                         
  -5   2   1        346.74        382.91         8.46 o                         
  -4   2   1       2162.75       2278.72        38.45 o                         
  -3   2   1        868.35        916.64        20.54 o                         
  -2   2   1      12487.23      13074.43       207.63 o                         
  -1   2   1        688.70        738.25        13.18 o                         
   0   2   1      20528.67      21287.31       324.98 o                         
   1   2   1       1166.00       1160.24        20.78 o                         
   2   2   1       1957.70       1919.63        31.65 o                         
   3   2   1       1006.11       1076.08        17.96 o                         
   4   2   1       4031.71       4118.91        66.53 o                         
   5   2   1       7389.15       7468.45       115.98 o                         
   6   2   1       4465.56       4387.30        69.48 o                         
   7   2   1       4372.84       4223.43        74.82 o                         
   8   2   1       7560.18       8225.97       163.88 o                         
   9   2   1        241.58        182.81         8.37 o                         
  10   2   1        157.22        171.30        16.41 o                         
  11   2   1          0.43         -4.59         4.59 o                         
  12   2   1        142.88        128.56         7.59 o                         
  13   2   1        364.86        355.88        14.27 o                         
  14   2   1       2921.42       2865.67        80.22 o                         
  15   2   1        788.81        756.63        34.29 o                         
  16   2   1         13.02         24.11         5.65 o                         
  17   2   1         57.36         74.35         7.62 o                         
  18   2   1         76.25         85.22         8.07 o                         
  19   2   1         94.17         87.48         8.70 o                         
  20   2   1         45.77         31.75         8.00 o                         
  21   2   1         13.36         11.36         7.34 o                         
  22   2   1         22.77         31.48        11.57 o                         
 -22   3   1        405.66        434.71        24.98 o                         
 -21   3   1        538.30        577.87        29.70 o                         
 -20   3   1        672.47        713.13        29.79 o                         
 -19   3   1        721.97        779.22        24.76 o                         
 -18   3   1        400.97        449.56        17.21 o                         
 -17   3   1        289.30        324.56        26.25 o                         
 -16   3   1         20.35         18.84         5.97 o                         
 -15   3   1       1903.42       1846.89        55.95 o                         
 -14   3   1       1014.39        988.18        28.43 o                         
 -13   3   1          7.56         13.34         6.02 o                         
 -12   3   1         27.29         13.31         7.33 o                         
 -11   3   1         63.26         62.65         8.56 o                         
 -10   3   1          3.60         14.19         4.04 o                         
  -9   3   1       1032.66       1077.80        25.32 o                         
  -8   3   1       1093.31       1187.86        27.87 o                         
  -7   3   1        127.93        175.14         5.92 o                         
  -6   3   1       1135.01       1190.25        22.17 o                         
  -5   3   1        167.13        180.57         7.25 o                         
  -4   3   1       4091.94       4183.13        66.44 o                         
  -3   3   1       3283.47       3323.20        55.46 o                         
  -2   3   1       5127.96       5299.22        83.54 o                         
  -1   3   1      15613.08      16399.86       260.17 o                         
   0   3   1       3079.53       3278.70        53.19 o                         
   1   3   1      10037.29      10593.11       167.83 o                         
   2   3   1      14771.69      15009.60       229.64 o                         
   3   3   1      10621.66      11065.44       181.53 o                         
   4   3   1       5615.34       5493.17        85.78 o                         
   5   3   1       7149.43       7484.60       116.31 o                         
   6   3   1        834.76        787.09        16.22 o                         
   7   3   1       4146.95       4256.03        86.15 o                         
   8   3   1       2267.63       2244.19        50.98 o                         
   9   3   1         52.69         28.97         4.29 o                         
  10   3   1         42.86         37.70         4.76 o                         
  11   3   1         16.47         23.37         4.36 o                         
  12   3   1        163.26        164.13        10.04 o                         
  13   3   1        515.92        494.79        28.09 o                         
  14   3   1        335.15        356.80        30.81 o                         
  15   3   1         67.24         55.99         6.75 o                         
  16   3   1          6.71          5.67         4.98 o                         
  17   3   1        277.07        275.92        14.47 o                         
  18   3   1        561.38        554.02        26.95 o                         
  19   3   1        462.35        451.65        29.16 o                         
  20   3   1        493.20        531.28        20.38 o                         
  21   3   1        404.76        449.67        18.99 o                         
  22   3   1        305.34        315.50        25.23 o                         
 -22   4   1          6.32          7.56        10.27 o                         
 -21   4   1         23.08         31.40        16.05 o                         
 -20   4   1         71.82         73.18        10.06 o                         
 -19   4   1        125.07        142.81        12.01 o                         
 -18   4   1        294.71        318.22        17.80 o                         
 -17   4   1        972.20        953.83        28.62 o                         
 -16   4   1        269.73        266.43        22.37 o                         
 -15   4   1        242.26        224.52        15.18 o                         
 -14   4   1        169.98        146.17        10.20 o                         
 -13   4   1        862.97        868.63        26.09 o                         
 -12   4   1        418.67        413.18        16.86 o                         
 -11   4   1        105.57        108.22         7.03 o                         
 -10   4   1         91.07         92.12         6.26 o                         
  -9   4   1        166.54        154.08         9.48 o                         
  -8   4   1       1950.14       2020.36        48.72 o                         
  -7   4   1        458.98        498.55        18.00 o                         
  -6   4   1       1182.65       1134.41        29.16 o                         
  -5   4   1        598.76        537.49        12.91 o                         
  -4   4   1       1517.85       1584.22        27.95 o                         
  -3   4   1       4735.81       4947.82        84.08 o                         
  -2   4   1       1706.56       1901.72        31.92 o                         
  -1   4   1       3929.77       4184.43        68.85 o                         
   0   4   1        963.05        966.24        17.44 o                         
   1   4   1        314.54        285.17         7.23 o                         
   2   4   1        750.00        808.32        15.05 o                         
   3   4   1        128.08        155.32         4.27 o                         
   4   4   1        802.98        818.85        14.58 o                         
   5   4   1       1265.88       1448.91        28.50 o                         
   6   4   1        610.76        634.15        15.87 o                         
   7   4   1         63.03         90.81         5.52 o                         
   8   4   1        505.48        557.83        16.31 o                         
   9   4   1         12.69          4.95         3.99 o                         
  10   4   1        392.96        392.34        13.63 o                         
  11   4   1        132.56        139.61         8.18 o                         
  12   4   1        523.22        514.76        19.49 o                         
  13   4   1        483.31        435.81        21.54 o                         
  14   4   1         63.94         58.70         7.64 o                         
  15   4   1        192.55        195.42        12.72 o                         
  16   4   1         49.19         71.83        15.93 o                         
  17   4   1        135.38        129.39        10.40 o                         
  18   4   1        260.81        230.67        18.49 o                         
  19   4   1        223.75        200.98        15.43 o                         
  20   4   1        119.91        115.96        10.14 o                         
  21   4   1         50.99         39.27         8.60 o                         
 -21   5   1        203.24        217.29        31.71 o                         
 -20   5   1        180.13        171.25        19.81 o                         
 -19   5   1        261.94        261.48        14.17 o                         
 -18   5   1        308.18        313.03        14.96 o                         
 -17   5   1        272.05        293.38        15.31 o                         
 -16   5   1        692.46        672.74        32.77 o                         
 -15   5   1       2096.10       2036.72        78.48 o                         
 -14   5   1       1553.66       1538.93        42.67 o                         
 -13   5   1        995.23        960.86        41.56 o                         
 -12   5   1         62.73         65.41         7.12 o                         
 -11   5   1        166.21        136.24         8.15 o                         
 -10   5   1        516.44        478.89        17.98 o                         
  -9   5   1       2868.81       2765.65        89.72 o                         
  -8   5   1       2169.94       2087.92        58.98 o                         
  -7   5   1        950.14        893.30        26.12 o                         
  -6   5   1       5797.53       6210.50       132.10 o                         
  -5   5   1       2297.29       2359.54        50.87 o                         
  -4   5   1       1813.65       1688.03        35.13 o                         
  -3   5   1        255.59        247.71         9.13 o                         
  -2   5   1        402.78        369.21         9.05 o                         
  -1   5   1        488.81        499.96        11.22 o                         
   0   5   1        420.52        462.54        10.25 o                         
   1   5   1        715.80        711.44        14.34 o                         
   2   5   1        402.81        365.70         8.99 o                         
   3   5   1       1453.55       1536.87        31.97 o                         
   4   5   1       2298.73       2458.70        50.48 o                         
   5   5   1       2498.32       2658.29        57.57 o                         
   6   5   1        377.76        326.92        11.51 o                         
   7   5   1       5581.47       5643.66       119.81 o                         
   8   5   1       2456.53       2431.74        55.03 o                         
   9   5   1        752.14        677.84        19.88 o                         
  10   5   1        925.39        903.19        25.39 o                         
  11   5   1       2306.69       2390.75        58.44 o                         
  12   5   1       2914.17       2858.68        76.13 o                         
  13   5   1       2269.38       2234.79        56.02 o                         
  14   5   1       1114.85       1086.24        53.51 o                         
  15   5   1          4.29          4.71         7.32 o                         
  16   5   1        238.77        249.39        13.52 o                         
  17   5   1        285.05        312.33        31.82 o                         
  18   5   1        284.07        249.69        15.78 o                         
  19   5   1        149.37        140.08        11.06 o                         
  20   5   1        108.30         99.62        13.00 o                         
  21   5   1          4.43         -2.73         7.42 o                         
 -21   6   1         43.82         50.49        13.81 o                         
 -20   6   1          9.11          2.83         8.73 o                         
 -19   6   1         14.55          7.89         7.64 o                         
 -18   6   1         75.00         47.20         9.96 o                         
 -17   6   1         65.24         49.47         7.72 o                         
 -16   6   1          8.43         10.64         6.38 o                         
 -15   6   1         76.45         63.11         8.53 o                         
 -14   6   1         39.22         31.24         6.41 o                         
 -13   6   1         15.91          7.59         8.65 o                         
 -12   6   1         36.98         49.06         7.42 o                         
 -11   6   1        527.02        450.33        31.01 o                         
 -10   6   1         43.68         61.64         7.00 o                         
  -9   6   1         93.52         82.48        10.39 o                         
  -8   6   1         84.95         81.42         7.59 o                         
  -7   6   1        752.60        744.43        23.44 o                         
  -6   6   1        892.62        985.66        34.87 o                         
  -5   6   1         36.10         30.65         5.00 o                         
  -4   6   1         32.44         24.71         6.04 o                         
  -3   6   1        152.29        217.46         8.43 o                         
  -2   6   1        564.23        584.98        16.04 o                         
  -1   6   1        506.61        590.68        16.06 o                         
   0   6   1       1180.80       1286.86        30.44 o                         
   1   6   1       1331.12       1397.61        32.88 o                         
   2   6   1        934.81       1106.40        26.56 o                         
   3   6   1        104.23         94.39         6.63 o                         
   4   6   1        144.76        133.01         6.94 o                         
   5   6   1        170.20        200.43        11.46 o                         
   6   6   1        437.98        475.66        14.23 o                         
   7   6   1          5.91          5.64         3.73 o                         
   8   6   1        275.52        278.80        11.49 o                         
   9   6   1         14.10         19.80         6.11 o                         
  10   6   1         17.53         18.17         4.94 o                         
  11   6   1        381.17        332.09        14.55 o                         
  12   6   1        200.05        206.37        11.00 o                         
  13   6   1        158.54        162.62        11.78 o                         
  14   6   1         37.71          9.24         8.43 o                         
  15   6   1         12.85         23.95         9.39 o                         
  16   6   1        159.14        136.95        11.82 o                         
  17   6   1         34.29         19.32         7.34 o                         
  18   6   1          4.55         17.23         7.65 o                         
  19   6   1          0.72          7.42         8.02 o                         
  20   6   1          3.64         -1.19        10.77 o                         
 -20   7   1         55.38         32.11        14.90 o                         
 -19   7   1        128.49        109.00        14.10 o                         
 -18   7   1        120.72        138.28        13.26 o                         
 -17   7   1        295.02        290.60        25.63 o                         
 -16   7   1        151.68        128.87        12.50 o                         
 -15   7   1        579.56        593.23        28.77 o                         
 -14   7   1       1303.04       1288.47        43.69 o                         
 -13   7   1        834.14        840.93        37.72 o                         
 -12   7   1         90.80         88.07        14.80 o                         
 -11   7   1         84.41         78.23         9.87 o                         
 -10   7   1        640.91        604.32        21.63 o                         
  -9   7   1       2047.56       1949.95        51.82 o                         
  -8   7   1       4731.33       4689.56       110.96 o                         
  -7   7   1       1977.11       1992.24        53.60 o                         
  -6   7   1       2981.73       3164.18        76.69 o                         
  -5   7   1       2317.73       2307.96        66.89 o                         
  -4   7   1        992.10        944.88        26.25 o                         
  -3   7   1        867.86        844.99        22.41 o                         
  -2   7   1        768.07        696.51        18.96 o                         
  -1   7   1        634.27        724.54        23.36 o                         
   0   7   1         21.59         26.10         6.32 o                         
   1   7   1         72.45         94.55         7.03 o                         
   2   7   1          4.17          9.08         6.51 o                         
   3   7   1        280.32        277.75        10.09 o                         
   4   7   1        672.27        681.52        22.49 o                         
   5   7   1        786.01        815.37        23.01 o                         
   6   7   1        320.03        288.73        11.88 o                         
   7   7   1        917.54        866.21        24.80 o                         
   8   7   1       2116.88       2140.58        55.72 o                         
   9   7   1        861.89        863.89        24.51 o                         
  10   7   1        959.01        938.25        32.52 o                         
  11   7   1       1369.46       1412.38        40.53 o                         
  12   7   1       2578.00       2600.77        64.10 o                         
  13   7   1       1672.94       1643.53        44.05 o                         
  14   7   1        834.67        883.97        27.74 o                         
  15   7   1        711.70        691.05        25.43 o                         
  16   7   1        316.27        295.26        16.91 o                         
  17   7   1        121.14        113.64        10.46 o                         
  18   7   1        118.48        106.59        12.37 o                         
  19   7   1        136.07        162.33        24.45 o                         
  20   7   1         58.46         51.31        14.37 o                         
 -19   8   1         67.07         42.66        10.98 o                         
 -18   8   1         14.62          0.42         9.62 o                         
 -17   8   1        100.65        100.98        15.45 o                         
 -16   8   1        177.89        170.11        13.72 o                         
 -15   8   1        133.72        145.29        12.40 o                         
 -14   8   1          0.86        -10.13        10.61 o                         
 -13   8   1         70.04         48.94         8.43 o                         
 -12   8   1        215.14        206.22        13.16 o                         
 -11   8   1        121.24         81.97         9.39 o                         
 -10   8   1        298.23        280.47        22.80 o                         
  -9   8   1          6.21         17.20         7.80 o                         
  -8   8   1        131.86        123.19        16.29 o                         
  -7   8   1       2047.58       1993.04        52.53 o                         
  -6   8   1        415.22        430.19        17.04 o                         
  -5   8   1        482.66        485.49        20.58 o                         
  -4   8   1        486.71        453.28        15.75 o                         
  -3   8   1        300.18        297.70        17.93 o                         
  -2   8   1        599.64        610.25        18.98 o                         
  -1   8   1        364.23        391.27        15.65 o                         
   0   8   1        205.01        239.24        11.08 o                         
   1   8   1         21.98         18.69         4.18 o                         
   2   8   1          0.19          5.29         8.93 o                         
   3   8   1        631.19        597.63        18.34 o                         
   4   8   1        600.54        641.92        19.58 o                         
   5   8   1        292.02        275.26        11.94 o                         
   6   8   1          5.51          6.00         5.52 o                         
   7   8   1        272.47        303.21        13.48 o                         
   8   8   1        341.06        324.99        16.51 o                         
   9   8   1          1.58         -1.51         5.00 o                         
  10   8   1          2.86          9.87        12.04 o                         
  11   8   1        336.66        324.05        15.72 o                         
  12   8   1        658.83        673.20        22.10 o                         
  13   8   1        133.65        144.72        10.73 o                         
  14   8   1         17.62         17.64         6.37 o                         
  15   8   1        100.12         84.25         9.63 o                         
  16   8   1         33.16         48.62         8.56 o                         
  17   8   1         55.92         57.45        10.93 o                         
  18   8   1        233.54        212.99        14.52 o                         
  19   8   1        159.40        151.58        19.22 o                         
 -18   9   1         77.70         75.71        12.41 o                         
 -17   9   1        204.90        188.01        21.05 o                         
 -16   9   1         72.82         62.49        10.72 o                         
 -15   9   1         23.35         25.60         9.12 o                         
 -14   9   1         91.18         85.45        10.78 o                         
 -13   9   1          4.90          9.24         7.78 o                         
 -12   9   1        184.87        165.22        12.19 o                         
 -11   9   1          3.55         -0.68         7.02 o                         
 -10   9   1         58.22         43.50         7.93 o                         
  -9   9   1        785.54        846.34        33.37 o                         
  -8   9   1        122.59         96.10        10.24 o                         
  -7   9   1         26.48         32.45         9.98 o                         
  -6   9   1        943.34        921.33        29.29 o                         
  -5   9   1        823.56        855.48        35.93 o                         
  -4   9   1       2006.97       1980.83        50.59 o                         
  -3   9   1       2341.92       2356.35        63.48 o                         
  -2   9   1       2762.96       2736.48        66.79 o                         
  -1   9   1       2798.85       2957.32        71.43 o                         
   0   9   1       2986.21       2967.42        71.58 o                         
   1   9   1       2369.48       2269.43        56.73 o                         
   2   9   1       1681.74       1703.99        47.33 o                         
   3   9   1        607.03        583.51        18.68 o                         
   4   9   1        887.00        947.60        39.74 o                         
   5   9   1        698.46        697.90        23.02 o                         
   6   9   1        175.80        207.18        11.60 o                         
   7   9   1       1696.94       1733.88        61.32 o                         
   8   9   1        219.58        224.57        12.15 o                         
   9   9   1         30.54         37.37         8.21 o                         
  10   9   1         82.14         67.58         8.30 o                         
  11   9   1         32.10          6.72         6.23 o                         
  12   9   1        322.53        285.20        15.45 o                         
  13   9   1        188.05        169.57        13.09 o                         
  14   9   1         36.50         42.26        13.31 o                         
  15   9   1         63.61         49.41        12.88 o                         
  16   9   1         52.12         49.19        10.44 o                         
  17   9   1         29.97         33.02        10.99 o                         
  18   9   1        290.14        294.77        22.71 o                         
 -17  10   1         24.42         15.59        14.71 o                         
 -16  10   1         19.26         36.43        15.29 o                         
 -15  10   1          0.29          5.15         9.57 o                         
 -14  10   1         32.88         28.69         9.93 o                         
 -13  10   1        216.06        233.03        16.36 o                         
 -12  10   1        127.75        123.37        11.72 o                         
 -11  10   1         25.79         24.25         7.82 o                         
 -10  10   1        113.86         99.91        10.47 o                         
  -9  10   1        101.10        105.32        15.03 o                         
  -8  10   1        316.48        321.23        17.37 o                         
  -7  10   1         30.13         31.60        12.01 o                         
  -6  10   1        189.92        184.51        12.08 o                         
  -5  10   1          1.70         12.56         6.43 o                         
  -4  10   1          6.47          4.69         5.38 o                         
  -3  10   1        243.44        264.93        12.48 o                         
  -2  10   1        619.52        612.92        25.70 o                         
  -1  10   1         85.84         74.91         7.29 o                         
   0  10   1          1.82          6.14         7.83 o                         
   1  10   1         68.70         78.93         7.29 o                         
   2  10   1        409.65        411.86        16.44 o                         
   3  10   1         76.66         84.97         7.50 o                         
   4  10   1        122.37        120.61         9.38 o                         
   5  10   1       1000.79       1006.64        30.98 o                         
   6  10   1         18.13         33.00         6.84 o                         
   7  10   1        146.32        150.07        10.53 o                         
   8  10   1       1208.12       1230.18        46.45 o                         
   9  10   1         24.29         31.80         7.21 o                         
  10  10   1         11.74         16.40         7.23 o                         
  11  10   1          2.05          2.41        13.41 o                         
  12  10   1          1.57          7.24         7.51 o                         
  13  10   1         27.91         15.48         8.34 o                         
  14  10   1         56.64         39.63        10.39 o                         
  15  10   1         55.98         69.12        12.09 o                         
  16  10   1         27.35         28.70        13.88 o                         
  17  10   1         28.37         16.92        17.34 o                         
 -16  11   1         51.05         40.14        11.79 o                         
 -15  11   1        177.55        194.89        15.80 o                         
 -14  11   1        320.80        356.82        22.85 o                         
 -13  11   1        430.31        446.48        22.53 o                         
 -12  11   1        214.70        267.38        16.92 o                         
 -11  11   1        282.05        321.16        24.36 o                         
 -10  11   1        631.07        665.37        37.09 o                         
  -9  11   1        496.04        535.46        23.25 o                         
  -8  11   1        456.17        399.25        21.54 o                         
  -7  11   1        160.95        138.27        11.45 o                         
  -6  11   1         61.74         78.00         9.21 o                         
  -5  11   1         35.39         35.10        10.53 o                         
  -4  11   1         50.76         57.16         7.79 o                         
  -3  11   1        395.42        405.48        20.92 o                         
  -2  11   1        868.79        846.01        26.32 o                         
  -1  11   1        746.50        723.63        28.20 o                         
   0  11   1        641.66        606.39        20.73 o                         
   1  11   1        405.25        394.75        16.09 o                         
   2  11   1         44.54         45.19         9.29 o                         
   3  11   1        168.81        149.00         9.78 o                         
   4  11   1        311.76        333.69        16.02 o                         
   5  11   1        311.65        309.18        15.71 o                         
   6  11   1        502.60        493.61        19.97 o                         
   7  11   1        397.60        421.52        23.32 o                         
   8  11   1        417.70        435.29        27.35 o                         
   9  11   1        178.53        203.21        14.23 o                         
  10  11   1         66.52         92.79        14.87 o                         
  11  11   1        132.34        137.06        14.01 o                         
  12  11   1        371.97        388.59        44.26 o                         
  13  11   1        289.99        270.30        31.52 o                         
  14  11   1        109.03        107.05        12.96 o                         
  15  11   1        101.53        119.42        14.29 o                         
 -14  12   1         67.83         52.79        28.66 o                         
 -13  12   1         98.51        109.57        13.29 o                         
 -12  12   1         65.73         49.44        18.05 o                         
 -11  12   1         20.96         14.93        13.88 o                         
 -10  12   1          0.69          6.25        10.51 o                         
  -9  12   1          0.50         -7.58         8.26 o                         
  -8  12   1        173.30        166.43        14.83 o                         
  -7  12   1         14.05         10.00         7.93 o                         
  -6  12   1        435.65        386.25        19.31 o                         
  -5  12   1          4.52         11.82         7.71 o                         
  -4  12   1         84.29         81.63         8.95 o                         
  -3  12   1         12.31          8.99         6.53 o                         
  -2  12   1        214.10        203.87        11.98 o                         
  -1  12   1        126.72        126.90         9.89 o                         
   0  12   1         18.50         17.39         6.41 o                         
   1  12   1         94.55         87.20        12.66 o                         
   2  12   1         65.40         60.54         9.14 o                         
   3  12   1          6.66          9.65         7.90 o                         
   4  12   1        204.04        216.33        13.67 o                         
   5  12   1        110.13        108.60        10.34 o                         
   6  12   1         72.34         58.02         9.38 o                         
   7  12   1          7.35         11.66         8.49 o                         
   8  12   1        302.41        283.86        22.16 o                         
   9  12   1         40.25         45.80        16.67 o                         
  10  12   1         14.34         10.19        13.06 o                         
  11  12   1         10.93         22.15        12.92 o                         
  12  12   1          3.65         11.21         9.73 o                         
  13  12   1          1.29          3.13        15.83 o                         
  14  12   1          0.49        -10.74        10.74 o                         
 -12  13   1        336.37        365.37        21.30 o                         
 -11  13   1        402.82        414.70        34.79 o                         
 -10  13   1        487.05        477.12        33.33 o                         
  -9  13   1        303.24        307.33        18.74 o                         
  -8  13   1        460.93        467.54        36.98 o                         
  -7  13   1        292.37        254.66        26.39 o                         
  -6  13   1          3.79         -1.56         8.59 o                         
  -5  13   1          1.77         -4.16        12.31 o                         
  -4  13   1          7.93         11.94        10.05 o                         
  -3  13   1          9.74         12.19         8.28 o                         
  -2  13   1        160.86        167.80        11.66 o                         
  -1  13   1         38.65         36.35         8.02 o                         
   0  13   1         44.24         41.64         8.69 o                         
   1  13   1         40.23         33.73         8.82 o                         
   2  13   1         14.00         17.97         9.56 o                         
   3  13   1         79.23         82.13        11.84 o                         
   4  13   1         44.96         50.68        15.47 o                         
   5  13   1        227.71        228.48        20.96 o                         
   6  13   1        405.44        421.39        23.86 o                         
   7  13   1        165.65        167.33        17.53 o                         
   8  13   1        351.29        337.68        30.25 o                         
   9  13   1        551.94        508.16        51.03 o                         
  10  13   1        264.46        262.70        18.93 o                         
  11  13   1        347.84        366.90        27.82 o                         
  12  13   1        362.99        402.82        29.82 o                         
  -9  14   1          5.20         14.31        11.69 o                         
  -8  14   1         30.35         42.65        16.89 o                         
  -7  14   1        145.09        158.33        20.34 o                         
  -6  14   1         40.44         21.28        13.44 o                         
  -5  14   1         29.76         28.46        13.07 o                         
  -4  14   1        106.13         86.86        15.13 o                         
  -3  14   1         70.41         83.79        17.85 o                         
  -2  14   1         76.89         66.02        14.29 o                         
  -1  14   1         62.12         58.52        13.04 o                         
   0  14   1          1.82          7.17         9.81 o                         
   1  14   1         12.41          9.25         7.63 o                         
   2  14   1          1.65          1.36         7.59 o                         
   3  14   1         21.34         29.00        14.28 o                         
   4  14   1         32.35         34.69        21.72 o                         
   5  14   1         30.96         25.56        18.61 o                         
   6  14   1         85.19         84.85        12.64 o                         
   7  14   1        319.17        279.95        22.67 o                         
   8  14   1        229.21        211.56        17.46 o                         
   9  14   1         66.70         55.36        17.69 o                         
  -5  15   1         61.36         58.18        25.30 o                         
  -4  15   1        147.95        130.29        14.83 o                         
  -3  15   1        184.73        187.45        14.64 o                         
  -2  15   1        122.78        148.87        13.67 o                         
  -1  15   1        138.58        167.27        17.27 o                         
   0  15   1        372.17        384.02        28.51 o                         
   1  15   1        581.90        635.57        30.71 o                         
   2  15   1        374.06        398.54        31.35 o                         
   3  15   1        227.67        239.59        18.41 o                         
   4  15   1        105.41        108.01        25.95 o                         
   5  15   1         71.62         76.49        27.33 o                         
 -22   0   2        613.20        616.91        46.14 o                         
 -21   0   2        515.89        564.46        37.97 o                         
 -20   0   2        557.67        584.60        59.73 o                         
 -19   0   2        295.23        315.18        35.87 o                         
 -18   0   2        103.91        122.94        13.42 o                         
 -17   0   2          3.70         -5.73         9.83 o                         
 -16   0   2         67.25         85.61        14.76 o                         
 -15   0   2        767.25        775.77        32.05 o                         
 -14   0   2        217.35        218.44        18.19 o                         
 -13   0   2         78.65         74.00         6.71 o                         
 -12   0   2        282.59        249.23        13.22 o                         
 -11   0   2         75.99         71.82         5.85 o                         
 -10   0   2       5942.23       6490.54       182.55 o                         
  -9   0   2       2931.34       3328.72        95.41 o                         
  -8   0   2        886.61       1082.83        31.12 o                         
  -7   0   2        562.57        547.31        17.33 o                         
  -6   0   2       2431.64       2327.22        61.38 o                         
  -5   0   2        868.63        833.55        28.51 o                         
  -4   0   2       1870.12       1842.76        49.62 o                         
  -3   0   2       4509.22       4320.65       100.89 o                         
  -2   0   2      52639.80      51935.91      1119.00 o                         
  -1   0   2      11777.71      12139.84       262.17 o                         
   0   0   2      18263.68      18636.79       402.05 o                         
   1   0   2       3275.28       3597.03        83.85 o                         
   2   0   2      11304.37      11630.74       251.59 o                         
   3   0   2       5448.61       5628.73       122.51 o                         
   4   0   2       6088.48       6203.74       135.26 o                         
   5   0   2       4845.98       4632.80       101.75 o                         
   6   0   2       2702.95       2828.43        68.23 o                         
   7   0   2       4062.25       4079.52       105.63 o                         
   8   0   2        838.24        667.72        26.42 o                         
   9   0   2        838.33        869.75        42.24 o                         
  10   0   2        874.85        855.84        54.10 o                         
  11   0   2         15.06         13.90         5.64 o                         
  12   0   2         12.44          3.28         5.32 o                         
  13   0   2        235.32        226.86        21.91 o                         
  14   0   2        990.69        995.99        85.16 o                         
  15   0   2         69.72         87.17        22.60 o                         
  16   0   2         50.75         57.70         9.40 o                         
  17   0   2        308.26        301.34        26.00 o                         
  18   0   2        599.55        638.92        68.50 o                         
  19   0   2        970.51       1112.10        70.04 o                         
  20   0   2        691.30        818.76        37.62 o                         
  21   0   2        975.37       1162.14        48.94 o                         
 -22   1   2          3.47          6.55         9.56 o                         
 -21   1   2          7.15         -0.90         9.72 o                         
 -20   1   2         47.95         48.09        10.12 o                         
 -19   1   2         34.44         27.11         8.47 o                         
 -18   1   2         43.93         46.40         8.76 o                         
 -17   1   2        420.90        470.65        18.80 o                         
 -16   1   2         88.45         82.95         9.51 o                         
 -15   1   2        426.35        407.06        14.26 o                         
 -14   1   2       1083.00       1090.88        26.10 o                         
 -13   1   2        684.06        681.51        17.50 o                         
 -12   1   2        238.95        222.89         8.03 o                         
 -11   1   2        119.01        138.23         8.84 o                         
 -10   1   2          4.43         -1.43         4.19 o                         
  -9   1   2         18.49         14.19         2.27 o                         
  -8   1   2        317.53        322.77         8.57 o                         
  -7   1   2       2457.49       2490.20        46.60 o                         
  -6   1   2       1575.57       1539.86        26.25 o                         
  -5   1   2       8009.07       7894.25       131.41 o                         
  -4   1   2       2658.97       2706.03        44.38 o                         
  -3   1   2       4141.65       4110.70        66.32 o                         
  -2   1   2       5168.45       5217.49        89.11 o                         
  -1   1   2        404.17        440.07         8.11 o                         
   0   1   2       2412.45       2510.07        38.86 o                         
   1   1   2       1581.24       1736.13        29.14 o                         
   2   1   2        651.57        675.56        11.15 o                         
   3   1   2       1856.82       1908.41        31.15 o                         
   4   1   2       3121.63       3066.81        48.12 o                         
   5   1   2        670.14        682.09        12.21 o                         
   6   1   2         13.78         32.79         2.72 o                         
   7   1   2       1097.30       1144.84        24.23 o                         
   8   1   2       1872.90       1907.16        45.19 o                         
   9   1   2        581.67        557.26        15.32 o                         
  10   1   2        984.58        910.06        24.72 o                         
  11   1   2         14.74         13.12         4.44 o                         
  12   1   2        439.42        440.39        28.28 o                         
  13   1   2          4.47          9.16         4.43 o                         
  14   1   2         32.28         37.28         5.47 o                         
  15   1   2          0.04         -2.74         4.63 o                         
  16   1   2        580.77        620.84        24.17 o                         
  17   1   2        261.62        256.66        20.04 o                         
  18   1   2        162.08        190.71        11.25 o                         
  19   1   2        111.89        131.97        12.20 o                         
  20   1   2         22.44         32.07         8.33 o                         
  21   1   2         14.58          9.54         7.61 o                         
 -22   2   2         13.03          9.23         9.52 o                         
 -21   2   2        125.69        134.51        13.52 o                         
 -20   2   2         29.63         30.72         9.49 o                         
 -19   2   2         30.05         34.36         9.46 o                         
 -18   2   2         57.99         71.56         9.79 o                         
 -17   2   2        880.72        908.64        26.46 o                         
 -16   2   2        200.31        192.33        12.97 o                         
 -15   2   2         25.71         36.72         5.06 o                         
 -14   2   2       1556.17       1466.40        35.26 o                         
 -13   2   2       1669.55       1620.38        38.03 o                         
 -12   2   2       3447.63       3288.09        68.74 o                         
 -11   2   2       2030.52       2049.52        44.21 o                         
 -10   2   2       4739.92       4777.77        96.78 o                         
  -9   2   2        443.14        444.02        12.10 o                         
  -8   2   2       2540.45       2405.35        50.95 o                         
  -7   2   2       8294.11       8113.04       147.02 o                         
  -6   2   2       2078.66       1981.67        35.55 o                         
  -5   2   2       1462.00       1452.97        25.95 o                         
  -4   2   2        467.66        490.37        11.72 o                         
  -3   2   2        180.69        170.70         5.05 o                         
  -2   2   2         73.37         68.46         3.80 o                         
  -1   2   2      43835.70      44657.96       681.16 o                         
   0   2   2        788.80        853.59        13.99 o                         
   1   2   2       6901.99       7145.72       121.95 o                         
   2   2   2         19.58         18.70         1.47 o                         
   3   2   2        914.73        948.95        15.92 o                         
   4   2   2       3417.20       3381.18        54.71 o                         
   5   2   2       3765.14       3872.10        67.22 o                         
   6   2   2       6770.15       6946.29       130.09 o                         
   7   2   2        400.85        319.54        10.86 o                         
   8   2   2       1247.59       1232.09        26.83 o                         
   9   2   2       1473.59       1369.23        34.73 o                         
  10   2   2       3641.61       3536.42        82.50 o                         
  11   2   2       1453.96       1416.36        45.93 o                         
  12   2   2       2430.71       2347.56        77.90 o                         
  13   2   2       1228.60       1294.92        49.67 o                         
  14   2   2         33.04         28.69         5.59 o                         
  15   2   2        713.56        691.61        21.67 o                         
  16   2   2        899.97        895.84        43.91 o                         
  17   2   2        814.35        833.21        35.40 o                         
  18   2   2        279.67        271.52        20.71 o                         
  19   2   2        362.27        376.62        16.28 o                         
  20   2   2        264.93        277.05        17.45 o                         
  21   2   2        306.60        304.54        21.82 o                         
 -22   3   2         37.72         35.70        11.08 o                         
 -21   3   2          6.06          2.56        16.45 o                         
 -20   3   2         10.68         15.11         9.16 o                         
 -19   3   2          1.74         13.98        10.15 o                         
 -18   3   2         34.37         33.42         7.25 o                         
 -17   3   2          3.45         -0.75         6.69 o                         
 -16   3   2        178.22        162.47         9.85 o                         
 -15   3   2         43.40         39.47         9.29 o                         
 -14   3   2        388.89        388.28        14.56 o                         
 -13   3   2        573.28        580.20        16.78 o                         
 -12   3   2        195.56        192.63         8.35 o                         
 -11   3   2        411.77        370.77        11.62 o                         
 -10   3   2        130.96        127.12         7.30 o                         
  -9   3   2        107.83        112.57         8.44 o                         
  -8   3   2        597.81        651.00        19.77 o                         
  -7   3   2        784.91        811.39        19.56 o                         
  -6   3   2        529.06        532.07        13.08 o                         
  -5   3   2        277.47        248.75         6.48 o                         
  -4   3   2       2309.12       2311.01        38.80 o                         
  -3   3   2       3559.11       3595.70        57.41 o                         
  -2   3   2       3233.13       3347.08        53.13 o                         
  -1   3   2         13.79         13.92         1.62 o                         
   0   3   2       2542.82       2420.97        40.81 o                         
   1   3   2        431.41        453.95         9.06 o                         
   2   3   2       2937.38       3012.96        50.75 o                         
   3   3   2         22.13         15.25         1.80 o                         
   4   3   2       1308.98       1480.26        27.11 o                         
   5   3   2         10.56         10.66         2.62 o                         
   6   3   2        242.59        298.04         8.34 o                         
   7   3   2        108.06        107.97         5.25 o                         
   8   3   2        204.70        221.33         8.69 o                         
   9   3   2        118.22        133.46         7.13 o                         
  10   3   2          4.15          0.56         3.71 o                         
  11   3   2         44.27         31.01         9.85 o                         
  12   3   2        855.79        895.65        26.02 o                         
  13   3   2        139.63        124.39         8.47 o                         
  14   3   2        640.74        642.48        32.17 o                         
  15   3   2          4.51          2.50         5.16 o                         
  16   3   2          1.45          7.05         5.50 o                         
  17   3   2         97.08         93.52         8.69 o                         
  18   3   2          0.29          3.14         5.86 o                         
  19   3   2          0.16         -1.52         6.62 o                         
  20   3   2         18.43          8.28         7.55 o                         
  21   3   2         16.84         16.22         7.61 o                         
 -21   4   2         53.46         64.44        12.15 o                         
 -20   4   2         46.32         47.58        12.51 o                         
 -19   4   2        127.34        123.68        15.10 o                         
 -18   4   2        165.67        178.94        12.45 o                         
 -17   4   2        642.51        599.33        30.40 o                         
 -16   4   2       1628.78       1773.04        47.40 o                         
 -15   4   2        705.54        679.25        21.98 o                         
 -14   4   2        493.21        444.60        20.16 o                         
 -13   4   2        841.02        854.40        25.95 o                         
 -12   4   2       1069.61       1015.12        30.19 o                         
 -11   4   2        548.26        510.97        16.63 o                         
 -10   4   2       1121.98       1052.90        28.01 o                         
  -9   4   2       1933.39       1852.71        48.47 o                         
  -8   4   2       3134.03       3074.20        80.93 o                         
  -7   4   2       1670.27       1631.15        35.46 o                         
  -6   4   2       1808.74       1647.41        39.73 o                         
  -5   4   2       1032.60       1054.03        29.85 o                         
  -4   4   2        218.10        181.55         9.05 o                         
  -3   4   2        255.38        252.15         6.57 o                         
  -2   4   2       1756.29       1835.54        31.43 o                         
  -1   4   2       4620.34       4716.08        76.72 o                         
   0   4   2        597.93        612.20        12.13 o                         
   1   4   2        767.76        643.91        15.56 o                         
   2   4   2        545.07        509.72        11.54 o                         
   3   4   2       2106.02       2047.31        41.70 o                         
   4   4   2       4446.03       4705.11        88.74 o                         
   5   4   2       3929.05       3949.01        76.11 o                         
   6   4   2        155.30        222.22         7.56 o                         
   7   4   2        885.99        846.39        20.15 o                         
   8   4   2       3944.13       4107.46        88.41 o                         
   9   4   2        674.78        635.58        18.26 o                         
  10   4   2       1430.76       1384.41        35.44 o                         
  11   4   2       2065.99       1968.73        48.72 o                         
  12   4   2       2729.39       2623.76        82.09 o                         
  13   4   2        848.87        879.68        26.18 o                         
  14   4   2        451.27        442.08        17.00 o                         
  15   4   2        617.21        604.05        21.49 o                         
  16   4   2        689.38        690.81        44.68 o                         
  17   4   2        387.82        361.31        21.69 o                         
  18   4   2        238.82        198.63        14.53 o                         
  19   4   2         94.07         85.54         9.48 o                         
  20   4   2         30.20         25.50         7.58 o                         
  21   4   2        201.31        241.49        18.66 o                         
 -21   5   2          0.73          3.96        10.42 o                         
 -20   5   2         15.37         10.00         9.85 o                         
 -19   5   2         34.83         17.20        10.41 o                         
 -18   5   2        207.20        194.97        13.82 o                         
 -17   5   2        135.18        127.68        11.27 o                         
 -16   5   2        116.75        127.74        14.84 o                         
 -15   5   2       1114.90       1058.39        45.72 o                         
 -14   5   2        108.50         91.73        17.12 o                         
 -13   5   2        103.85         95.36         9.10 o                         
 -12   5   2        384.77        391.88        28.67 o                         
 -11   5   2          4.19         -8.51         8.51 o                         
 -10   5   2        152.99        142.63         9.97 o                         
  -9   5   2         86.42         99.95         9.72 o                         
  -8   5   2        340.68        349.68        12.37 o                         
  -7   5   2        220.01        200.16         8.54 o                         
  -6   5   2        748.42        755.04        21.16 o                         
  -5   5   2        762.08        723.01        25.12 o                         
  -4   5   2         80.11         66.53         5.94 o                         
  -3   5   2        982.73        908.53        22.62 o                         
  -2   5   2        422.08        402.20        12.72 o                         
  -1   5   2       1192.62       1228.43        36.30 o                         
   0   5   2       3183.39       3381.28        65.33 o                         
   1   5   2        351.20        306.80        10.90 o                         
   2   5   2        405.73        424.90        11.57 o                         
   3   5   2          0.07         -2.62         2.62 o                         
   4   5   2          1.26         -2.87         2.87 o                         
   5   5   2        987.51        949.22        21.81 o                         
   6   5   2       2254.47       2317.77        51.49 o                         
   7   5   2       2552.05       2462.81        54.74 o                         
   8   5   2        678.41        677.14        20.01 o                         
   9   5   2       1047.91       1064.05        27.52 o                         
  10   5   2        328.81        306.76        12.03 o                         
  11   5   2        310.02        304.70        19.07 o                         
  12   5   2          1.08         -1.49         6.57 o                         
  13   5   2          5.85          4.87         6.00 o                         
  14   5   2         45.28         32.00         6.46 o                         
  15   5   2        220.35        194.08        11.42 o                         
  16   5   2        214.52        187.44        11.67 o                         
  17   5   2        108.16        103.57        10.03 o                         
  18   5   2        121.53        106.93         9.99 o                         
  19   5   2        154.01        176.12        16.16 o                         
  20   5   2         73.99         47.64         9.47 o                         
 -20   6   2        256.26        249.86        31.87 o                         
 -19   6   2        606.15        623.33        30.27 o                         
 -18   6   2        813.87        810.79        31.98 o                         
 -17   6   2        424.65        439.24        32.43 o                         
 -16   6   2        656.46        718.47        42.54 o                         
 -15   6   2       1275.75       1234.16        38.87 o                         
 -14   6   2        196.20        174.91        15.69 o                         
 -13   6   2        384.83        381.35        18.74 o                         
 -12   6   2        514.09        454.33        21.74 o                         
 -11   6   2          3.88          5.03         5.99 o                         
 -10   6   2        230.33        193.28        11.31 o                         
  -9   6   2        671.56        723.80        41.60 o                         
  -8   6   2        464.42        471.72        26.49 o                         
  -7   6   2       2326.64       2392.39        80.14 o                         
  -6   6   2         93.28         72.65         9.24 o                         
  -5   6   2         91.82         69.50         5.69 o                         
  -4   6   2        768.81        667.79        23.02 o                         
  -3   6   2       4434.77       4565.86        98.37 o                         
  -2   6   2       6722.11       7043.90       140.59 o                         
  -1   6   2       6216.16       6086.31       121.53 o                         
   0   6   2       3477.80       3267.76        66.89 o                         
   1   6   2       5113.12       5126.10       108.64 o                         
   2   6   2       6926.49       7364.58       155.01 o                         
   3   6   2       8492.22       8746.88       183.41 o                         
   4   6   2       3522.91       3498.91        74.75 o                         
   5   6   2       1397.63       1392.82        32.72 o                         
   6   6   2       1014.86       1031.92        25.51 o                         
   7   6   2         41.10         57.23         5.12 o                         
   8   6   2        209.75        250.06        10.25 o                         
   9   6   2        428.28        389.87        13.57 o                         
  10   6   2        316.16        305.61        12.42 o                         
  11   6   2         85.25         88.27         7.29 o                         
  12   6   2         14.49         16.83         5.45 o                         
  13   6   2         88.33         91.11         8.07 o                         
  14   6   2        187.83        150.07        13.07 o                         
  15   6   2        176.43        181.52        13.57 o                         
  16   6   2         58.17         44.60         9.26 o                         
  17   6   2         76.47         56.14         9.06 o                         
  18   6   2         85.10         78.73         9.70 o                         
  19   6   2        167.90        160.33        22.41 o                         
  20   6   2         83.59         61.36        10.61 o                         
 -20   7   2         12.81         -3.21        12.29 o                         
 -19   7   2         65.55         22.87        11.02 o                         
 -18   7   2         98.33         83.66        22.71 o                         
 -17   7   2        144.24        135.10        14.18 o                         
 -16   7   2        153.29        178.82        18.08 o                         
 -15   7   2         15.28          9.67         7.52 o                         
 -14   7   2         38.50         30.06        10.59 o                         
 -13   7   2          8.45          4.92         6.70 o                         
 -12   7   2         46.56         36.87         9.22 o                         
 -11   7   2          2.03          1.93         5.50 o                         
 -10   7   2         15.99          3.00         9.60 o                         
  -9   7   2          7.79          6.50         5.50 o                         
  -8   7   2        191.74        224.07        11.97 o                         
  -7   7   2        159.36        168.71        14.30 o                         
  -6   7   2        232.02        259.42        12.59 o                         
  -5   7   2          0.68         -2.35         4.41 o                         
  -4   7   2          1.05         -2.49         3.65 o                         
  -3   7   2        303.63        282.25        12.58 o                         
  -2   7   2         34.39         40.40         6.52 o                         
  -1   7   2         67.72        113.05         8.24 o                         
   0   7   2          8.43         13.71         3.63 o                         
   1   7   2         47.43         31.45         3.99 o                         
   2   7   2          0.48          0.79         3.61 o                         
   3   7   2        117.39        153.57         7.69 o                         
   4   7   2        100.99         96.47         6.67 o                         
   5   7   2        249.49        266.71        11.84 o                         
   6   7   2        482.64        457.81        14.28 o                         
   7   7   2        201.76        204.40        10.95 o                         
   8   7   2        133.36        109.47         9.89 o                         
   9   7   2        348.25        344.87        15.79 o                         
  10   7   2         43.39         29.80         7.13 o                         
  11   7   2        320.22        315.14        14.80 o                         
  12   7   2         10.77         14.21         5.81 o                         
  13   7   2          5.84          9.60         5.96 o                         
  14   7   2        141.82        133.18        10.12 o                         
  15   7   2         21.62         32.48         7.76 o                         
  16   7   2         32.69         25.96         7.88 o                         
  17   7   2        123.50        101.08        12.68 o                         
  18   7   2         11.02          4.80         8.18 o                         
  19   7   2         39.81         51.73        16.28 o                         
 -19   8   2        178.90        190.10        21.63 o                         
 -18   8   2        223.44        190.56        22.05 o                         
 -17   8   2        310.75        313.31        25.10 o                         
 -16   8   2        403.92        419.21        20.90 o                         
 -15   8   2        165.60        164.48        20.31 o                         
 -14   8   2        228.87        232.12        14.59 o                         
 -13   8   2        265.79        278.23        15.68 o                         
 -12   8   2        579.96        578.93        22.73 o                         
 -11   8   2       1038.79       1083.36        51.91 o                         
 -10   8   2        427.82        437.30        20.74 o                         
  -9   8   2        114.74        116.76         9.66 o                         
  -8   8   2       1823.21       1721.27        47.87 o                         
  -7   8   2       1874.01       1923.12        54.37 o                         
  -6   8   2       1317.46       1309.23        38.85 o                         
  -5   8   2        617.02        603.76        19.82 o                         
  -4   8   2        232.04        219.06        10.76 o                         
  -3   8   2       1035.78       1079.93        28.23 o                         
  -2   8   2        659.14        627.76        18.23 o                         
  -1   8   2       1333.98       1296.70        35.71 o                         
   0   8   2       1439.52       1542.50        37.52 o                         
   1   8   2         67.41         56.96         5.12 o                         
   2   8   2         58.28         59.96         5.36 o                         
   3   8   2        252.09        252.38        10.79 o                         
   4   8   2        925.95       1010.19        27.13 o                         
   5   8   2       1525.12       1546.24        43.81 o                         
   6   8   2         60.12         60.81         6.45 o                         
   7   8   2          4.03          9.27         5.75 o                         
   8   8   2        581.24        572.16        22.64 o                         
   9   8   2        133.79        129.61        11.82 o                         
  10   8   2        444.08        484.19        17.00 o                         
  11   8   2       1480.27       1538.53        40.00 o                         
  12   8   2       1753.72       1759.93        45.59 o                         
  13   8   2        709.32        698.15        23.38 o                         
  14   8   2        255.71        295.11        22.01 o                         
  15   8   2        602.76        609.77        27.84 o                         
  16   8   2        558.71        523.59        22.60 o                         
  17   8   2        274.73        314.48        17.56 o                         
  18   8   2        218.37        266.13        22.69 o                         
 -18   9   2         32.23         30.89        11.65 o                         
 -17   9   2         28.04         44.29        10.20 o                         
 -16   9   2        147.85        132.92        14.80 o                         
 -15   9   2         11.64         10.01         8.65 o                         
 -14   9   2          4.01          2.55        11.01 o                         
 -13   9   2         19.14         13.74         7.61 o                         
 -12   9   2         50.39         49.34         9.65 o                         
 -11   9   2          3.78         -1.58         9.85 o                         
 -10   9   2        175.39        166.67        12.40 o                         
  -9   9   2         15.19         22.43        14.59 o                         
  -8   9   2        378.02        341.35        17.93 o                         
  -7   9   2        118.53        114.19        11.04 o                         
  -6   9   2        116.03        109.37         9.47 o                         
  -5   9   2         48.06         49.57         7.93 o                         
  -4   9   2          2.72         10.61         5.22 o                         
  -3   9   2          0.55          1.17         5.21 o                         
  -2   9   2        184.77        182.14        10.80 o                         
  -1   9   2        121.15        134.89         9.88 o                         
   0   9   2         72.62         86.82         6.45 o                         
   1   9   2        107.88        114.54         6.99 o                         
   2   9   2        838.10        791.20        27.37 o                         
   3   9   2         73.52         82.09         9.20 o                         
   4   9   2         33.32         14.61         7.92 o                         
   5   9   2          5.08         -0.33         7.27 o                         
   6   9   2        821.30        798.25        26.89 o                         
   7   9   2        262.22        254.94        12.64 o                         
   8   9   2          8.55         14.72         6.11 o                         
   9   9   2         73.33         74.36         7.80 o                         
  10   9   2          8.79         21.36         6.67 o                         
  11   9   2         39.46         64.80         8.49 o                         
  12   9   2         35.86         62.30         9.29 o                         
  13   9   2          0.63         -0.08         7.13 o                         
  14   9   2         45.45         38.90         9.83 o                         
  15   9   2         49.30         36.84        11.31 o                         
  16   9   2         18.64         17.99         8.43 o                         
  17   9   2          0.87          4.95        12.40 o                         
 -17  10   2         45.72         62.66        14.38 o                         
 -16  10   2        120.54        141.79        15.49 o                         
 -15  10   2        209.02        240.19        25.22 o                         
 -14  10   2        307.39        322.15        31.94 o                         
 -13  10   2        327.98        312.93        24.52 o                         
 -12  10   2        790.71        772.26        39.95 o                         
 -11  10   2       1255.31       1205.80        56.29 o                         
 -10  10   2        693.50        686.97        36.76 o                         
  -9  10   2       1127.09       1154.33        42.78 o                         
  -8  10   2       1714.82       1736.14        76.23 o                         
  -7  10   2        273.14        260.72        14.69 o                         
  -6  10   2        196.05        213.40        18.22 o                         
  -5  10   2        428.61        446.19        24.54 o                         
  -4  10   2        787.63        834.23        26.71 o                         
  -3  10   2        965.51        976.15        29.31 o                         
  -2  10   2        125.32        117.45         8.71 o                         
  -1  10   2         43.91         43.93         6.25 o                         
   0  10   2        105.08        113.76         8.37 o                         
   1  10   2        126.38        118.80         8.40 o                         
   2  10   2        187.97        178.27        14.52 o                         
   3  10   2        183.36        179.73        18.56 o                         
   4  10   2        621.50        616.68        23.27 o                         
   5  10   2        259.50        262.14        13.37 o                         
   6  10   2         16.35         10.23         7.29 o                         
   7  10   2        347.52        347.26        21.93 o                         
   8  10   2        898.97        944.72        32.80 o                         
   9  10   2        335.16        379.75        31.03 o                         
  10  10   2        305.23        309.57        21.79 o                         
  11  10   2        698.80        671.55        46.77 o                         
  12  10   2       1036.73       1003.52        59.67 o                         
  13  10   2        807.48        850.19        33.01 o                         
  14  10   2        335.44        349.05        20.89 o                         
  15  10   2        254.82        258.56        19.09 o                         
  16  10   2        299.98        315.26        20.56 o                         
 -15  11   2          1.73        -11.01        14.70 o                         
 -14  11   2          4.96          0.79         8.23 o                         
 -13  11   2          2.42         -8.16         8.16 o                         
 -12  11   2         27.00         23.06        11.46 o                         
 -11  11   2         13.68          4.19         8.21 o                         
 -10  11   2          0.02          3.82         7.78 o                         
  -9  11   2          2.20         -9.34         9.75 o                         
  -8  11   2        203.44        187.85        13.62 o                         
  -7  11   2        345.46        355.67        22.27 o                         
  -6  11   2        110.31        119.18        11.09 o                         
  -5  11   2        663.41        665.03        23.27 o                         
  -4  11   2        245.16        242.08        13.20 o                         
  -3  11   2         35.11         24.60        10.35 o                         
  -2  11   2        158.82        160.63        10.54 o                         
  -1  11   2         32.09         39.59         6.67 o                         
   0  11   2         21.21         18.65         6.37 o                         
   1  11   2        221.93        233.03        12.12 o                         
   2  11   2        227.56        220.45        16.19 o                         
   3  11   2         36.90         22.33        14.52 o                         
   4  11   2        137.45        135.61        16.40 o                         
   5  11   2         10.50         -6.61         6.61 o                         
   6  11   2          8.58         28.95        11.54 o                         
   7  11   2        706.29        675.50        27.33 o                         
   8  11   2         72.35         73.02        22.45 o                         
   9  11   2         23.48         24.99        10.01 o                         
  10  11   2         12.98         18.72         8.88 o                         
  11  11   2         14.22         14.73         9.77 o                         
  12  11   2          9.51         11.51         9.15 o                         
  13  11   2          0.20          7.10         8.78 o                         
  14  11   2         13.24         23.48        16.02 o                         
  15  11   2         11.85          5.53        10.86 o                         
 -14  12   2         97.16         77.17        12.63 o                         
 -13  12   2          6.93         24.79        10.81 o                         
 -12  12   2         15.57          9.19         9.33 o                         
 -11  12   2         41.02         48.40        10.47 o                         
 -10  12   2         91.65         76.38        11.49 o                         
  -9  12   2          1.34         -2.07         9.94 o                         
  -8  12   2          5.95          6.03        14.76 o                         
  -7  12   2         45.76         51.34        11.08 o                         
  -6  12   2         44.54         51.77         8.96 o                         
  -5  12   2         17.25         11.16         9.33 o                         
  -4  12   2        110.68        116.39        10.34 o                         
  -3  12   2        770.74        796.97        26.57 o                         
  -2  12   2       1529.68       1522.90        61.46 o                         
  -1  12   2        945.82        955.03        30.05 o                         
   0  12   2        300.89        331.16        18.68 o                         
   1  12   2        513.10        516.44        21.32 o                         
   2  12   2        615.24        623.31        26.65 o                         
   3  12   2        950.04        903.08        45.83 o                         
   4  12   2        864.36        892.32        61.52 o                         
   5  12   2        668.71        661.21        26.94 o                         
   6  12   2        963.58       1039.76        51.20 o                         
   7  12   2        121.13        118.87        12.26 o                         
   8  12   2         37.27         30.48        11.13 o                         
   9  12   2        202.88        211.33        26.92 o                         
  10  12   2         76.78         68.50        14.43 o                         
  11  12   2         16.71         24.74        10.58 o                         
  12  12   2          4.68          6.35         9.39 o                         
  13  12   2         70.57         85.32        13.59 o                         
 -12  13   2          1.51          6.07        17.95 o                         
 -11  13   2          0.40         10.85        10.37 o                         
 -10  13   2         55.29         47.16        12.06 o                         
  -9  13   2          6.22         11.26        13.10 o                         
  -8  13   2        323.32        292.04        26.18 o                         
  -7  13   2         11.37         29.60         9.53 o                         
  -6  13   2          0.20          0.40         8.16 o                         
  -5  13   2          3.17         20.03        12.27 o                         
  -4  13   2          0.20          3.64         9.14 o                         
  -3  13   2         70.29         73.81         9.58 o                         
  -2  13   2        344.92        332.97        24.06 o                         
  -1  13   2         53.60         66.72         9.55 o                         
   0  13   2         70.75         67.79        10.10 o                         
   1  13   2         12.43          5.10        12.01 o                         
   2  13   2          0.37         -4.15         8.73 o                         
   3  13   2         21.04         37.24        13.57 o                         
   4  13   2         13.59         24.91        13.31 o                         
   5  13   2          9.93          9.89        11.92 o                         
   6  13   2         94.88        113.88        12.79 o                         
   7  13   2         33.64         40.27        10.40 o                         
   8  13   2         28.13         19.02        24.44 o                         
   9  13   2         15.76         26.93        11.77 o                         
  10  13   2         55.87         53.46        12.04 o                         
  11  13   2          8.24          5.46         9.98 o                         
  -9  14   2        181.70        198.93        16.94 o                         
  -8  14   2         50.84         85.38        18.30 o                         
  -7  14   2         25.63         19.06        15.97 o                         
  -6  14   2        153.01        150.72        23.41 o                         
  -5  14   2         45.35         40.00        19.15 o                         
  -4  14   2          6.10          0.26        12.76 o                         
  -3  14   2         57.12         67.94        16.69 o                         
  -2  14   2        305.10        268.25        28.23 o                         
  -1  14   2        264.83        274.14        16.50 o                         
   0  14   2        134.14        123.45        13.12 o                         
   1  14   2        121.70        103.12        12.40 o                         
   2  14   2         89.70         97.72        12.90 o                         
   3  14   2        118.20        122.73        13.90 o                         
   4  14   2        136.89        135.70        13.91 o                         
   5  14   2        150.04        151.21        15.03 o                         
   6  14   2        324.34        312.50        19.71 o                         
   7  14   2        263.84        268.09        20.93 o                         
   8  14   2         30.27         27.40        10.74 o                         
  -4  15   2         24.86         40.58        11.04 o                         
  -3  15   2         64.39         60.53        16.17 o                         
  -2  15   2          9.68         10.44        15.85 o                         
  -1  15   2         75.79         91.71        13.30 o                         
   0  15   2         40.85         43.62        10.17 o                         
   1  15   2          2.97         10.38        11.51 o                         
   2  15   2         12.44         14.79        13.48 o                         
   3  15   2         11.16         10.05        12.44 o                         
 -22   1   3        177.05        190.04        21.07 o                         
 -21   1   3        125.12        121.83        12.86 o                         
 -20   1   3         64.35         34.48        10.80 o                         
 -19   1   3          5.91          6.55         7.72 o                         
 -18   1   3          8.04          3.20         7.05 o                         
 -17   1   3        167.70        159.64        13.36 o                         
 -16   1   3       1515.36       1494.12        47.60 o                         
 -15   1   3        313.67        305.88        11.50 o                         
 -14   1   3        656.14        661.23        20.55 o                         
 -13   1   3       1119.89       1117.49        27.93 o                         
 -12   1   3       1334.41       1398.15        33.16 o                         
 -11   1   3       3118.25       3043.36        66.85 o                         
 -10   1   3       3612.60       3500.32        80.42 o                         
  -9   1   3       3413.20       3430.04        74.11 o                         
  -8   1   3        420.32        383.39        10.73 o                         
  -7   1   3       2477.92       2353.69        48.92 o                         
  -6   1   3       4319.37       4383.68        83.44 o                         
  -5   1   3       5605.04       5537.71        99.92 o                         
  -4   1   3       5426.39       5277.39        82.33 o                         
  -3   1   3       4694.92       4962.27        82.28 o                         
  -2   1   3        239.54        222.17         4.96 o                         
  -1   1   3        933.32        980.47        17.03 o                         
   0   1   3       1020.58       1069.38        17.15 o                         
   1   1   3        159.36        170.83         4.03 o                         
   2   1   3        146.82        130.03         4.19 o                         
   3   1   3        183.82        171.86         4.40 o                         
   4   1   3       1398.94       1408.63        24.41 o                         
   5   1   3        225.31        199.61         5.09 o                         
   6   1   3       2341.09       2233.33        41.72 o                         
   7   1   3       5286.06       5426.46       102.53 o                         
   8   1   3       1885.26       1815.88        40.41 o                         
   9   1   3       3106.42       3101.07        64.76 o                         
  10   1   3       3231.08       3211.02        78.57 o                         
  11   1   3       2327.72       2440.54        61.41 o                         
  12   1   3       4048.33       4173.07       107.53 o                         
  13   1   3       1129.70       1169.85        59.21 o                         
  14   1   3         41.33         22.84         7.28 o                         
  15   1   3        919.22        950.44        55.17 o                         
  16   1   3        955.40       1005.77        48.33 o                         
  17   1   3        473.21        519.05        41.26 o                         
  18   1   3        315.59        339.61        35.73 o                         
  19   1   3        205.45        221.18        19.23 o                         
  20   1   3        291.64        339.11        16.39 o                         
  21   1   3         57.65         66.81        10.63 o                         
 -22   2   3         24.54          9.84         9.74 o                         
 -21   2   3          6.00          3.25         9.19 o                         
 -20   2   3         19.78          3.94         8.22 o                         
 -19   2   3         58.81         46.97        11.83 o                         
 -18   2   3        151.97        165.57        14.48 o                         
 -17   2   3         79.34         95.56        10.48 o                         
 -16   2   3        300.26        284.90        22.35 o                         
 -15   2   3        486.52        484.06        28.68 o                         
 -14   2   3        105.72        106.56         9.20 o                         
 -13   2   3         27.52         18.92         4.46 o                         
 -12   2   3          0.61         -1.65         4.19 o                         
 -11   2   3         51.45         39.74         5.22 o                         
 -10   2   3        204.75        214.49        10.48 o                         
  -9   2   3          0.03         -3.46         3.56 o                         
  -8   2   3       1748.45       1938.48        44.50 o                         
  -7   2   3        139.15        145.54         6.30 o                         
  -6   2   3        123.31         99.55         3.59 o                         
  -5   2   3         24.53         22.21         2.02 o                         
  -4   2   3          1.97          0.45         1.51 o                         
  -3   2   3          0.94         -1.00         1.34 o                         
  -2   2   3        651.43        682.44        13.12 o                         
  -1   2   3       1843.73       1851.12        31.44 o                         
   0   2   3       7608.77       8068.39       123.87 o                         
   1   2   3        303.11        296.49         5.73 o                         
   2   2   3        231.06        251.08         5.16 o                         
   3   2   3          4.65         12.14         2.02 o                         
   4   2   3        144.86        149.10         4.28 o                         
   5   2   3          4.17          1.56         1.81 o                         
   6   2   3       2155.34       2384.85        44.68 o                         
   7   2   3        465.46        483.13        11.82 o                         
   8   2   3         53.92         67.30         4.18 o                         
   9   2   3        258.00        219.31         8.69 o                         
  10   2   3        387.36        386.14        13.33 o                         
  11   2   3         81.46         82.19         7.90 o                         
  12   2   3          3.00         -0.60         4.41 o                         
  13   2   3        166.38        159.35         9.31 o                         
  14   2   3       1082.38       1106.60        41.79 o                         
  15   2   3         21.93         22.72         5.74 o                         
  16   2   3        146.70        162.91        14.37 o                         
  17   2   3        101.18         76.77         8.09 o                         
  18   2   3        161.77        158.58        10.86 o                         
  19   2   3        103.71        106.99        12.53 o                         
  20   2   3        131.49        152.27        15.25 o                         
 -21   3   3        592.12        651.75        38.12 o                         
 -20   3   3        510.60        565.84        44.40 o                         
 -19   3   3        600.65        640.74        28.27 o                         
 -18   3   3        298.96        307.43        18.21 o                         
 -17   3   3        510.25        510.08        28.21 o                         
 -16   3   3       1931.28       1862.19        56.12 o                         
 -15   3   3          3.09          7.87         5.04 o                         
 -14   3   3          3.04          6.10         7.48 o                         
 -13   3   3         24.20         34.38         5.66 o                         
 -12   3   3         10.73         13.94         4.84 o                         
 -11   3   3        125.49        107.16         5.97 o                         
 -10   3   3        207.74        190.53         8.20 o                         
  -9   3   3         30.65         29.08         4.79 o                         
  -8   3   3        184.22        163.13         6.70 o                         
  -7   3   3        220.38        212.24         7.44 o                         
  -6   3   3        265.86        289.13         8.81 o                         
  -5   3   3       2287.83       2196.70        39.09 o                         
  -4   3   3       1080.16        999.94        18.46 o                         
  -3   3   3       8080.91       8555.83       141.69 o                         
  -2   3   3       3303.94       3378.08        56.76 o                         
  -1   3   3       4230.45       4331.98        69.71 o                         
   0   3   3      12995.03      13042.39       206.55 o                         
   1   3   3       4882.53       4672.81        80.55 o                         
   2   3   3       5971.36       5967.20       111.04 o                         
   3   3   3       6097.84       6008.93       112.44 o                         
   4   3   3       5470.67       5389.63       101.31 o                         
   5   3   3       2272.55       2242.69        43.68 o                         
   6   3   3       4921.10       4807.07        94.90 o                         
   7   3   3       1277.06       1184.25        24.88 o                         
   8   3   3         74.69         59.95         4.41 o                         
   9   3   3         35.06         32.46         3.96 o                         
  10   3   3        359.35        394.10        15.78 o                         
  11   3   3        436.61        442.07        15.36 o                         
  12   3   3         95.76         83.99         7.33 o                         
  13   3   3         28.75         30.24         5.51 o                         
  14   3   3        863.93        816.32        27.17 o                         
  15   3   3         47.96         31.51         6.30 o                         
  16   3   3        664.92        658.41        38.46 o                         
  17   3   3        243.52        232.20        14.69 o                         
  18   3   3        147.94        176.34        11.35 o                         
  19   3   3        146.70        160.72        14.62 o                         
  20   3   3        127.69        121.78        10.63 o                         
 -21   4   3          8.56         15.39        11.11 o                         
 -20   4   3          6.03         17.79         9.97 o                         
 -19   4   3         81.17         60.53        11.25 o                         
 -18   4   3         16.84         17.40         8.83 o                         
 -17   4   3        225.27        180.97        18.82 o                         
 -16   4   3        201.68        196.45        12.06 o                         
 -15   4   3       1219.84       1206.67        56.70 o                         
 -14   4   3        179.46        178.25        19.14 o                         
 -13   4   3          0.10         -2.90         4.97 o                         
 -12   4   3          2.09          8.12         4.30 o                         
 -11   4   3        978.34        935.67        25.23 o                         
 -10   4   3        683.54        699.98        20.95 o                         
  -9   4   3         34.27         27.34         4.22 o                         
  -8   4   3         39.24         30.64         3.49 o                         
  -7   4   3        485.85        470.93        13.07 o                         
  -6   4   3       1468.92       1474.72        32.59 o                         
  -5   4   3       2205.14       2314.90        45.50 o                         
  -4   4   3       3158.39       3431.53        61.77 o                         
  -3   4   3          5.24          6.33         2.64 o                         
  -2   4   3        202.56        155.49         5.42 o                         
  -1   4   3       9889.40      10981.40       203.36 o                         
   0   4   3         63.12         78.66         3.61 o                         
   1   4   3        990.60       1122.05        23.75 o                         
   2   4   3        230.23        216.81         6.47 o                         
   3   4   3       1039.96       1059.19        22.68 o                         
   4   4   3        254.01        270.41         8.10 o                         
   5   4   3          5.95          5.26         2.51 o                         
   6   4   3        158.78        139.98         5.72 o                         
   7   4   3        872.70        836.24        19.61 o                         
   8   4   3       1433.72       1482.77        32.50 o                         
   9   4   3       1156.27       1159.13        28.39 o                         
  10   4   3         49.17         66.12         6.02 o                         
  11   4   3         70.29         54.10         5.97 o                         
  12   4   3        173.09        156.54         9.15 o                         
  13   4   3          0.79         -0.50         4.98 o                         
  14   4   3          1.69          1.93         6.69 o                         
  15   4   3        483.49        452.48        17.52 o                         
  16   4   3        277.66        256.65        14.67 o                         
  17   4   3        100.39         96.04        17.45 o                         
  18   4   3          4.83         15.60        10.96 o                         
  19   4   3         14.69         15.41         7.60 o                         
  20   4   3          6.11         -2.58         7.52 o                         
 -20   5   3        110.61         90.34        12.99 o                         
 -19   5   3         92.64         84.46        19.64 o                         
 -18   5   3        264.38        275.74        25.41 o                         
 -17   5   3        216.08        199.36        15.79 o                         
 -16   5   3        804.30        837.84        29.52 o                         
 -15   5   3        744.48        811.05        35.52 o                         
 -14   5   3         32.74         24.03         8.88 o                         
 -13   5   3         44.56         45.15        14.54 o                         
 -12   5   3        406.38        420.38        17.32 o                         
 -11   5   3       1320.15       1370.45        35.45 o                         
 -10   5   3       2579.03       2500.34        58.37 o                         
  -9   5   3       2388.03       2410.60        55.96 o                         
  -8   5   3        718.98        711.30        22.36 o                         
  -7   5   3        856.12        820.10        22.77 o                         
  -6   5   3        110.08         90.81         7.28 o                         
  -5   5   3        474.19        411.74        16.77 o                         
  -4   5   3       1042.36       1073.46        24.27 o                         
  -3   5   3       1418.55       1443.67        30.90 o                         
  -2   5   3       3196.43       3418.59        64.08 o                         
  -1   5   3        864.20        918.35        20.64 o                         
   0   5   3        863.43        862.49        21.40 o                         
   1   5   3       3632.02       3546.23        74.92 o                         
   2   5   3       3123.14       3354.60        71.15 o                         
   3   5   3       1856.86       1868.05        40.97 o                         
   4   5   3        461.91        415.56        12.28 o                         
   5   5   3        105.82        103.09         5.67 o                         
   6   5   3        723.54        684.71        16.28 o                         
   7   5   3        360.84        395.95        14.70 o                         
   8   5   3         43.50         36.66         4.51 o                         
   9   5   3        296.65        324.30        12.41 o                         
  10   5   3        412.37        391.37        14.03 o                         
  11   5   3        735.40        758.05        22.60 o                         
  12   5   3        757.31        705.56        21.72 o                         
  13   5   3        507.59        574.57        25.28 o                         
  14   5   3        760.97        742.43        24.70 o                         
  15   5   3        875.96        849.61        34.01 o                         
  16   5   3        647.78        683.79        44.08 o                         
  17   5   3        534.27        539.02        32.87 o                         
  18   5   3        288.52        301.81        27.19 o                         
  19   5   3        113.56        129.36        15.48 o                         
 -20   6   3          0.45          5.15        10.66 o                         
 -19   6   3         26.53         17.84        11.44 o                         
 -18   6   3          7.91         13.14        10.63 o                         
 -17   6   3         17.35         14.40        10.09 o                         
 -16   6   3        166.01        163.65        21.55 o                         
 -15   6   3         20.58          9.63         9.79 o                         
 -14   6   3         73.18         76.01        11.17 o                         
 -13   6   3          0.97          1.18         6.44 o                         
 -12   6   3          4.44          8.92         5.95 o                         
 -11   6   3        582.31        565.10        21.30 o                         
 -10   6   3         45.76         38.20        10.33 o                         
  -9   6   3        151.02        146.66        12.70 o                         
  -8   6   3        200.25        162.55         9.94 o                         
  -7   6   3         66.33         78.54         9.49 o                         
  -6   6   3         43.95         26.47         6.46 o                         
  -5   6   3         39.63         58.29        10.61 o                         
  -4   6   3        169.87        160.49         6.81 o                         
  -3   6   3         35.52         36.69         3.73 o                         
  -2   6   3          2.80          0.01         5.56 o                         
  -1   6   3         62.58         80.09         4.51 o                         
   0   6   3          0.00          5.20         4.34 o                         
   1   6   3        150.91        145.54         7.54 o                         
   2   6   3        545.14        593.80        18.32 o                         
   3   6   3          1.67          2.99         5.62 o                         
   4   6   3          1.26          3.45         4.41 o                         
   5   6   3         86.30         75.07         7.09 o                         
   6   6   3         35.93         37.12         4.90 o                         
   7   6   3        117.52        103.07         5.92 o                         
   8   6   3          8.08          8.68         5.18 o                         
   9   6   3          2.74         12.88         4.44 o                         
  10   6   3         36.78         33.77         5.32 o                         
  11   6   3          0.23          5.02         4.86 o                         
  12   6   3         43.77         44.46         6.71 o                         
  13   6   3          4.72          5.01         5.78 o                         
  14   6   3         13.96          9.37         6.22 o                         
  15   6   3          0.20         -0.84         6.81 o                         
  16   6   3          2.22         -4.47         6.26 o                         
  17   6   3          0.03         -2.56         6.93 o                         
  18   6   3          0.92         -1.40         7.31 o                         
  19   6   3          3.14          8.06         8.54 o                         
 -19   7   3         19.57         18.69        11.87 o                         
 -18   7   3        120.25        136.43        16.79 o                         
 -17   7   3        168.62        174.61        17.13 o                         
 -16   7   3        568.07        626.60        26.79 o                         
 -15   7   3        541.31        571.80        29.37 o                         
 -14   7   3        131.46        141.92        11.99 o                         
 -13   7   3         68.70         66.31         9.17 o                         
 -12   7   3       1134.30       1120.81        34.83 o                         
 -11   7   3       2032.80       2078.52        58.75 o                         
 -10   7   3       3943.82       3962.53        96.41 o                         
  -9   7   3       1469.43       1518.46        42.63 o                         
  -8   7   3        246.59        250.00        19.31 o                         
  -7   7   3       2056.72       2004.03        55.68 o                         
  -6   7   3        458.02        462.37        20.86 o                         
  -5   7   3        538.64        492.55        26.09 o                         
  -4   7   3        323.41        329.56        16.47 o                         
  -3   7   3        308.86        299.06        15.84 o                         
  -2   7   3         46.27         54.41         6.81 o                         
  -1   7   3        165.80        152.22         7.17 o                         
   0   7   3        683.07        622.75        23.18 o                         
   1   7   3        807.93        774.40        25.16 o                         
   2   7   3        682.03        756.41        24.59 o                         
   3   7   3        557.06        607.67        33.66 o                         
   4   7   3        255.69        255.37        11.25 o                         
   5   7   3          3.84          0.81         5.91 o                         
   6   7   3       1890.60       1881.18        49.14 o                         
   7   7   3        297.55        290.07        11.04 o                         
   8   7   3          9.28         11.36         4.82 o                         
   9   7   3        359.80        379.29        13.55 o                         
  10   7   3        988.67       1040.90        36.08 o                         
  11   7   3       1942.60       1927.50        48.25 o                         
  12   7   3       1047.89       1038.32        29.91 o                         
  13   7   3       1002.42        996.73        33.99 o                         
  14   7   3        580.42        612.37        22.58 o                         
  15   7   3        565.12        567.61        22.09 o                         
  16   7   3        521.92        560.62        22.69 o                         
  17   7   3        664.75        680.29        41.39 o                         
  18   7   3        215.49        234.95        18.53 o                         
 -18   8   3         49.28         49.21        12.55 o                         
 -17   8   3         34.37         20.83        13.03 o                         
 -16   8   3         56.29         43.72         9.70 o                         
 -15   8   3        126.32        110.18        12.92 o                         
 -14   8   3        132.67        127.03        15.71 o                         
 -13   8   3        128.93        131.14        11.68 o                         
 -12   8   3         36.76         36.10         8.34 o                         
 -11   8   3         79.70         68.93        12.27 o                         
 -10   8   3        201.70        203.49        14.78 o                         
  -9   8   3        592.94        595.64        28.91 o                         
  -8   8   3         29.11         21.34         6.84 o                         
  -7   8   3         35.16         29.33         6.95 o                         
  -6   8   3       1020.60       1007.00        31.61 o                         
  -5   8   3       1536.88       1533.73        41.24 o                         
  -4   8   3       1242.32       1220.19        54.14 o                         
  -3   8   3       1024.82       1041.31        35.83 o                         
  -2   8   3        408.85        443.66        17.47 o                         
  -1   8   3         20.02         15.00         4.30 o                         
   0   8   3        314.97        349.05        14.50 o                         
   1   8   3        153.61        134.73         9.47 o                         
   2   8   3        513.69        553.57        20.67 o                         
   3   8   3        100.70        102.09         8.45 o                         
   4   8   3          8.44         14.23         6.24 o                         
   5   8   3        647.44        672.37        23.61 o                         
   6   8   3       1115.59       1067.02        34.03 o                         
   7   8   3          0.36          1.25         4.36 o                         
   8   8   3        363.24        364.27        14.05 o                         
   9   8   3        879.47        853.73        26.66 o                         
  10   8   3        934.24        973.63        30.10 o                         
  11   8   3         81.92         93.11         8.59 o                         
  12   8   3         29.25         17.14         6.76 o                         
  13   8   3        134.88        118.82        10.48 o                         
  14   8   3         24.59         32.31         8.74 o                         
  15   8   3          3.02          6.24         7.41 o                         
  16   8   3         97.70         97.26        10.87 o                         
  17   8   3        114.35        120.98        13.73 o                         
 -17   9   3         71.39         70.34        14.34 o                         
 -16   9   3        304.47        356.79        32.72 o                         
 -15   9   3        354.75        365.34        24.49 o                         
 -14   9   3         81.24         74.84        10.70 o                         
 -13   9   3         54.55         54.22         9.57 o                         
 -12   9   3         61.44         35.00         9.19 o                         
 -11   9   3        128.81        136.31        12.09 o                         
 -10   9   3         37.33         35.20        12.78 o                         
  -9   9   3          6.71          4.50        16.11 o                         
  -8   9   3         50.24         54.61         9.28 o                         
  -7   9   3         55.67         58.72         8.36 o                         
  -6   9   3         56.58         51.72         7.61 o                         
  -5   9   3        224.90        188.72        11.62 o                         
  -4   9   3        301.89        295.83        18.33 o                         
  -3   9   3        731.64        751.38        23.87 o                         
  -2   9   3       1017.42        986.77        35.17 o                         
  -1   9   3        712.35        678.85        26.92 o                         
   0   9   3        904.86        947.86        41.69 o                         
   1   9   3        949.71        955.79        32.75 o                         
   2   9   3       1844.93       1909.65        81.08 o                         
   3   9   3       3078.74       3264.23        96.62 o                         
   4   9   3       1312.04       1343.31        40.93 o                         
   5   9   3       1462.57       1550.24        52.10 o                         
   6   9   3        896.65        871.10        29.77 o                         
   7   9   3        150.95        169.91        11.88 o                         
   8   9   3        120.10        134.82        10.66 o                         
   9   9   3        119.08        133.90        11.15 o                         
  10   9   3        396.28        387.54        17.03 o                         
  11   9   3        537.09        523.96        20.85 o                         
  12   9   3         22.92         23.46         8.97 o                         
  13   9   3          1.73         -1.99         6.53 o                         
  14   9   3         21.01         27.88         9.23 o                         
  15   9   3          1.49          3.69        10.94 o                         
  16   9   3         59.62         69.92        10.79 o                         
 -16  10   3         85.81         82.85        21.48 o                         
 -15  10   3        455.66        480.68        34.83 o                         
 -14  10   3        195.84        168.43        14.95 o                         
 -13  10   3          0.07        -10.64        13.08 o                         
 -12  10   3         57.54         28.40        11.08 o                         
 -11  10   3         40.94         27.92        13.18 o                         
 -10  10   3          2.60         -1.25        10.35 o                         
  -9  10   3          5.61         13.93        11.03 o                         
  -8  10   3        168.78        159.97        12.55 o                         
  -7  10   3        243.66        246.84        14.50 o                         
  -6  10   3         19.48         25.64         7.13 o                         
  -5  10   3         15.15         28.27         6.34 o                         
  -4  10   3         73.23         66.92         7.75 o                         
  -3  10   3         46.05         49.28         8.38 o                         
  -2  10   3         23.96         23.31         8.52 o                         
  -1  10   3        113.36        118.42        10.31 o                         
   0  10   3        483.51        482.84        18.83 o                         
   1  10   3         15.29         12.73        10.88 o                         
   2  10   3         53.27         44.31         9.54 o                         
   3  10   3        265.90        280.99        15.52 o                         
   4  10   3         47.92         25.09        11.88 o                         
   5  10   3          7.44         19.30        15.74 o                         
   6  10   3        231.64        225.49        14.93 o                         
   7  10   3        167.01        155.23        12.03 o                         
   8  10   3         39.13         29.72         8.09 o                         
   9  10   3        106.56        110.50        10.89 o                         
  10  10   3          2.67         -3.93         9.68 o                         
  11  10   3          5.22         -0.82        11.39 o                         
  12  10   3          0.02         -6.34         8.83 o                         
  13  10   3          9.06          2.22         8.81 o                         
  14  10   3         43.14         31.57        11.43 o                         
  15  10   3          4.38         15.49         8.63 o                         
 -15  11   3        222.11        234.64        23.32 o                         
 -14  11   3        144.54        165.36        21.42 o                         
 -13  11   3         43.00         26.95        10.17 o                         
 -12  11   3        221.63        202.37        15.78 o                         
 -11  11   3        284.16        276.11        23.74 o                         
 -10  11   3        294.71        310.51        21.03 o                         
  -9  11   3        175.97        210.81        20.20 o                         
  -8  11   3         44.50         46.99         8.60 o                         
  -7  11   3         96.11        122.50        11.46 o                         
  -6  11   3        238.83        254.95        15.31 o                         
  -5  11   3        723.27        716.77        36.27 o                         
  -4  11   3        836.16        831.25        28.33 o                         
  -3  11   3        566.56        566.69        24.79 o                         
  -2  11   3        117.44        124.84        10.04 o                         
  -1  11   3         79.76         70.47        11.84 o                         
   0  11   3         29.59         16.09         6.51 o                         
   1  11   3         69.91         73.00         9.45 o                         
   2  11   3        351.45        326.54        26.96 o                         
   3  11   3        227.02        216.99        15.65 o                         
   4  11   3        235.97        211.24        20.19 o                         
   5  11   3        158.77        156.18        14.88 o                         
   6  11   3        336.60        328.04        19.21 o                         
   7  11   3        276.15        262.83        23.46 o                         
   8  11   3        152.72        152.46        15.83 o                         
   9  11   3        194.72        180.34        25.26 o                         
  10  11   3        332.42        305.70        33.41 o                         
  11  11   3        450.96        435.98        25.99 o                         
  12  11   3        118.80        108.67        19.77 o                         
  13  11   3         64.15         76.03        12.05 o                         
 -13  12   3         14.26         29.56        11.02 o                         
 -12  12   3          0.06         -0.97         9.05 o                         
 -11  12   3         30.71         32.74         9.67 o                         
 -10  12   3         11.47          7.41        13.96 o                         
  -9  12   3         18.24         21.47        12.90 o                         
  -8  12   3         66.07         42.97        11.71 o                         
  -7  12   3         23.68         10.26         8.56 o                         
  -6  12   3         42.91         45.33         9.86 o                         
  -5  12   3          2.75         -6.94         9.10 o                         
  -4  12   3        272.77        279.97        21.43 o                         
  -3  12   3        221.04        216.22        13.65 o                         
  -2  12   3         28.75         27.40         7.87 o                         
  -1  12   3          0.20         -3.06         9.22 o                         
   0  12   3         19.24          5.94         6.85 o                         
   1  12   3          0.71         -3.44         7.49 o                         
   2  12   3         38.69         28.84         9.07 o                         
   3  12   3         27.75         28.61        10.36 o                         
   4  12   3          5.07          3.00        11.33 o                         
   5  12   3          3.91         -7.02        10.70 o                         
   6  12   3         43.66         34.14        10.70 o                         
   7  12   3        128.77        102.21        22.54 o                         
   8  12   3          4.34          8.28        13.39 o                         
   9  12   3          7.25          1.71        11.62 o                         
  10  12   3         24.75         49.62        16.10 o                         
  11  12   3          8.79          7.02         9.62 o                         
  12  12   3          5.17          8.74        10.56 o                         
 -10  13   3        276.95        278.56        19.08 o                         
  -9  13   3        247.20        253.06        18.47 o                         
  -8  13   3        100.19        128.08        14.07 o                         
  -7  13   3        185.80        215.24        18.94 o                         
  -6  13   3        403.05        426.66        27.72 o                         
  -5  13   3        356.54        360.43        35.69 o                         
  -4  13   3        513.03        526.62        24.68 o                         
  -3  13   3        269.61        262.80        18.59 o                         
  -2  13   3         60.46         78.10         9.93 o                         
  -1  13   3        123.94        123.13        12.45 o                         
   0  13   3         24.48         21.03         7.75 o                         
   1  13   3          3.10         10.50        11.71 o                         
   2  13   3          1.38         -2.25        10.90 o                         
   3  13   3          1.21         11.83         8.72 o                         
   4  13   3         26.36         26.15         9.81 o                         
   5  13   3         86.97         74.46        20.47 o                         
   6  13   3        116.50        140.45        13.73 o                         
   7  13   3        196.45        178.88        16.58 o                         
   8  13   3        127.54        140.06        14.36 o                         
   9  13   3        160.25        152.77        14.76 o                         
  -7  14   3          3.27          9.18        15.05 o                         
  -6  14   3         96.98         97.51        13.29 o                         
  -5  14   3        169.33        159.57        15.11 o                         
  -4  14   3         71.68         69.03        10.43 o                         
  -3  14   3         19.93         11.32         8.22 o                         
  -2  14   3         26.62         25.55         9.21 o                         
  -1  14   3         97.18        102.66        11.88 o                         
   0  14   3         77.39         68.91        22.83 o                         
   1  14   3          3.72          1.51        13.50 o                         
   2  14   3          0.54          3.18        14.90 o                         
   3  14   3          2.87          3.16        11.06 o                         
   4  14   3         30.27         23.54        10.09 o                         
   5  14   3        333.23        334.50        30.67 o                         
   6  14   3        320.17        369.04        31.43 o                         
 -21   0   4        352.35        397.49        34.48 o                         
 -20   0   4        390.44        476.99        47.55 o                         
 -19   0   4        618.20        683.34        41.87 o                         
 -18   0   4       1710.20       1800.54       109.09 o                         
 -17   0   4       1639.44       1613.60        83.87 o                         
 -16   0   4        313.91        355.74        27.92 o                         
 -15   0   4        708.50        738.54        38.64 o                         
 -14   0   4        599.29        623.23        43.44 o                         
 -13   0   4        409.12        378.77        34.17 o                         
 -12   0   4         73.37         75.69        14.82 o                         
 -11   0   4         64.32         86.96        12.06 o                         
 -10   0   4       4282.32       4587.00       204.79 o                         
  -9   0   4        823.97        893.95        35.47 o                         
  -8   0   4       1519.53       1556.38        54.89 o                         
  -7   0   4          6.02          3.37         4.89 o                         
  -6   0   4        110.53        118.66         7.62 o                         
  -5   0   4        519.36        541.10        15.40 o                         
  -4   0   4       2213.79       2235.49        53.49 o                         
  -3   0   4       2173.42       2212.01        53.48 o                         
  -2   0   4       5291.43       4789.31       112.27 o                         
  -1   0   4       2139.94       2094.01        49.80 o                         
   0   0   4       3814.64       4053.63        94.98 o                         
   1   0   4       4389.03       4241.88       107.70 o                         
   2   0   4       3142.01       3207.19        90.04 o                         
   3   0   4       5267.13       5211.57       144.92 o                         
   4   0   4       4696.81       4756.31       132.92 o                         
   5   0   4       5866.95       5808.26       146.81 o                         
   6   0   4        412.70        354.79        13.03 o                         
   7   0   4       2022.45       2005.33        58.04 o                         
   8   0   4       3600.62       3678.38       104.52 o                         
   9   0   4       2145.84       2106.07        62.42 o                         
  10   0   4        588.29        612.78        22.01 o                         
  11   0   4        257.53        267.09        15.39 o                         
  12   0   4        293.15        285.98        27.22 o                         
  13   0   4        187.20        190.96        21.01 o                         
  14   0   4        171.84        173.14        23.84 o                         
  15   0   4        121.34        116.94        12.33 o                         
  16   0   4        265.25        279.74        25.06 o                         
  17   0   4         23.27         20.65         9.44 o                         
  18   0   4         62.31         67.29        21.40 o                         
  19   0   4         52.92         57.84        14.42 o                         
  20   0   4        133.48        108.17        19.95 o                         
 -21   1   4          0.51          3.07         9.00 o                         
 -20   1   4          8.69          7.67         8.22 o                         
 -19   1   4        103.18         87.09        10.89 o                         
 -18   1   4         68.68         62.25         9.54 o                         
 -17   1   4        193.63        191.95        16.50 o                         
 -16   1   4         92.35         79.21         9.53 o                         
 -15   1   4         35.23         31.25         7.44 o                         
 -14   1   4         74.55         71.59         8.06 o                         
 -13   1   4        125.82        129.86        10.03 o                         
 -12   1   4        158.20        146.85         9.97 o                         
 -11   1   4         42.01         42.21         6.23 o                         
 -10   1   4          5.14          8.22         6.34 o                         
  -9   1   4        236.95        229.67        10.90 o                         
  -8   1   4          0.13         -3.30         3.30 o                         
  -7   1   4        178.86        167.30         7.27 o                         
  -6   1   4        178.23        195.26         6.42 o                         
  -5   1   4        763.58        707.13        14.47 o                         
  -4   1   4       2214.48       2231.68        39.58 o                         
  -3   1   4        868.58        829.25        15.76 o                         
  -2   1   4        455.91        480.19         9.52 o                         
  -1   1   4        222.98        247.13         5.54 o                         
   0   1   4         14.26         10.85         1.45 o                         
   1   1   4        445.19        491.41         9.92 o                         
   2   1   4        135.10        124.10         3.91 o                         
   3   1   4         17.09         19.09         2.39 o                         
   4   1   4          9.37          6.70         1.93 o                         
   5   1   4        963.25        949.70        20.89 o                         
   6   1   4       1479.41       1453.46        28.90 o                         
   7   1   4        115.64        108.56         4.47 o                         
   8   1   4       1108.38       1055.92        23.30 o                         
   9   1   4        323.67        336.46        10.63 o                         
  10   1   4        456.18        470.28        15.17 o                         
  11   1   4        300.71        279.11        14.17 o                         
  12   1   4          4.74          4.23         4.17 o                         
  13   1   4        124.24        125.01         8.02 o                         
  14   1   4        272.35        242.54        11.55 o                         
  15   1   4         21.86         13.48         7.40 o                         
  16   1   4         28.02         24.39         6.15 o                         
  17   1   4         59.43         59.02         8.03 o                         
  18   1   4         58.53         30.98        10.29 o                         
  19   1   4         49.09         57.57        16.47 o                         
 -21   2   4         16.43          7.16         9.32 o                         
 -20   2   4         35.71         32.97         9.60 o                         
 -19   2   4        149.56        123.26        13.93 o                         
 -18   2   4        179.84        158.81        13.17 o                         
 -17   2   4        117.50        150.01        12.42 o                         
 -16   2   4        653.26        695.94        27.21 o                         
 -15   2   4        677.76        714.88        31.74 o                         
 -14   2   4        404.46        401.89        18.65 o                         
 -13   2   4        478.32        440.97        18.83 o                         
 -12   2   4        350.36        361.09        13.81 o                         
 -11   2   4       1813.81       1810.20        43.88 o                         
 -10   2   4       1028.13        997.50        25.77 o                         
  -9   2   4        546.43        551.22        15.80 o                         
  -8   2   4       1270.38       1225.36        28.86 o                         
  -7   2   4       1885.16       1819.30        38.54 o                         
  -6   2   4       1531.35       1520.13        29.74 o                         
  -5   2   4       1556.08       1528.26        27.80 o                         
  -4   2   4       2098.67       2017.23        39.68 o                         
  -3   2   4      11063.78      11525.05       204.51 o                         
  -2   2   4       2615.20       2670.20        46.74 o                         
  -1   2   4       3811.70       4219.66        72.80 o                         
   0   2   4        539.34        557.83        10.93 o                         
   1   2   4       2535.41       2531.77        50.46 o                         
   2   2   4        823.23        890.65        18.10 o                         
   3   2   4        577.66        542.51        11.91 o                         
   4   2   4        347.39        327.02         8.80 o                         
   5   2   4          7.57         11.45         2.57 o                         
   6   2   4        172.64        149.48         4.95 o                         
   7   2   4       1674.77       1662.84        33.31 o                         
   8   2   4       1524.52       1544.55        33.74 o                         
   9   2   4       1949.34       1909.72        43.21 o                         
  10   2   4       1136.02       1202.38        39.26 o                         
  11   2   4       1630.35       1639.16        42.84 o                         
  12   2   4         90.48         99.51         9.36 o                         
  13   2   4        905.56        871.76        35.45 o                         
  14   2   4       1473.25       1484.11        66.96 o                         
  15   2   4        560.07        577.46        19.44 o                         
  16   2   4        463.80        464.71        25.76 o                         
  17   2   4        327.20        372.88        25.87 o                         
  18   2   4        405.08        452.62        27.92 o                         
  19   2   4        131.01        121.91        12.66 o                         
 -21   3   4         13.73         12.62        10.12 o                         
 -20   3   4         21.88          3.38        11.61 o                         
 -19   3   4          0.55         -0.37         8.25 o                         
 -18   3   4         35.23         38.92         9.48 o                         
 -17   3   4         29.54         37.36         8.75 o                         
 -16   3   4        111.89         82.37        10.51 o                         
 -15   3   4         25.60         17.73         7.47 o                         
 -14   3   4         22.31         23.02         7.80 o                         
 -13   3   4        169.84        178.59         9.85 o                         
 -12   3   4         15.82         16.61         4.74 o                         
 -11   3   4         16.14         19.30         7.81 o                         
 -10   3   4         40.06         36.13         4.11 o                         
  -9   3   4         33.56         30.66         3.81 o                         
  -8   3   4         22.68         31.01         2.35 o                         
  -7   3   4         74.98         69.22         3.43 o                         
  -6   3   4        160.71        159.24         6.19 o                         
  -5   3   4         59.58         85.42         5.44 o                         
  -4   3   4          1.45          4.96         1.87 o                         
  -3   3   4         11.55         14.24         2.48 o                         
  -2   3   4        844.82        812.87        15.83 o                         
  -1   3   4         60.50         64.13         2.87 o                         
   0   3   4          4.56          3.06         2.67 o                         
   1   3   4         95.29         93.59         3.67 o                         
   2   3   4        112.07         93.55         3.22 o                         
   3   3   4         64.03         73.59         3.15 o                         
   4   3   4        513.05        528.11        11.44 o                         
   5   3   4        193.68        197.45         5.90 o                         
   6   3   4        131.83        133.39         5.40 o                         
   7   3   4        933.80        977.80        21.87 o                         
   8   3   4        274.54        303.70        13.22 o                         
   9   3   4        122.52        114.88         8.44 o                         
  10   3   4         15.49          5.03         3.91 o                         
  11   3   4          9.59          5.41         4.44 o                         
  12   3   4        593.77        559.29        18.24 o                         
  13   3   4        441.01        457.19        23.76 o                         
  14   3   4         36.18         34.18         6.14 o                         
  15   3   4        253.24        271.77        16.46 o                         
  16   3   4         96.52         92.23         9.26 o                         
  17   3   4          1.28         -2.95         8.99 o                         
  18   3   4          1.45         -2.96         9.52 o                         
  19   3   4          0.26          2.52         8.14 o                         
 -20   4   4         21.89         14.75        10.72 o                         
 -19   4   4         66.23         54.91        13.46 o                         
 -18   4   4        178.68        200.91        15.70 o                         
 -17   4   4          6.76          4.87        10.52 o                         
 -16   4   4         21.60         27.12         8.52 o                         
 -15   4   4        185.68        194.10        13.96 o                         
 -14   4   4        134.11        134.49        11.79 o                         
 -13   4   4        433.35        436.89        22.66 o                         
 -12   4   4       1165.97       1263.71        36.60 o                         
 -11   4   4       3345.38       3381.70        79.14 o                         
 -10   4   4       1113.27       1140.03        29.76 o                         
  -9   4   4       1791.11       1829.53        40.24 o                         
  -8   4   4       3994.03       3892.79        75.70 o                         
  -7   4   4       1672.27       1707.15        37.38 o                         
  -6   4   4       1005.73       1022.80        23.37 o                         
  -5   4   4       1085.26       1045.73        23.60 o                         
  -4   4   4       1507.42       1560.98        41.61 o                         
  -3   4   4       2339.54       2554.63        50.41 o                         
  -2   4   4       4297.38       4211.76        83.81 o                         
  -1   4   4         25.92         29.27         2.62 o                         
   0   4   4        186.70        189.04         5.94 o                         
   1   4   4        629.56        634.89        14.40 o                         
   2   4   4       1124.12       1166.73        24.69 o                         
   3   4   4        814.40        752.63        16.72 o                         
   4   4   4         13.37         13.11         2.46 o                         
   5   4   4        200.15        176.20         6.57 o                         
   6   4   4        234.02        233.77         7.80 o                         
   7   4   4         67.45         69.89         4.56 o                         
   8   4   4        242.94        219.91         7.98 o                         
   9   4   4       1274.38       1256.31        29.31 o                         
  10   4   4        936.23       1002.93        27.14 o                         
  11   4   4        657.42        705.72        21.20 o                         
  12   4   4        520.63        580.35        19.12 o                         
  13   4   4        701.85        686.59        27.15 o                         
  14   4   4       1909.68       1906.62        49.26 o                         
  15   4   4       1104.52       1112.31        33.77 o                         
  16   4   4        566.84        546.92        23.70 o                         
  17   4   4        300.57        305.74        16.84 o                         
  18   4   4        234.80        257.49        22.96 o                         
  19   4   4        267.22        284.85        18.14 o                         
 -20   5   4          1.48          0.10        12.84 o                         
 -19   5   4         58.53         52.25        12.14 o                         
 -18   5   4         43.42         23.47        15.98 o                         
 -17   5   4        177.73        179.83        21.19 o                         
 -16   5   4        537.40        549.76        33.61 o                         
 -15   5   4         12.05         13.22         9.26 o                         
 -14   5   4        377.58        410.72        26.13 o                         
 -13   5   4        591.76        587.23        21.87 o                         
 -12   5   4          2.96          3.35         5.75 o                         
 -11   5   4          1.29          2.75         5.99 o                         
 -10   5   4        134.60        128.19         8.93 o                         
  -9   5   4          0.02          0.32         6.39 o                         
  -8   5   4         33.59         42.64         6.66 o                         
  -7   5   4        573.23        579.47        16.83 o                         
  -6   5   4        539.81        539.30        15.60 o                         
  -5   5   4        777.73        747.24        19.09 o                         
  -4   5   4        616.88        619.45        15.57 o                         
  -3   5   4        204.35        205.37        11.79 o                         
  -2   5   4       1419.90       1524.23        34.98 o                         
  -1   5   4        694.18        656.49        17.27 o                         
   0   5   4        186.36        175.38         6.46 o                         
   1   5   4          8.54          8.61         2.66 o                         
   2   5   4         59.70         50.29         5.06 o                         
   3   5   4        154.27        136.36         8.28 o                         
   4   5   4        742.88        757.52        19.73 o                         
   5   5   4        687.42        677.71        18.19 o                         
   6   5   4         25.91         21.52         4.00 o                         
   7   5   4        277.19        259.34         9.18 o                         
   8   5   4         67.48         56.72         4.83 o                         
   9   5   4        129.64        130.29         7.61 o                         
  10   5   4        271.03        278.33        13.46 o                         
  11   5   4          3.73         -4.62         4.62 o                         
  12   5   4         69.41         55.54         6.90 o                         
  13   5   4        258.79        257.94        16.20 o                         
  14   5   4         68.54         53.91         7.53 o                         
  15   5   4          0.63         -0.12         8.06 o                         
  16   5   4         26.83         11.61         7.74 o                         
  17   5   4         84.31         97.49        16.22 o                         
  18   5   4         71.97         68.97        10.41 o                         
 -19   6   4        277.17        310.98        22.75 o                         
 -18   6   4        334.40        384.58        22.44 o                         
 -17   6   4        773.05        757.54        31.36 o                         
 -16   6   4         17.40         26.06         9.14 o                         
 -15   6   4        128.30        138.34        16.89 o                         
 -14   6   4          5.44         -0.31        10.76 o                         
 -13   6   4        476.93        480.15        20.90 o                         
 -12   6   4        899.89        929.72        31.13 o                         
 -11   6   4         41.33         31.88         6.87 o                         
 -10   6   4          2.14         -0.64         5.59 o                         
  -9   6   4       1284.34       1294.64        36.34 o                         
  -8   6   4         48.46         43.19         7.30 o                         
  -7   6   4         77.71         60.17         7.19 o                         
  -6   6   4         29.97         38.03         7.95 o                         
  -5   6   4        106.11        120.33         7.33 o                         
  -4   6   4        546.83        611.35        15.78 o                         
  -3   6   4        183.29        168.99         6.75 o                         
  -2   6   4        986.36        943.48        21.74 o                         
  -1   6   4       2521.63       2720.54        64.46 o                         
   0   6   4       2407.06       2366.95        57.26 o                         
   1   6   4       2435.62       2571.90        55.39 o                         
   2   6   4       3938.95       3959.67        84.12 o                         
   3   6   4       3761.29       3913.87        88.09 o                         
   4   6   4       5034.95       5126.41       114.54 o                         
   5   6   4        878.43        856.55        22.74 o                         
   6   6   4        363.74        351.92        13.45 o                         
   7   6   4       1964.48       2025.39        51.80 o                         
   8   6   4        170.20        172.46        11.07 o                         
   9   6   4         39.24         36.07         5.37 o                         
  10   6   4         46.93         53.99         6.37 o                         
  11   6   4        164.42        158.14         9.65 o                         
  12   6   4         50.21         41.01         6.91 o                         
  13   6   4          7.37         -2.23         8.44 o                         
  14   6   4         16.19          6.99         6.71 o                         
  15   6   4         91.64         68.77         9.87 o                         
  16   6   4         68.14         46.28         9.56 o                         
  17   6   4         64.54         52.26        10.28 o                         
  18   6   4         37.41         30.14         9.92 o                         
 -18   7   4         19.30         15.14        10.43 o                         
 -17   7   4         93.84        105.39        13.77 o                         
 -16   7   4         24.08         16.34        10.54 o                         
 -15   7   4        103.57        132.65        14.66 o                         
 -14   7   4        430.11        461.61        22.40 o                         
 -13   7   4        177.90        164.83        13.12 o                         
 -12   7   4        216.78        249.06        15.12 o                         
 -11   7   4        319.86        332.67        23.81 o                         
 -10   7   4         15.59          9.47         6.33 o                         
  -9   7   4        256.60        270.31        15.50 o                         
  -8   7   4          3.18         -2.62         5.24 o                         
  -7   7   4          7.90          1.32         6.01 o                         
  -6   7   4          4.72          0.32         4.74 o                         
  -5   7   4        372.32        369.56        13.06 o                         
  -4   7   4        382.01        342.77        18.26 o                         
  -3   7   4        438.75        450.35        18.37 o                         
  -2   7   4        507.79        497.38        17.10 o                         
  -1   7   4         43.54         37.34         7.61 o                         
   0   7   4        264.67        251.03        20.89 o                         
   1   7   4       1038.49       1060.85        32.00 o                         
   2   7   4         34.29         31.43         5.91 o                         
   3   7   4        291.95        320.20        12.90 o                         
   4   7   4         38.29         35.63         5.28 o                         
   5   7   4        332.26        314.36        12.84 o                         
   6   7   4         42.90         45.67         5.99 o                         
   7   7   4         34.53         36.33         5.62 o                         
   8   7   4         48.38         39.30         6.02 o                         
   9   7   4         12.69         12.78         5.34 o                         
  10   7   4        254.73        242.94        12.27 o                         
  11   7   4        443.37        396.05        16.22 o                         
  12   7   4        112.09        115.27         9.47 o                         
  13   7   4          7.84         -4.06         6.35 o                         
  14   7   4         18.01         22.14         8.22 o                         
  15   7   4         13.51         -0.13         8.75 o                         
  16   7   4          0.06         -8.30         8.30 o                         
  17   7   4         16.34         27.31        10.19 o                         
 -17   8   4        160.21        200.36        19.09 o                         
 -16   8   4        224.80        173.34        16.59 o                         
 -15   8   4        208.78        222.56        18.05 o                         
 -14   8   4         96.45        114.40        14.09 o                         
 -13   8   4        395.37        365.94        20.91 o                         
 -12   8   4        725.56        714.07        31.21 o                         
 -11   8   4        476.14        468.31        20.41 o                         
 -10   8   4        648.61        647.22        24.08 o                         
  -9   8   4       1645.92       1729.76        48.22 o                         
  -8   8   4        432.44        423.32        22.91 o                         
  -7   8   4         52.25         50.73         7.75 o                         
  -6   8   4         72.57         54.30         7.49 o                         
  -5   8   4        291.21        299.17        19.03 o                         
  -4   8   4        471.60        480.63        16.95 o                         
  -3   8   4        110.83        108.46         8.74 o                         
  -2   8   4        192.51        172.09         9.39 o                         
  -1   8   4         48.22         55.30         8.17 o                         
   0   8   4         11.22          9.29         5.41 o                         
   1   8   4        661.31        692.45        31.80 o                         
   2   8   4       2320.45       2376.58        65.92 o                         
   3   8   4       1711.92       1708.48        48.51 o                         
   4   8   4        336.92        327.23        15.26 o                         
   5   8   4         24.87         28.20         7.71 o                         
   6   8   4        401.68        411.42        17.20 o                         
   7   8   4        761.18        761.24        26.55 o                         
   8   8   4        380.44        430.42        16.76 o                         
   9   8   4        724.10        716.71        23.88 o                         
  10   8   4        557.68        548.78        20.24 o                         
  11   8   4        187.66        178.64        12.09 o                         
  12   8   4         98.45         95.38         9.15 o                         
  13   8   4        203.50        195.89        14.34 o                         
  14   8   4        346.69        354.60        24.30 o                         
  15   8   4        174.52        190.97        15.63 o                         
  16   8   4        117.55        101.04        15.77 o                         
 -16   9   4         98.65         95.65        13.88 o                         
 -15   9   4         98.29        114.50        14.47 o                         
 -14   9   4         44.80         57.58        10.83 o                         
 -13   9   4          2.06          2.19         8.03 o                         
 -12   9   4         34.29         29.78        10.17 o                         
 -11   9   4          5.12         -3.34         7.27 o                         
 -10   9   4         99.98         85.80        12.42 o                         
  -9   9   4          1.52          9.75         6.62 o                         
  -8   9   4         16.50         10.67         6.89 o                         
  -7   9   4        111.36        114.00         9.81 o                         
  -6   9   4          0.87          0.26         6.17 o                         
  -5   9   4          1.98          9.06         5.38 o                         
  -4   9   4         71.05         82.92        11.23 o                         
  -3   9   4         16.03         10.21         5.47 o                         
  -2   9   4          0.06          2.91         5.22 o                         
  -1   9   4         31.06         35.64         7.47 o                         
   0   9   4        241.97        254.98        14.24 o                         
   1   9   4          0.44         -1.87         6.03 o                         
   2   9   4        274.19        235.18        17.30 o                         
   3   9   4         88.28         94.24        10.68 o                         
   4   9   4        150.12        169.50        11.29 o                         
   5   9   4        136.09        126.79        10.43 o                         
   6   9   4        215.70        186.44        19.82 o                         
   7   9   4         18.52         22.97         7.41 o                         
   8   9   4         33.55         24.22         6.82 o                         
   9   9   4         72.88         61.16         8.46 o                         
  10   9   4         86.85        114.30        13.81 o                         
  11   9   4         10.55          4.05         6.63 o                         
  12   9   4         18.21         13.79         8.37 o                         
  13   9   4          0.10          5.19        15.34 o                         
  14   9   4         30.50         22.42         9.62 o                         
  15   9   4         11.26          9.79         9.27 o                         
 -15  10   4        188.67        175.82        17.05 o                         
 -14  10   4        191.83        179.38        22.68 o                         
 -13  10   4        380.61        382.42        21.44 o                         
 -12  10   4        336.95        374.35        20.37 o                         
 -11  10   4        270.43        243.55        18.06 o                         
 -10  10   4        298.87        285.78        16.84 o                         
  -9  10   4        336.65        361.63        18.64 o                         
  -8  10   4        484.77        507.68        25.41 o                         
  -7  10   4        873.67        925.23        32.44 o                         
  -6  10   4        699.22        705.99        26.66 o                         
  -5  10   4        379.57        358.26        16.21 o                         
  -4  10   4        223.08        252.81        18.48 o                         
  -3  10   4        175.05        173.95        11.86 o                         
  -2  10   4        368.31        366.77        16.27 o                         
  -1  10   4          6.23          6.39         6.70 o                         
   0  10   4         57.40         39.24         7.88 o                         
   1  10   4         68.83         53.53         8.28 o                         
   2  10   4        437.91        441.31        19.45 o                         
   3  10   4        150.45        145.70        11.39 o                         
   4  10   4          7.59         12.86        10.16 o                         
   5  10   4         78.75         86.64         9.52 o                         
   6  10   4         96.91        103.34        16.88 o                         
   7  10   4        145.29        165.82        25.16 o                         
   8  10   4        305.02        304.72        16.81 o                         
   9  10   4        762.99        710.13        31.66 o                         
  10  10   4        962.00        889.05        46.89 o                         
  11  10   4        517.40        557.06        28.84 o                         
  12  10   4         72.88         81.72        12.23 o                         
  13  10   4         93.49         90.78        12.71 o                         
 -13  11   4        192.65        197.29        19.21 o                         
 -12  11   4         93.60         97.02        13.02 o                         
 -11  11   4          1.00         12.40        10.40 o                         
 -10  11   4         12.39         -3.92        10.12 o                         
  -9  11   4        139.80        136.85        20.82 o                         
  -8  11   4          0.60         10.61         7.59 o                         
  -7  11   4        187.55        185.40        13.83 o                         
  -6  11   4        188.69        152.23        23.25 o                         
  -5  11   4         63.37         78.22        13.15 o                         
  -4  11   4        207.47        197.52        12.30 o                         
  -3  11   4         78.27         87.57         9.11 o                         
  -2  11   4        102.26        117.36        14.04 o                         
  -1  11   4        645.60        631.77        27.72 o                         
   0  11   4        182.95        189.10        13.61 o                         
   1  11   4         60.92         70.45         9.56 o                         
   2  11   4         51.56         34.89         8.80 o                         
   3  11   4          2.79         -5.13         6.89 o                         
   4  11   4         19.04         29.11        15.41 o                         
   5  11   4         29.06         30.49         7.96 o                         
   6  11   4        120.78        105.74        13.62 o                         
   7  11   4        224.65        212.13        14.95 o                         
   8  11   4        273.11        304.84        17.73 o                         
   9  11   4        299.53        299.42        17.80 o                         
  10  11   4        303.20        287.56        26.06 o                         
  11  11   4        175.03        180.39        36.45 o                         
  12  11   4          0.31        -19.00        19.00 o                         
 -11  12   4         29.61         41.43        11.73 o                         
 -10  12   4         25.78         13.55        11.79 o                         
  -9  12   4          4.32          4.26         8.89 o                         
  -8  12   4          8.41         -4.46         8.92 o                         
  -7  12   4          8.23         -6.31        12.52 o                         
  -6  12   4        153.11        171.47        21.66 o                         
  -5  12   4        418.10        428.84        19.45 o                         
  -4  12   4        706.18        714.11        26.38 o                         
  -3  12   4        422.29        430.78        19.67 o                         
  -2  12   4        130.55        148.42        11.45 o                         
  -1  12   4        411.45        409.81        21.46 o                         
   0  12   4        540.21        517.75        35.43 o                         
   1  12   4        291.90        277.50        28.11 o                         
   2  12   4        479.66        501.19        48.84 o                         
   3  12   4        413.43        467.33        41.04 o                         
   4  12   4        357.41        401.61        20.84 o                         
   5  12   4        150.92        160.11        33.81 o                         
   6  12   4        121.91        116.47        12.24 o                         
   7  12   4        341.33        317.12        21.03 o                         
   8  12   4        214.29        253.63        32.22 o                         
   9  12   4         84.32         79.55        14.30 o                         
  10  12   4         60.81         42.95        15.18 o                         
  -9  13   4          5.25         16.01        12.92 o                         
  -8  13   4         41.68         53.22        11.51 o                         
  -7  13   4         13.03         13.00        11.32 o                         
  -6  13   4         15.91         18.50         9.38 o                         
  -5  13   4        100.45         99.36        13.43 o                         
  -4  13   4        216.29        239.53        15.41 o                         
  -3  13   4         16.17          9.35         9.40 o                         
  -2  13   4         45.72         36.99        16.25 o                         
  -1  13   4          4.67         19.06        16.20 o                         
   0  13   4         32.82         45.17        13.89 o                         
   1  13   4         21.45         23.18        13.30 o                         
   2  13   4          0.80          3.54         8.62 o                         
   3  13   4          9.60          2.30        12.55 o                         
   4  13   4         24.92         35.50        12.29 o                         
   5  13   4         74.19         70.23        11.86 o                         
   6  13   4         51.30         49.47        18.06 o                         
   7  13   4          8.45         18.87        10.71 o                         
  -4  14   4        406.85        409.32        31.48 o                         
  -3  14   4        447.60        464.77        22.23 o                         
  -2  14   4        140.72        154.49        15.20 o                         
  -1  14   4         17.04         26.54        21.61 o                         
   0  14   4         22.69         27.23        19.45 o                         
   1  14   4         28.77         36.08        11.11 o                         
   2  14   4         60.87         44.03        18.64 o                         
 -20   1   5          2.97         -5.00         8.45 o                         
 -19   1   5         39.97         39.88         9.08 o                         
 -18   1   5        397.53        413.36        31.62 o                         
 -17   1   5        888.35        861.96        37.64 o                         
 -16   1   5         74.48         47.61         8.60 o                         
 -15   1   5        308.47        330.98        16.69 o                         
 -14   1   5        539.98        541.75        22.00 o                         
 -13   1   5        588.52        612.30        22.71 o                         
 -12   1   5        856.98        869.11        29.22 o                         
 -11   1   5        490.63        493.74        19.69 o                         
 -10   1   5        199.52        190.23        20.24 o                         
  -9   1   5         48.28         42.14         4.97 o                         
  -8   1   5       1254.04       1237.15        32.55 o                         
  -7   1   5       1404.58       1435.03        31.76 o                         
  -6   1   5       1540.22       1512.98        28.91 o                         
  -5   1   5       1448.04       1367.13        27.15 o                         
  -4   1   5       1540.51       1661.72        31.13 o                         
  -3   1   5        303.47        269.25         6.71 o                         
  -2   1   5        460.66        432.25         9.64 o                         
  -1   1   5       2700.86       2697.67        51.28 o                         
   0   1   5       1883.26       1845.07        41.63 o                         
   1   1   5        783.05        773.71        15.94 o                         
   2   1   5        345.12        359.94         8.50 o                         
   3   1   5        695.47        676.33        16.58 o                         
   4   1   5          4.37          5.90         2.80 o                         
   5   1   5        766.48        728.99        18.97 o                         
   6   1   5        936.20        897.95        24.14 o                         
   7   1   5         79.59         73.04         5.13 o                         
   8   1   5        477.55        456.52        13.42 o                         
   9   1   5        579.54        585.72        16.82 o                         
  10   1   5        922.45        930.11        25.13 o                         
  11   1   5        792.70        814.88        25.33 o                         
  12   1   5         67.87         62.14         8.69 o                         
  13   1   5         29.70         43.79         8.96 o                         
  14   1   5       1800.26       1774.26        78.95 o                         
  15   1   5       1487.73       1502.83        85.85 o                         
  16   1   5        665.48        677.89        51.91 o                         
  17   1   5        352.57        409.19        50.24 o                         
  18   1   5        226.18        265.99        21.99 o                         
 -20   2   5         16.69          7.64        12.74 o                         
 -19   2   5          0.00         -7.73         7.73 o                         
 -18   2   5        158.16        170.94        19.27 o                         
 -17   2   5        204.25        222.25        18.68 o                         
 -16   2   5         60.47         53.20         8.61 o                         
 -15   2   5        319.08        318.90        16.93 o                         
 -14   2   5        776.44        783.88        28.55 o                         
 -13   2   5        700.58        684.01        26.61 o                         
 -12   2   5        342.95        352.39        17.04 o                         
 -11   2   5        174.11        160.63         9.91 o                         
 -10   2   5         16.60         12.87         5.30 o                         
  -9   2   5         27.36         34.76         3.63 o                         
  -8   2   5        121.08        128.09         5.91 o                         
  -7   2   5         58.26         50.90         4.61 o                         
  -6   2   5        406.51        376.88        11.08 o                         
  -5   2   5        992.89        970.16        22.15 o                         
  -4   2   5       2374.95       2468.30        47.65 o                         
  -3   2   5       4081.09       4229.33        73.84 o                         
  -2   2   5       2363.08       2256.15        41.69 o                         
  -1   2   5        930.99        957.45        19.39 o                         
   0   2   5         71.56         69.68         3.64 o                         
   1   2   5         10.25         10.99         2.07 o                         
   2   2   5          6.89          4.54         1.82 o                         
   3   2   5        302.59        300.54         7.86 o                         
   4   2   5       1683.10       1684.01        35.06 o                         
   5   2   5        824.89        827.06        18.94 o                         
   6   2   5          3.00          5.70         2.91 o                         
   7   2   5        242.95        220.96         8.75 o                         
   8   2   5        530.37        501.66        14.91 o                         
   9   2   5        285.91        299.41        15.34 o                         
  10   2   5        108.44         98.83         9.66 o                         
  11   2   5        339.44        339.52        14.45 o                         
  12   2   5        420.75        420.56        19.67 o                         
  13   2   5          1.51          9.62        12.31 o                         
  14   2   5         35.28         29.51         7.66 o                         
  15   2   5          0.02         -0.32         9.60 o                         
  16   2   5          2.72         -1.05        11.71 o                         
  17   2   5         53.60         50.23        13.07 o                         
  18   2   5         44.75         38.21        10.03 o                         
 -20   3   5        269.42        274.59        29.28 o                         
 -19   3   5        254.43        252.62        28.13 o                         
 -18   3   5        594.07        597.20        26.58 o                         
 -17   3   5        578.01        605.28        30.51 o                         
 -16   3   5        146.62        151.24        13.04 o                         
 -15   3   5        309.47        290.43        16.86 o                         
 -14   3   5        110.07        100.55         9.73 o                         
 -13   3   5        140.80        124.26        13.03 o                         
 -12   3   5        360.91        339.11        16.03 o                         
 -11   3   5         76.04         60.91         7.23 o                         
 -10   3   5         69.13         73.45         6.37 o                         
  -9   3   5         47.58         40.04         5.31 o                         
  -8   3   5         13.81         15.72         4.13 o                         
  -7   3   5         72.23         73.85         4.57 o                         
  -6   3   5        172.31        158.91         5.99 o                         
  -5   3   5        912.56        925.37        22.01 o                         
  -4   3   5       1307.94       1404.50        30.23 o                         
  -3   3   5        478.16        422.62        10.50 o                         
  -2   3   5        631.76        677.45        14.82 o                         
  -1   3   5        709.05        692.00        14.83 o                         
   0   3   5       2266.99       2217.26        42.63 o                         
   1   3   5       5189.93       5224.38       102.63 o                         
   2   3   5       2930.59       3044.13        60.72 o                         
   3   3   5       2508.34       2471.00        50.16 o                         
   4   3   5       1350.70       1326.74        28.40 o                         
   5   3   5       1670.76       1615.07        34.47 o                         
   6   3   5       1978.32       2026.91        44.56 o                         
   7   3   5        805.35        793.01        20.24 o                         
   8   3   5        810.73        811.05        21.81 o                         
   9   3   5        787.79        759.99        23.71 o                         
  10   3   5        137.16        138.26         9.33 o                         
  11   3   5        170.57        150.16        10.22 o                         
  12   3   5          2.62          5.75         5.74 o                         
  13   3   5          6.13          9.85         7.19 o                         
  14   3   5        616.59        569.60        26.63 o                         
  15   3   5         89.02         83.62        10.07 o                         
  16   3   5          2.02         -1.29         8.00 o                         
  17   3   5         20.26         39.15        13.08 o                         
  18   3   5         32.82         29.25         9.74 o                         
 -19   4   5          0.31        -11.55        12.88 o                         
 -18   4   5         44.03         44.34        12.98 o                         
 -17   4   5        254.28        235.95        16.21 o                         
 -16   4   5         25.31         23.01         8.13 o                         
 -15   4   5          0.79          2.32         7.34 o                         
 -14   4   5         38.58         43.35         7.98 o                         
 -13   4   5        385.24        378.96        18.17 o                         
 -12   4   5        744.46        730.96        26.78 o                         
 -11   4   5         86.89        105.48         8.48 o                         
 -10   4   5        167.38        165.42         9.83 o                         
  -9   4   5        256.75        234.07        11.75 o                         
  -8   4   5        110.48        113.48         5.79 o                         
  -7   4   5        281.34        296.31         9.96 o                         
  -6   4   5        160.32        157.06        12.04 o                         
  -5   4   5         13.06         -1.85         8.08 o                         
  -4   4   5         64.59         71.48         7.47 o                         
  -3   4   5       1062.21       1107.44        28.75 o                         
  -2   4   5         17.66         18.68         3.31 o                         
  -1   4   5        953.93       1064.55        24.70 o                         
   0   4   5        638.70        632.33        14.67 o                         
   1   4   5       1575.71       1560.10        33.75 o                         
   2   4   5        448.25        444.35        10.81 o                         
   3   4   5        258.13        267.36         8.99 o                         
   4   4   5          0.55         -0.06         3.15 o                         
   5   4   5          1.59          3.05         3.72 o                         
   6   4   5        130.73        127.09         7.04 o                         
   7   4   5       1012.99        939.47        25.36 o                         
   8   4   5        256.06        260.45        11.89 o                         
   9   4   5        160.43        162.65         9.52 o                         
  10   4   5        225.34        223.80        11.99 o                         
  11   4   5        273.98        272.21        15.77 o                         
  12   4   5        272.62        291.72        17.89 o                         
  13   4   5         98.95        106.15        10.09 o                         
  14   4   5         36.24         22.82         8.86 o                         
  15   4   5          4.81         14.28         7.87 o                         
  16   4   5          2.12          0.05         9.68 o                         
  17   4   5         27.63         17.90        11.25 o                         
 -19   5   5         45.88         27.48        13.49 o                         
 -18   5   5         12.38         14.17        13.76 o                         
 -17   5   5        173.80        171.55        17.86 o                         
 -16   5   5         34.88         19.88        11.61 o                         
 -15   5   5         50.25         42.81        13.11 o                         
 -14   5   5        252.76        263.26        21.72 o                         
 -13   5   5        986.52       1039.45        35.73 o                         
 -12   5   5       1531.65       1560.95        48.45 o                         
 -11   5   5       1856.32       1904.71        51.98 o                         
 -10   5   5        516.39        518.45        19.78 o                         
  -9   5   5        251.30        241.24        18.75 o                         
  -8   5   5       1887.54       1813.01        46.18 o                         
  -7   5   5       1304.53       1322.72        35.38 o                         
  -6   5   5       1965.89       1997.39        52.96 o                         
  -5   5   5        861.49        901.98        24.87 o                         
  -4   5   5        999.62       1041.41        36.97 o                         
  -3   5   5         93.14        106.97         6.43 o                         
  -2   5   5         13.96          6.28         2.87 o                         
  -1   5   5        956.41        929.86        23.25 o                         
   0   5   5        310.02        296.03         9.00 o                         
   1   5   5         61.11         74.52         4.29 o                         
   2   5   5        101.98        107.89         5.02 o                         
   3   5   5        124.64        131.59         6.18 o                         
   4   5   5        151.51        164.21         6.80 o                         
   5   5   5       1569.57       1557.50        39.96 o                         
   6   5   5        189.00        191.55         8.78 o                         
   7   5   5          5.50          5.31         3.84 o                         
   8   5   5        431.99        447.58        16.90 o                         
   9   5   5        792.39        779.12        25.69 o                         
  10   5   5       1351.72       1422.11        41.58 o                         
  11   5   5        645.28        698.97        24.62 o                         
  12   5   5        786.72        805.43        27.84 o                         
  13   5   5        183.68        206.59        13.47 o                         
  14   5   5        262.07        273.38        18.05 o                         
  15   5   5        550.13        580.01        26.44 o                         
  16   5   5        338.88        367.55        26.23 o                         
  17   5   5        106.68        125.09        14.91 o                         
 -18   6   5         48.61         32.36        14.68 o                         
 -17   6   5         82.22         75.55        16.12 o                         
 -16   6   5        345.66        348.46        24.98 o                         
 -15   6   5          9.91         14.95        12.67 o                         
 -14   6   5          0.11         -1.39        10.29 o                         
 -13   6   5         94.91         91.28        10.70 o                         
 -12   6   5        160.59        145.80        12.88 o                         
 -11   6   5         54.75         57.37        12.68 o                         
 -10   6   5        124.56        142.02        11.90 o                         
  -9   6   5         61.56         62.30         8.93 o                         
  -8   6   5        222.93        231.14        11.57 o                         
  -7   6   5         24.88         22.11         5.38 o                         
  -6   6   5         17.14         22.06         5.24 o                         
  -5   6   5          9.46         15.73         4.61 o                         
  -4   6   5         38.97         42.52         4.95 o                         
  -3   6   5         47.59         39.13         7.42 o                         
  -2   6   5        979.61       1040.15        27.75 o                         
  -1   6   5          1.46         -0.60         3.83 o                         
   0   6   5         10.97         14.53         3.71 o                         
   1   6   5         56.67         51.75         4.30 o                         
   2   6   5         33.89         38.93         4.90 o                         
   3   6   5         26.76         20.98         4.43 o                         
   4   6   5         17.40         19.95         6.39 o                         
   5   6   5        168.85        170.82         8.67 o                         
   6   6   5        255.71        238.08        10.60 o                         
   7   6   5        226.06        215.09        10.20 o                         
   8   6   5         10.31         11.62         6.16 o                         
   9   6   5          0.28         -0.26         5.50 o                         
  10   6   5        113.97         98.00         9.07 o                         
  11   6   5         26.77         16.02         6.60 o                         
  12   6   5         28.12         28.38         8.00 o                         
  13   6   5          6.75         17.18         8.02 o                         
  14   6   5        100.34         83.57        13.50 o                         
  15   6   5         17.63         10.02         9.30 o                         
  16   6   5          1.13         -0.10         8.47 o                         
 -17   7   5         31.89         36.17        13.63 o                         
 -16   7   5         16.89         21.94        13.63 o                         
 -15   7   5         47.07         78.26        15.22 o                         
 -14   7   5         95.19         74.01        19.75 o                         
 -13   7   5        550.84        519.61        34.77 o                         
 -12   7   5        836.35        866.68        39.88 o                         
 -11   7   5        879.49        886.36        33.31 o                         
 -10   7   5        461.33        468.25        20.68 o                         
  -9   7   5       1271.90       1289.12        36.88 o                         
  -8   7   5       1318.30       1374.82        38.48 o                         
  -7   7   5        504.17        520.31        29.62 o                         
  -6   7   5       1043.40       1005.33        29.49 o                         
  -5   7   5        658.99        697.68        22.72 o                         
  -4   7   5        486.32        478.36        16.73 o                         
  -3   7   5        518.37        494.10        16.50 o                         
  -2   7   5         24.11         26.07         6.18 o                         
  -1   7   5         55.20         55.72         8.13 o                         
   0   7   5        281.80        272.58        12.85 o                         
   1   7   5        217.19        215.91        11.63 o                         
   2   7   5        266.06        264.77        11.61 o                         
   3   7   5          2.80          2.65         4.45 o                         
   4   7   5        184.73        183.55         9.57 o                         
   5   7   5        419.24        424.54        15.40 o                         
   6   7   5          7.06         10.00         4.79 o                         
   7   7   5        225.71        237.13        13.19 o                         
   8   7   5        709.28        705.30        25.09 o                         
   9   7   5        788.34        748.91        26.45 o                         
  10   7   5        703.41        706.82        25.90 o                         
  11   7   5        276.40        252.71        15.89 o                         
  12   7   5        310.18        356.30        18.51 o                         
  13   7   5        444.01        458.45        21.38 o                         
  14   7   5        239.45        214.00        18.28 o                         
  15   7   5        317.63        298.69        18.82 o                         
 -16   8   5          0.42         -9.45        11.65 o                         
 -15   8   5          1.78         -4.70        15.11 o                         
 -14   8   5        108.99         80.83        16.82 o                         
 -13   8   5        165.61        122.93        16.65 o                         
 -12   8   5        127.43        135.08        16.83 o                         
 -11   8   5          0.71         -5.60         9.31 o                         
 -10   8   5          1.82         -7.34         8.67 o                         
  -9   8   5         63.28         45.28         9.05 o                         
  -8   8   5         70.80         73.44         9.42 o                         
  -7   8   5        446.17        430.29        17.88 o                         
  -6   8   5         97.18         76.15         7.99 o                         
  -5   8   5          4.52         10.29         5.86 o                         
  -4   8   5         30.38         37.96         6.02 o                         
  -3   8   5        252.55        224.51        13.17 o                         
  -2   8   5        137.51        126.59         9.51 o                         
  -1   8   5          2.14         -3.43         5.77 o                         
   0   8   5         20.20         17.17         7.82 o                         
   1   8   5        344.55        347.81        15.43 o                         
   2   8   5        785.58        790.61        38.20 o                         
   3   8   5         58.14         54.78         7.24 o                         
   4   8   5        245.11        226.07        11.29 o                         
   5   8   5          1.67          0.87         5.10 o                         
   6   8   5        105.13        102.81         8.52 o                         
   7   8   5        725.40        700.35        25.70 o                         
   8   8   5        357.09        358.95        17.54 o                         
   9   8   5        184.15        187.31        13.46 o                         
  10   8   5         39.44         52.05        13.31 o                         
  11   8   5         52.77         46.06         9.08 o                         
  12   8   5        104.74        125.00        15.10 o                         
  13   8   5         21.60         13.14         8.91 o                         
  14   8   5          3.87         20.51         9.61 o                         
 -15   9   5         20.42         14.10        13.91 o                         
 -14   9   5          1.37         19.35        14.42 o                         
 -13   9   5         33.00         38.15        14.40 o                         
 -12   9   5         35.24         34.34        13.49 o                         
 -11   9   5         38.66         19.14        11.87 o                         
 -10   9   5          2.23          8.02        11.06 o                         
  -9   9   5        101.70         90.56        14.33 o                         
  -8   9   5          1.95         16.65        11.56 o                         
  -7   9   5         10.78         12.77         7.43 o                         
  -6   9   5         54.75         59.69         8.40 o                         
  -5   9   5         94.74        101.09         9.97 o                         
  -4   9   5        211.02        204.67        11.30 o                         
  -3   9   5         64.00         63.44         8.49 o                         
  -2   9   5        245.16        263.99        16.05 o                         
  -1   9   5        824.72        828.98        32.92 o                         
   0   9   5       1218.24       1255.43        38.73 o                         
   1   9   5       2374.69       2457.22        79.13 o                         
   2   9   5       1208.30       1245.64        45.47 o                         
   3   9   5        609.09        632.94        25.72 o                         
   4   9   5        586.88        609.55        31.72 o                         
   5   9   5       1049.09       1069.12        34.48 o                         
   6   9   5        731.35        780.93        31.82 o                         
   7   9   5        363.82        390.41        23.62 o                         
   8   9   5        538.98        538.89        22.70 o                         
   9   9   5        465.20        437.60        30.91 o                         
  10   9   5         96.98         97.87        10.80 o                         
  11   9   5         22.29         25.82        13.31 o                         
  12   9   5          3.04          1.05         8.15 o                         
  13   9   5          2.87         -5.11         8.34 o                         
 -13  10   5         26.48         20.91        15.03 o                         
 -12  10   5         29.92         46.03        15.39 o                         
 -11  10   5          4.65          3.03        12.44 o                         
 -10  10   5         81.27         79.59        15.06 o                         
  -9  10   5          0.87         10.38        10.33 o                         
  -8  10   5          8.44         16.74        10.14 o                         
  -7  10   5         67.32         80.85        21.07 o                         
  -6  10   5          0.71         10.61         8.77 o                         
  -5  10   5        172.19        176.62        13.52 o                         
  -4  10   5        144.40        154.84        13.99 o                         
  -3  10   5         64.15         67.80         9.21 o                         
  -2  10   5        473.45        438.39        21.08 o                         
  -1  10   5         52.18         35.76         8.58 o                         
   0  10   5         12.81         12.18        14.01 o                         
   1  10   5          5.64          2.37         6.67 o                         
   2  10   5         14.53          8.75         7.00 o                         
   3  10   5         14.22         11.11         7.27 o                         
   4  10   5         22.83         17.68        10.07 o                         
   5  10   5         25.10         28.20        10.06 o                         
   6  10   5         74.73         89.87        12.25 o                         
   7  10   5          0.13         -8.60         8.60 o                         
   8  10   5         21.33         33.01        14.06 o                         
   9  10   5         45.71         37.87        13.80 o                         
  10  10   5          3.79         -3.21        13.63 o                         
  11  10   5         24.03         18.12        10.33 o                         
  12  10   5         51.65         46.23        10.90 o                         
 -12  11   5        124.89        120.41        19.11 o                         
 -11  11   5         62.30         70.90        15.31 o                         
 -10  11   5         22.09         34.47        13.67 o                         
  -9  11   5         43.65         53.98        13.51 o                         
  -8  11   5        170.16        153.93        17.02 o                         
  -7  11   5        361.55        363.80        23.10 o                         
  -6  11   5        329.74        379.19        23.94 o                         
  -5  11   5        182.11        189.02        17.39 o                         
  -4  11   5         90.37         98.58        11.90 o                         
  -3  11   5        103.52         97.76        11.34 o                         
  -2  11   5        219.60        208.61        15.09 o                         
  -1  11   5        208.84        208.36        15.62 o                         
   0  11   5        218.18        212.34        14.69 o                         
   1  11   5        163.55        139.51        13.15 o                         
   2  11   5         83.67         96.80        10.88 o                         
   3  11   5         35.60         35.82        10.88 o                         
   4  11   5        125.40        108.15        13.23 o                         
   5  11   5        175.71        148.21        24.91 o                         
   6  11   5         65.34         70.79        14.46 o                         
   7  11   5         94.83         61.57        12.39 o                         
   8  11   5        172.59        201.96        17.65 o                         
   9  11   5        251.77        226.97        18.71 o                         
  10  11   5        142.45        154.38        18.40 o                         
  -9  12   5          0.09         17.16        13.12 o                         
  -8  12   5          0.49         -3.73        11.25 o                         
  -7  12   5          2.81          5.05        11.12 o                         
  -6  12   5         25.01         17.68        12.01 o                         
  -5  12   5         43.53         21.10        11.02 o                         
  -4  12   5          4.46          7.48        13.50 o                         
  -3  12   5         21.23         24.42        12.59 o                         
  -2  12   5         48.60         35.12        17.05 o                         
  -1  12   5         54.36         63.70        12.21 o                         
   0  12   5          0.04         -7.73         9.56 o                         
   1  12   5          0.02          5.24         9.19 o                         
   2  12   5          0.00         -4.17        15.81 o                         
   3  12   5          0.22          8.69         9.98 o                         
   4  12   5          4.71         18.50        10.50 o                         
   5  12   5         15.30         -3.08        10.69 o                         
   6  12   5         25.73         32.34        11.82 o                         
   7  12   5          6.75          7.78        13.39 o                         
  -5  13   5        414.47        445.19        39.39 o                         
  -4  13   5        206.68        244.51        18.29 o                         
  -3  13   5        108.57        109.18        13.61 o                         
  -2  13   5         49.98         33.15        10.59 o                         
  -1  13   5          1.03         -1.48         9.14 o                         
   0  13   5          0.97          9.90         9.82 o                         
   1  13   5         13.49          8.63        19.13 o                         
   2  13   5          2.28         -6.59        22.86 o                         
   3  13   5          7.73         24.29        15.42 o                         
 -19   0   6        568.64        638.12        93.53 o                         
 -18   0   6        142.99        127.98        54.25 o                         
 -17   0   6        372.20        390.65        50.24 o                         
 -16   0   6        739.51        782.01        58.52 o                         
 -15   0   6        270.64        267.71        29.95 o                         
 -14   0   6        127.54        121.42        21.13 o                         
 -13   0   6         38.96         14.33        11.14 o                         
 -12   0   6         19.80         19.00         7.81 o                         
 -11   0   6         22.17          8.68         6.52 o                         
 -10   0   6        169.72        197.22        13.33 o                         
  -9   0   6          6.69          4.29         4.62 o                         
  -8   0   6        122.60        106.85         8.61 o                         
  -7   0   6         17.32         17.05         8.79 o                         
  -6   0   6          3.87         13.31         3.98 o                         
  -5   0   6         18.01         15.04         4.03 o                         
  -4   0   6       1136.99       1176.85        35.47 o                         
  -3   0   6       1055.12       1108.28        37.58 o                         
  -2   0   6         16.40         30.57         4.20 o                         
  -1   0   6       2001.50       2041.42        64.99 o                         
   0   0   6       3805.46       3893.69       121.99 o                         
   1   0   6       3331.99       3486.93       110.16 o                         
   2   0   6       3627.26       3653.09       115.72 o                         
   3   0   6       2962.46       2914.14        93.63 o                         
   4   0   6       1207.68       1210.94        42.73 o                         
   5   0   6       1707.70       1694.40        65.63 o                         
   6   0   6       4132.30       4117.38       151.50 o                         
   7   0   6       1068.66       1103.14        46.31 o                         
   8   0   6        216.36        203.84        15.32 o                         
   9   0   6          6.87         16.01         7.56 o                         
  10   0   6         38.98         35.40         9.88 o                         
  11   0   6        393.81        436.58        43.70 o                         
  12   0   6         56.05         61.01        12.54 o                         
  13   0   6        520.55        509.34        37.41 o                         
  14   0   6        293.03        246.49        22.32 o                         
  15   0   6         30.12         28.31        13.17 o                         
  16   0   6         11.74          2.72        14.10 o                         
 -19   1   6          0.00         -5.47        13.32 o                         
 -18   1   6          0.17         -7.59        11.53 o                         
 -17   1   6          2.74        -10.40        10.48 o                         
 -16   1   6        236.15        207.75        38.20 o                         
 -15   1   6        236.95        219.00        21.14 o                         
 -14   1   6        129.79        147.00        13.59 o                         
 -13   1   6        153.88        170.42        13.78 o                         
 -12   1   6        198.81        196.18        13.26 o                         
 -11   1   6        136.80        138.23        11.16 o                         
 -10   1   6        201.06        213.15        11.28 o                         
  -9   1   6          0.47         -0.94         3.83 o                         
  -8   1   6         90.76         80.99         6.85 o                         
  -7   1   6        101.53         87.81         7.42 o                         
  -6   1   6        163.83        173.43         8.08 o                         
  -5   1   6          0.59         -0.60         2.22 o                         
  -4   1   6         22.26         19.45         2.33 o                         
  -3   1   6          0.31          1.01         2.01 o                         
  -2   1   6        404.59        394.56        10.33 o                         
  -1   1   6       1091.55       1147.43        25.08 o                         
   0   1   6        313.57        285.98         9.22 o                         
   1   1   6         39.56         41.87         4.69 o                         
   2   1   6         60.22         57.98         4.19 o                         
   3   1   6        128.58        116.01         8.53 o                         
   4   1   6         30.36         24.58         4.54 o                         
   5   1   6         31.58         32.27         4.80 o                         
   6   1   6        313.10        308.12        12.89 o                         
   7   1   6        193.97        210.56        10.87 o                         
   8   1   6        146.05        142.33         9.16 o                         
   9   1   6        253.61        269.76        13.42 o                         
  10   1   6         64.52         77.71         8.42 o                         
  11   1   6         43.58         41.60         9.02 o                         
  12   1   6        100.82         90.35         9.70 o                         
  13   1   6        461.09        475.34        21.57 o                         
  14   1   6         30.01         29.79        17.13 o                         
  15   1   6         13.98         10.59        13.58 o                         
  16   1   6          7.51          4.91        17.91 o                         
 -18   2   6         61.74         41.55        15.64 o                         
 -17   2   6          9.54          5.16        12.30 o                         
 -16   2   6         69.16         51.96        12.07 o                         
 -15   2   6        156.18        162.79        16.65 o                         
 -14   2   6        322.95        327.52        23.74 o                         
 -13   2   6        689.27        737.39        29.76 o                         
 -12   2   6       1097.64       1086.71        39.00 o                         
 -11   2   6          6.60          6.18         6.96 o                         
 -10   2   6        255.12        231.61        18.15 o                         
  -9   2   6       2998.07       2871.33        94.70 o                         
  -8   2   6        749.74        745.30        28.36 o                         
  -7   2   6        459.08        452.70        18.17 o                         
  -6   2   6        673.75        672.28        20.72 o                         
  -5   2   6       1569.07       1572.22        38.36 o                         
  -4   2   6        989.49       1053.57        23.10 o                         
  -3   2   6         38.38         29.44         3.01 o                         
  -2   2   6        106.07        114.76         4.55 o                         
  -1   2   6       1299.60       1371.45        28.18 o                         
   0   2   6        622.72        594.20        15.24 o                         
   1   2   6        287.75        296.16         8.89 o                         
   2   2   6        404.31        384.01        10.41 o                         
   3   2   6         96.40         99.63         6.21 o                         
   4   2   6        547.97        528.81        15.46 o                         
   5   2   6        221.63        244.77        11.03 o                         
   6   2   6        305.14        318.90        13.16 o                         
   7   2   6        620.73        626.71        21.43 o                         
   8   2   6        315.31        320.97        14.28 o                         
   9   2   6        161.38        158.89        10.40 o                         
  10   2   6         30.11         29.41         8.64 o                         
  11   2   6        146.65        157.19        15.77 o                         
  12   2   6        508.40        491.56        22.99 o                         
  13   2   6        554.90        557.70        24.22 o                         
  14   2   6        635.76        622.00        26.48 o                         
  15   2   6        530.98        519.62        27.19 o                         
  16   2   6        308.87        371.39        21.30 o                         
 -18   3   6         11.98         -3.88        12.25 o                         
 -17   3   6          0.14          0.01        10.88 o                         
 -16   3   6         19.55         19.10        11.80 o                         
 -15   3   6          0.25         -8.38         8.38 o                         
 -14   3   6         30.05         30.99        10.49 o                         
 -13   3   6        228.20        223.67        16.39 o                         
 -12   3   6         64.32         47.01        10.21 o                         
 -11   3   6         14.54          7.54         7.60 o                         
 -10   3   6        192.62        209.74        14.91 o                         
  -9   3   6         74.21         58.08        21.68 o                         
  -8   3   6         25.61         11.99         6.89 o                         
  -7   3   6         25.30         21.68         6.01 o                         
  -6   3   6         49.03         43.38         4.71 o                         
  -5   3   6          6.56          6.19         5.69 o                         
  -4   3   6        141.71        143.76         6.76 o                         
  -3   3   6        421.50        412.40        11.73 o                         
  -2   3   6        210.41        201.11         7.30 o                         
  -1   3   6         21.91         22.64         2.54 o                         
   0   3   6        114.08        119.89         6.04 o                         
   1   3   6         32.44         27.95         4.29 o                         
   2   3   6        127.26        111.83         5.52 o                         
   3   3   6        445.47        453.30        16.01 o                         
   4   3   6          0.03          3.95         3.25 o                         
   5   3   6        135.29        130.83         7.01 o                         
   6   3   6        176.79        170.89        12.49 o                         
   7   3   6         35.83         28.28         5.47 o                         
   8   3   6          4.11          3.24         5.04 o                         
   9   3   6          0.30         -4.93         4.93 o                         
  10   3   6         21.08         15.83         6.64 o                         
  11   3   6          6.78         -4.88         6.26 o                         
  12   3   6         71.77         83.98         9.78 o                         
  13   3   6         46.25         42.46         9.09 o                         
  14   3   6          0.23         10.52         7.38 o                         
  15   3   6         13.02         28.87        23.04 o                         
  16   3   6         24.33         18.73         9.55 o                         
 -18   4   6          2.51          1.95        12.76 o                         
 -17   4   6         29.95         21.12        12.43 o                         
 -16   4   6         33.14         40.66        11.43 o                         
 -15   4   6         78.43         92.80        12.88 o                         
 -14   4   6        516.50        488.24        33.17 o                         
 -13   4   6        926.56        931.34        37.78 o                         
 -12   4   6        537.09        540.92        27.13 o                         
 -11   4   6         89.25         81.95        11.55 o                         
 -10   4   6       1136.73       1223.09        43.81 o                         
  -9   4   6       1151.83       1167.29        41.56 o                         
  -8   4   6        619.29        627.54        27.22 o                         
  -7   4   6       1103.57       1105.57        36.37 o                         
  -6   4   6       1252.14       1251.41        35.61 o                         
  -5   4   6       1207.95       1235.47        51.92 o                         
  -4   4   6       1205.62       1200.51        34.30 o                         
  -3   4   6         98.29        103.21         6.68 o                         
  -2   4   6        271.81        240.20         9.17 o                         
  -1   4   6        475.76        472.18        14.20 o                         
   0   4   6        787.41        738.44        20.07 o                         
   1   4   6        159.13        168.84         8.42 o                         
   2   4   6          2.81          8.14         3.29 o                         
   3   4   6         69.68         71.61         5.30 o                         
   4   4   6         45.40         49.24         6.16 o                         
   5   4   6          8.12          9.76         4.36 o                         
   6   4   6        389.43        389.92        15.33 o                         
   7   4   6        595.67        584.45        19.54 o                         
   8   4   6        629.84        614.75        22.33 o                         
   9   4   6        401.82        433.03        18.60 o                         
  10   4   6        733.17        705.34        26.55 o                         
  11   4   6        464.42        528.97        22.84 o                         
  12   4   6        861.60        874.75        32.54 o                         
  13   4   6        817.69        902.12        33.81 o                         
  14   4   6        203.88        208.56        14.97 o                         
  15   4   6        185.40        159.53        14.11 o                         
 -17   5   6          6.28         -1.08        11.92 o                         
 -16   5   6          2.97         -0.43        10.78 o                         
 -15   5   6        136.22        125.15        16.04 o                         
 -14   5   6         24.41         42.76        12.08 o                         
 -13   5   6         22.59          8.03         9.91 o                         
 -12   5   6         67.09         74.93        12.24 o                         
 -11   5   6        252.11        238.20        17.79 o                         
 -10   5   6        662.28        710.29        30.87 o                         
  -9   5   6         13.78          1.90         7.82 o                         
  -8   5   6          3.65          5.23         7.17 o                         
  -7   5   6          6.32          7.30         7.80 o                         
  -6   5   6         25.16         13.83         5.41 o                         
  -5   5   6         75.87         70.84         7.24 o                         
  -4   5   6        391.09        401.88        33.57 o                         
  -3   5   6       1201.13       1172.18        41.19 o                         
  -2   5   6        494.61        478.37        18.12 o                         
  -1   5   6        483.27        458.12        17.55 o                         
   0   5   6        200.26        224.27        11.61 o                         
   1   5   6         61.89         58.77         9.30 o                         
   2   5   6        147.58        149.99         9.55 o                         
   3   5   6        100.57         96.39         6.73 o                         
   4   5   6         12.22          9.27         4.41 o                         
   5   5   6          6.21          3.40         4.43 o                         
   6   5   6        291.11        275.32        12.36 o                         
   7   5   6        154.04        147.37         9.24 o                         
   8   5   6        338.99        346.65        16.74 o                         
   9   5   6        131.04        123.83        10.50 o                         
  10   5   6         41.43         38.18         7.97 o                         
  11   5   6        440.95        402.51        20.17 o                         
  12   5   6        121.61        123.16        14.19 o                         
  13   5   6          7.69         18.45        14.94 o                         
  14   5   6        142.48        119.51        12.67 o                         
  15   5   6          4.53          1.36         8.60 o                         
 -16   6   6        259.68        253.80        21.96 o                         
 -15   6   6        417.75        388.42        38.33 o                         
 -14   6   6        320.34        297.97        37.60 o                         
 -13   6   6         47.53         47.22        12.32 o                         
 -12   6   6          6.79         10.48         9.60 o                         
 -11   6   6         70.52         60.24        11.73 o                         
 -10   6   6         52.45         37.64        10.70 o                         
  -9   6   6         86.15         94.58        11.66 o                         
  -8   6   6          1.51        -12.77        13.05 o                         
  -7   6   6         47.65         43.23        13.19 o                         
  -6   6   6         71.91         74.29         8.41 o                         
  -5   6   6         73.54         75.87         8.18 o                         
  -4   6   6         53.50         47.34        11.98 o                         
  -3   6   6       1072.77       1008.72        32.87 o                         
  -2   6   6        220.81        229.67        12.51 o                         
  -1   6   6         34.02         35.97         6.55 o                         
   0   6   6       1412.22       1389.54        39.64 o                         
   1   6   6       2266.39       2331.10        68.96 o                         
   2   6   6       1863.46       1904.64        57.59 o                         
   3   6   6        413.93        445.45        18.37 o                         
   4   6   6        106.34        111.10         8.86 o                         
   5   6   6       1306.24       1307.95        38.21 o                         
   6   6   6       1022.76       1051.68        31.88 o                         
   7   6   6        363.74        385.79        16.28 o                         
   8   6   6       1167.14       1173.08        35.53 o                         
   9   6   6        921.14        916.59        30.40 o                         
  10   6   6        425.62        446.76        21.40 o                         
  11   6   6         46.45         48.76         9.28 o                         
  12   6   6         15.63          4.57         7.84 o                         
  13   6   6        199.12        181.61        14.66 o                         
  14   6   6         11.36          8.85         9.15 o                         
 -15   7   6         85.87         61.96        14.06 o                         
 -14   7   6          0.52         -8.96        10.39 o                         
 -13   7   6         76.12         86.48        16.72 o                         
 -12   7   6         24.89         28.39        11.71 o                         
 -11   7   6          0.43         11.22        11.92 o                         
 -10   7   6         56.01         35.02        13.63 o                         
  -9   7   6         70.52         75.33        13.69 o                         
  -8   7   6          4.76          0.41        10.27 o                         
  -7   7   6         44.54         24.12        12.19 o                         
  -6   7   6        143.52        124.16        16.44 o                         
  -5   7   6        211.37        230.38        18.01 o                         
  -4   7   6        357.32        334.38        17.41 o                         
  -3   7   6        118.49        112.70        16.42 o                         
  -2   7   6         98.73        104.86         9.33 o                         
  -1   7   6        790.53        756.62        26.68 o                         
   0   7   6         26.56         35.41         8.15 o                         
   1   7   6        308.31        286.07        17.97 o                         
   2   7   6         12.13         23.51        11.38 o                         
   3   7   6          4.99          5.46         5.81 o                         
   4   7   6         10.42          7.72         6.82 o                         
   5   7   6          0.02          4.04         6.06 o                         
   6   7   6         74.35         67.99         8.96 o                         
   7   7   6        221.91        201.08        13.24 o                         
   8   7   6        143.29        135.49        11.87 o                         
   9   7   6         89.83         78.86         9.45 o                         
  10   7   6         60.53         50.89        10.33 o                         
  11   7   6          0.03         10.37         9.03 o                         
  12   7   6          9.98          3.82         9.11 o                         
  13   7   6         20.21         11.48        13.34 o                         
 -14   8   6        217.92        169.84        20.19 o                         
 -13   8   6        158.21        157.79        23.31 o                         
 -12   8   6         26.53         15.87        15.41 o                         
 -11   8   6        103.05         86.49        35.95 o                         
 -10   8   6        313.95        319.97        27.88 o                         
  -9   8   6         82.76         94.44        15.04 o                         
  -8   8   6        225.81        243.84        20.73 o                         
  -7   8   6        565.83        534.04        29.32 o                         
  -6   8   6        491.65        458.10        23.31 o                         
  -5   8   6        315.68        335.39        19.76 o                         
  -4   8   6        209.24        230.22        13.80 o                         
  -3   8   6        647.47        622.98        24.25 o                         
  -2   8   6        384.83        398.32        18.43 o                         
  -1   8   6        270.55        289.43        32.30 o                         
   0   8   6        713.41        714.62        29.89 o                         
   1   8   6        514.16        492.60        38.30 o                         
   2   8   6         19.92         26.08        10.54 o                         
   3   8   6          2.60         -1.07         7.76 o                         
   4   8   6         22.86         22.13         7.25 o                         
   5   8   6         77.65         71.29         9.13 o                         
   6   8   6        174.37        188.63        13.24 o                         
   7   8   6        153.41        172.93        12.77 o                         
   8   8   6        259.62        249.49        15.64 o                         
   9   8   6        157.78        143.37        13.91 o                         
  10   8   6        146.52        127.13        14.95 o                         
  11   8   6        119.45        119.22        17.59 o                         
  12   8   6        122.82        160.81        17.15 o                         
 -13   9   6          4.39          3.45        16.50 o                         
 -12   9   6         28.34         20.71        14.67 o                         
 -11   9   6         14.19         21.15        14.22 o                         
 -10   9   6          8.88         24.15        13.01 o                         
  -9   9   6         72.15         77.15        14.78 o                         
  -8   9   6        236.58        230.57        24.29 o                         
  -7   9   6        146.20        118.09        25.38 o                         
  -6   9   6         38.25         37.30        11.66 o                         
  -5   9   6         61.25         52.95        10.72 o                         
  -4   9   6        164.18        135.63        11.74 o                         
  -3   9   6        243.97        229.55        26.49 o                         
  -2   9   6          2.77         -0.03         7.97 o                         
  -1   9   6         29.86         31.68        10.17 o                         
   0   9   6         22.52          7.45         8.09 o                         
   1   9   6          0.98         -1.98         7.32 o                         
   2   9   6          3.95         -2.81         7.98 o                         
   3   9   6          6.07          0.55         7.98 o                         
   4   9   6          2.27          5.33        10.58 o                         
   5   9   6          0.07         -2.85         8.24 o                         
   6   9   6         20.42          2.57         7.04 o                         
   7   9   6          0.00          4.20         7.34 o                         
   8   9   6          8.16         10.65         8.14 o                         
   9   9   6         31.23         20.61        11.89 o                         
  10   9   6         51.42         54.95        12.63 o                         
  11   9   6         17.33         29.62        12.67 o                         
 -11  10   6        137.64        177.45        22.40 o                         
 -10  10   6        432.90        403.79        30.39 o                         
  -9  10   6        319.06        301.68        25.24 o                         
  -8  10   6        257.98        286.71        23.86 o                         
  -7  10   6        314.82        326.68        28.95 o                         
  -6  10   6        375.53        380.84        29.91 o                         
  -5  10   6        520.51        572.20        29.49 o                         
  -4  10   6        430.51        440.36        21.68 o                         
  -3  10   6        123.10        135.39        14.15 o                         
  -2  10   6         53.86         55.83        12.11 o                         
  -1  10   6        237.76        245.61        21.68 o                         
   0  10   6        283.88        242.77        18.26 o                         
   1  10   6        106.89        100.56        12.82 o                         
   2  10   6          3.67        -14.15        14.15 o                         
   3  10   6          2.80          0.11        12.33 o                         
   4  10   6          1.27          5.05         9.14 o                         
   5  10   6         10.47         13.50        12.41 o                         
   6  10   6        147.31        115.97        17.90 o                         
   7  10   6        154.23        151.92        15.14 o                         
   8  10   6        116.25        113.94        14.56 o                         
   9  10   6         31.76         23.54        12.19 o                         
  -9  11   6        181.08        174.30        20.72 o                         
  -8  11   6         39.02         38.18        14.00 o                         
  -7  11   6         21.34         18.69        12.89 o                         
  -6  11   6         56.02         70.24        14.26 o                         
  -5  11   6         51.97         65.53        21.68 o                         
  -4  11   6         75.77         71.37        16.81 o                         
  -3  11   6        250.37        242.43        32.42 o                         
  -2  11   6         93.74         81.13        13.12 o                         
  -1  11   6          2.03          1.70         9.66 o                         
   0  11   6         10.73          8.53         9.73 o                         
   1  11   6         39.93         18.20        10.37 o                         
   2  11   6          3.60         20.92        14.16 o                         
   3  11   6         15.09         13.95        11.39 o                         
   4  11   6          6.00          1.33        12.75 o                         
   5  11   6        212.32        193.74        29.48 o                         
   6  11   6        106.82         99.71        18.31 o                         
  -4  12   6          4.03        -11.00        11.00 o                         
  -3  12   6         82.94        100.43        15.37 o                         
  -2  12   6         79.56         71.19        14.49 o                         
  -1  12   6         13.50         -3.99        11.40 o                         
   0  12   6        141.11        123.16        15.57 o                         
   1  12   6        444.17        457.68        41.99 o                         
   2  12   6        408.78        460.56        32.51 o                         
 -17   1   7         60.89         60.78        16.66 o                         
 -16   1   7         16.12         14.62        11.79 o                         
 -15   1   7         33.44         41.30        12.76 o                         
 -14   1   7         87.21         86.88        12.75 o                         
 -13   1   7        216.98        232.18        17.78 o                         
 -12   1   7        176.63        174.72        15.04 o                         
 -11   1   7        477.55        493.35        25.08 o                         
 -10   1   7        598.77        614.63        27.42 o                         
  -9   1   7       1130.40       1160.35        43.36 o                         
  -8   1   7       1177.90       1293.72        46.83 o                         
  -7   1   7       1203.30       1233.53        44.46 o                         
  -6   1   7       1308.34       1329.25        46.94 o                         
  -5   1   7        850.35        887.45        26.11 o                         
  -4   1   7        229.59        211.02         9.09 o                         
  -3   1   7        452.89        449.77        16.71 o                         
  -2   1   7        444.23        465.21        17.43 o                         
  -1   1   7         72.24         71.11         7.54 o                         
   0   1   7        101.00        103.71         9.08 o                         
   1   1   7        118.46        111.80         9.77 o                         
   2   1   7         85.97         88.07         9.15 o                         
   3   1   7         16.40         13.34         6.29 o                         
   4   1   7        634.78        608.72        22.72 o                         
   5   1   7        534.71        523.95        20.68 o                         
   6   1   7         68.67         76.79         9.26 o                         
   7   1   7        112.01        103.12        14.97 o                         
   8   1   7        126.86        117.61        16.40 o                         
   9   1   7         79.67         98.02        10.69 o                         
  10   1   7         30.38         26.63         9.29 o                         
  11   1   7          8.75         16.68         9.09 o                         
  12   1   7        374.49        417.19        42.18 o                         
  13   1   7       1522.62       1638.37        68.12 o                         
  14   1   7        430.18        443.36        26.48 o                         
 -16   2   7         75.41         78.06        14.86 o                         
 -15   2   7         10.73         15.72        11.36 o                         
 -14   2   7         16.62         11.38        10.64 o                         
 -13   2   7         29.28         17.10         9.81 o                         
 -12   2   7         83.58         60.51        14.73 o                         
 -11   2   7        248.49        247.59        24.03 o                         
 -10   2   7         67.88         67.37         9.76 o                         
  -9   2   7         80.35         80.66        10.04 o                         
  -8   2   7         20.19         22.16         7.37 o                         
  -7   2   7          7.84          4.92         7.90 o                         
  -6   2   7        115.43        119.58        12.34 o                         
  -5   2   7        466.83        426.04        19.48 o                         
  -4   2   7         67.42         60.88         5.43 o                         
  -3   2   7         37.04         39.90         5.30 o                         
  -2   2   7        317.65        334.82        13.92 o                         
  -1   2   7         86.26         85.54         8.28 o                         
   0   2   7        110.26        119.95        16.05 o                         
   1   2   7        111.68        107.92         8.32 o                         
   2   2   7          2.68          2.78         4.93 o                         
   3   2   7         47.51         46.88         8.25 o                         
   4   2   7         92.33         85.79         8.37 o                         
   5   2   7         31.96         34.47         8.10 o                         
   6   2   7        162.94        161.21        11.89 o                         
   7   2   7        165.29        159.16        12.37 o                         
   8   2   7        156.70        178.79        13.80 o                         
   9   2   7        224.78        223.46        15.51 o                         
  10   2   7        221.80        249.14        17.21 o                         
  11   2   7          5.83         15.27         9.01 o                         
  12   2   7         20.39         20.01        11.72 o                         
  13   2   7         83.91         80.02        13.04 o                         
  14   2   7         15.82         30.93        11.39 o                         
 -16   3   7        139.99        131.54        18.15 o                         
 -15   3   7        336.54        346.61        24.89 o                         
 -14   3   7        569.91        587.80        34.78 o                         
 -13   3   7        249.76        243.96        20.85 o                         
 -12   3   7         49.88         44.88        11.62 o                         
 -11   3   7         25.40         19.24         8.63 o                         
 -10   3   7        206.74        207.37        15.62 o                         
  -9   3   7        123.13        101.95        11.18 o                         
  -8   3   7         62.69         54.06         8.56 o                         
  -7   3   7         15.28         10.84         6.61 o                         
  -6   3   7          4.54         10.85         6.14 o                         
  -5   3   7         25.71         15.85         5.90 o                         
  -4   3   7         74.65         76.14         7.86 o                         
  -3   3   7          2.43         -4.30         4.30 o                         
  -2   3   7        958.69        963.06        30.95 o                         
  -1   3   7       1469.68       1455.21        40.26 o                         
   0   3   7        591.71        605.13        21.44 o                         
   1   3   7        456.89        463.11        18.24 o                         
   2   3   7       1051.80        995.37        36.22 o                         
   3   3   7        876.82        902.99        33.93 o                         
   4   3   7       2945.25       3053.49        99.45 o                         
   5   3   7       1829.39       1875.18        63.89 o                         
   6   3   7        355.94        369.45        19.26 o                         
   7   3   7        923.53        897.32        35.18 o                         
   8   3   7        583.72        552.09        25.24 o                         
   9   3   7        484.14        495.42        24.42 o                         
  10   3   7        233.93        265.61        17.80 o                         
  11   3   7         24.08         16.69         9.08 o                         
  12   3   7         25.83         15.64        16.66 o                         
  13   3   7         61.66         94.75        13.23 o                         
 -16   4   7        117.34        100.23        16.56 o                         
 -15   4   7        245.72        243.14        22.15 o                         
 -14   4   7        501.12        459.06        28.69 o                         
 -13   4   7        152.48        139.99        15.82 o                         
 -12   4   7          1.12          5.14         9.92 o                         
 -11   4   7        610.81        559.02        31.35 o                         
 -10   4   7         92.87         85.61        11.42 o                         
  -9   4   7        438.10        425.18        22.82 o                         
  -8   4   7          5.34         22.77         7.52 o                         
  -7   4   7          0.26         -4.65         6.21 o                         
  -6   4   7          6.23          3.57         5.96 o                         
  -5   4   7        130.89        122.86        11.08 o                         
  -4   4   7        153.93        170.47        10.92 o                         
  -3   4   7         12.92         23.01         6.62 o                         
  -2   4   7        290.68        287.91        12.83 o                         
  -1   4   7       1020.24        976.26        31.27 o                         
   0   4   7        140.59        129.51         8.57 o                         
   1   4   7          0.17         -1.11         7.42 o                         
   2   4   7          1.78         -5.14         5.75 o                         
   3   4   7         26.54         12.22         8.49 o                         
   4   4   7         69.08         66.38         8.88 o                         
   5   4   7        484.93        435.36        20.68 o                         
   6   4   7         89.81        113.14        10.98 o                         
   7   4   7         28.44         21.21        10.26 o                         
   8   4   7         42.70         29.07         9.21 o                         
   9   4   7        144.83        147.49        13.46 o                         
  10   4   7        105.55         96.56        12.46 o                         
  11   4   7          0.37          4.32         9.29 o                         
  12   4   7          4.69          6.09         9.54 o                         
  13   4   7         63.68         51.17        14.12 o                         
 -15   5   7        361.64        346.91        25.87 o                         
 -14   5   7        240.88        267.47        28.93 o                         
 -13   5   7        192.21        189.03        18.33 o                         
 -12   5   7         41.59         49.52        16.74 o                         
 -11   5   7         22.54         20.00        10.82 o                         
 -10   5   7        338.16        346.81        24.00 o                         
  -9   5   7        314.46        286.53        18.39 o                         
  -8   5   7        148.84        152.19        13.60 o                         
  -7   5   7        268.83        250.31        19.34 o                         
  -6   5   7        243.68        223.46        16.48 o                         
  -5   5   7        328.07        316.30        23.40 o                         
  -4   5   7        118.92        128.78        11.88 o                         
  -3   5   7        253.09        262.42        22.99 o                         
  -2   5   7        501.47        544.39        28.39 o                         
  -1   5   7        447.47        433.80        18.21 o                         
   0   5   7        709.64        688.78        24.30 o                         
   1   5   7        369.11        362.08        18.89 o                         
   2   5   7         29.19         37.57         7.52 o                         
   3   5   7         84.98         85.12         9.77 o                         
   4   5   7         39.58         39.51         8.60 o                         
   5   5   7         21.13         17.72         8.15 o                         
   6   5   7        211.95        213.25        14.81 o                         
   7   5   7        522.41        524.01        24.89 o                         
   8   5   7        551.16        576.13        26.77 o                         
   9   5   7        278.91        252.08        17.54 o                         
  10   5   7        187.33        185.17        15.74 o                         
  11   5   7        162.19        135.07        14.48 o                         
  12   5   7        115.85        115.01        14.26 o                         
 -14   6   7         27.05         18.53        13.47 o                         
 -13   6   7          0.04          6.60        12.58 o                         
 -12   6   7         20.03         22.28        12.43 o                         
 -11   6   7         13.54         12.96        20.31 o                         
 -10   6   7          1.24         -6.49         9.96 o                         
  -9   6   7         13.52         12.64        11.96 o                         
  -8   6   7          6.00         14.75         9.67 o                         
  -7   6   7          1.95          1.37         8.93 o                         
  -6   6   7          7.37         12.21        11.59 o                         
  -5   6   7          1.25          8.76        14.19 o                         
  -4   6   7         99.57        102.53        15.04 o                         
  -3   6   7         21.79          9.86         7.04 o                         
  -2   6   7        112.40         92.56        13.35 o                         
  -1   6   7         72.00         60.77         8.47 o                         
   0   6   7          0.38          6.98         7.69 o                         
   1   6   7         75.34         77.39         8.09 o                         
   2   6   7          0.17         -3.78         9.49 o                         
   3   6   7         61.08         55.31         9.41 o                         
   4   6   7         30.13         30.75        11.96 o                         
   5   6   7         95.33        100.44        11.36 o                         
   6   6   7          0.00         -4.92         7.76 o                         
   7   6   7         10.74         11.37         8.24 o                         
   8   6   7          1.01         -8.20         8.20 o                         
   9   6   7          1.95          2.77        11.24 o                         
  10   6   7          5.14          4.04         9.23 o                         
  11   6   7          2.97          2.98         9.33 o                         
 -13   7   7        133.15        153.27        19.32 o                         
 -12   7   7        117.05        155.58        21.81 o                         
 -11   7   7         96.51        103.28        16.53 o                         
 -10   7   7        106.34         96.11        15.02 o                         
  -9   7   7        265.14        247.85        20.04 o                         
  -8   7   7        492.71        541.65        32.60 o                         
  -7   7   7        657.92        648.12        55.77 o                         
  -6   7   7        335.26        387.37        45.36 o                         
  -5   7   7        622.64        595.13        35.97 o                         
  -4   7   7        198.06        168.46        21.94 o                         
  -3   7   7        164.34        220.76        14.66 o                         
  -2   7   7       1295.41       1232.28        44.05 o                         
  -1   7   7        598.39        597.40        25.94 o                         
   0   7   7        270.56        275.57        16.69 o                         
   1   7   7          7.57          7.29         7.49 o                         
   2   7   7         34.85         37.63         7.84 o                         
   3   7   7          1.64         -7.63         7.63 o                         
   4   7   7          1.56         -3.71         7.41 o                         
   5   7   7         13.22          7.31         7.95 o                         
   6   7   7          8.05          8.77        12.57 o                         
   7   7   7         83.78         79.58        16.74 o                         
   8   7   7        175.56        175.86        15.87 o                         
   9   7   7        175.56        164.43        17.46 o                         
  10   7   7        105.20        127.78        14.59 o                         
 -11   8   7         55.75         46.80        28.32 o                         
 -10   8   7          0.54          2.89        15.03 o                         
  -9   8   7          0.50        -13.04        13.04 o                         
  -8   8   7          9.27         20.46        13.92 o                         
  -7   8   7          0.04          8.56        12.94 o                         
  -6   8   7          1.10          6.90        14.43 o                         
  -5   8   7        175.07        197.16        22.02 o                         
  -4   8   7        255.36        267.01        46.81 o                         
  -3   8   7         20.19          9.33         8.45 o                         
  -2   8   7        172.26        170.58        28.21 o                         
  -1   8   7        789.86        735.29        53.08 o                         
   0   8   7        329.03        325.35        20.88 o                         
   1   8   7         67.32         51.72        12.73 o                         
   2   8   7         21.27         19.97        12.85 o                         
   3   8   7          0.53          6.56        10.90 o                         
   4   8   7          0.00          0.26         9.07 o                         
   5   8   7         17.27         15.13         9.70 o                         
   6   8   7         13.81         12.96         9.93 o                         
   7   8   7         40.71         38.76        11.00 o                         
   8   8   7        111.43        121.82        14.73 o                         
   9   8   7         69.04         50.80        12.07 o                         
 -10   9   7          0.78        -17.86        17.86 o                         
  -9   9   7         47.31         47.62        17.54 o                         
  -8   9   7          6.65          8.79        13.96 o                         
  -7   9   7          7.68         10.24        14.32 o                         
  -6   9   7          5.46         21.95        14.89 o                         
  -5   9   7          6.21         24.25        14.54 o                         
  -4   9   7         60.19         57.10        16.58 o                         
  -3   9   7        163.37        156.31        23.84 o                         
  -2   9   7        291.38        280.58        36.40 o                         
  -1   9   7        614.18        630.85        37.27 o                         
   0   9   7        319.23        333.93        40.25 o                         
   1   9   7         79.72         93.79        17.66 o                         
   2   9   7        124.60        112.23        15.12 o                         
   3   9   7        569.34        566.53        54.54 o                         
   4   9   7        710.54        746.36        42.12 o                         
   5   9   7        151.98        136.45        19.82 o                         
   6   9   7        253.71        266.66        20.43 o                         
   7   9   7        344.26        336.90        24.66 o                         
  -7  10   7         10.96          8.91        16.20 o                         
  -6  10   7         62.79         70.19        17.16 o                         
  -5  10   7          8.52          8.94        13.62 o                         
  -4  10   7          9.55        -15.24        27.90 o                         
  -3  10   7         99.31         88.24        30.86 o                         
  -2  10   7        108.74        110.99        24.78 o                         
  -1  10   7         75.39         86.54        12.56 o                         
   0  10   7         51.51         42.30        10.82 o                         
   1  10   7         12.60          1.61        10.74 o                         
   2  10   7         17.34          1.00        12.02 o                         
   3  10   7         78.87         64.24        16.05 o                         
   4  10   7          0.24        -10.10        11.19 o                         
 -14   0   8        212.96        233.84        27.26 o                         
 -13   0   8        212.92        196.68        24.42 o                         
 -12   0   8         35.17         25.59        14.14 o                         
 -11   0   8          5.65          8.01        13.60 o                         
 -10   0   8        489.58        412.06        54.51 o                         
  -9   0   8         35.97         64.13        26.72 o                         
  -8   0   8         11.00         -9.62        18.17 o                         
  -7   0   8         46.81         34.74        22.98 o                         
  -6   0   8        227.17        260.28        41.15 o                         
  -5   0   8        207.16        154.99        32.07 o                         
  -4   0   8        164.18        188.13        34.20 o                         
  -3   0   8         31.22         36.34        21.91 o                         
  -2   0   8        373.77        309.83        23.52 o                         
  -1   0   8         76.72         70.56        12.83 o                         
   0   0   8         97.00        127.04        15.52 o                         
   1   0   8        302.39        292.16        23.92 o                         
   2   0   8        270.27        277.70        31.00 o                         
   3   0   8       1245.75       1315.34        68.09 o                         
   4   0   8       1575.26       1614.62        81.53 o                         
   5   0   8        812.35        799.27        47.36 o                         
   6   0   8        638.87        714.52        72.95 o                         
   7   0   8        454.46        433.97        41.69 o                         
   8   0   8        382.43        381.06        41.15 o                         
   9   0   8         79.51         76.96        23.52 o                         
  10   0   8        110.64        104.75        25.12 o                         
  11   0   8        835.77        808.09        67.34 o                         
 -14   1   8        272.43        256.93        31.09 o                         
 -13   1   8        180.40        192.74        17.11 o                         
 -12   1   8        151.50        168.47        16.48 o                         
 -11   1   8          0.28          3.66        10.44 o                         
 -10   1   8          5.32         11.85        10.88 o                         
  -9   1   8        166.31        176.04        26.04 o                         
  -8   1   8         36.10         15.58        15.65 o                         
  -7   1   8         12.65         11.05        15.27 o                         
  -6   1   8         48.41         46.85        16.28 o                         
  -5   1   8        160.96        151.82        22.67 o                         
  -4   1   8        298.15        297.11        29.74 o                         
  -3   1   8        451.33        479.10        40.08 o                         
  -2   1   8        186.33        194.74        15.43 o                         
  -1   1   8        144.43        160.14        13.35 o                         
   0   1   8        266.81        274.36        16.43 o                         
   1   1   8        258.50        270.69        19.44 o                         
   2   1   8         75.79         78.41         9.90 o                         
   3   1   8          2.49         14.07         8.46 o                         
   4   1   8        173.01        177.45        15.78 o                         
   5   1   8          0.67          6.24        10.67 o                         
   6   1   8          1.54          6.35        10.72 o                         
   7   1   8        134.39        140.84        15.56 o                         
   8   1   8         82.98         66.23        13.99 o                         
   9   1   8        130.44        123.24        17.13 o                         
  10   1   8        109.00        130.74        18.33 o                         
  11   1   8        149.46        198.28        23.60 o                         
 -14   2   8        109.61         80.84        13.76 o                         
 -13   2   8          1.40        -10.30        10.30 o                         
 -12   2   8         13.04         10.80        11.59 o                         
 -11   2   8        909.83        959.38        47.31 o                         
 -10   2   8        603.34        622.21        35.30 o                         
  -9   2   8         52.67         41.84        14.15 o                         
  -8   2   8        541.34        591.75        45.34 o                         
  -7   2   8        846.18        810.17        53.22 o                         
  -6   2   8        610.91        673.59        47.24 o                         
  -5   2   8        335.74        418.99        35.64 o                         
  -4   2   8        237.06        271.68        41.69 o                         
  -3   2   8        104.97        114.99        20.28 o                         
  -2   2   8        401.53        349.84        32.55 o                         
  -1   2   8        186.73        173.33        13.68 o                         
   0   2   8         75.25         84.43        11.72 o                         
   1   2   8         24.91         31.84         8.49 o                         
   2   2   8        124.65        130.61        13.28 o                         
   3   2   8         73.32         70.31        10.91 o                         
   4   2   8         13.35         18.77        10.85 o                         
   5   2   8        515.33        511.38        28.31 o                         
   6   2   8        124.71        112.74        13.98 o                         
   7   2   8         10.56          6.55        13.32 o                         
   8   2   8         21.27         21.07        13.05 o                         
   9   2   8        138.06        169.13        33.07 o                         
  10   2   8        139.45        158.04        19.69 o                         
  11   2   8        259.01        265.25        24.84 o                         
 -13   3   8          7.80         13.02        12.61 o                         
 -12   3   8          2.03         16.12        11.93 o                         
 -11   3   8         16.07         13.72        11.96 o                         
 -10   3   8         35.70         37.47        12.07 o                         
  -9   3   8          8.58          8.15        10.83 o                         
  -8   3   8          3.71         18.20        15.48 o                         
  -7   3   8          0.73          4.32        17.04 o                         
  -6   3   8          2.79         20.31        22.45 o                         
  -5   3   8          0.00         20.31        23.52 o                         
  -4   3   8          4.70          9.09        19.77 o                         
  -3   3   8        283.70        262.11        24.81 o                         
  -2   3   8        324.01        285.35        24.19 o                         
  -1   3   8         28.15         18.50         7.75 o                         
   0   3   8          0.24          1.77         9.11 o                         
   1   3   8          0.03          3.16         7.42 o                         
   2   3   8          0.66         20.38         8.64 o                         
   3   3   8        200.84        215.33        17.35 o                         
   4   3   8          3.75         15.21         8.70 o                         
   5   3   8          1.64          0.93         8.94 o                         
   6   3   8        113.77        111.01        14.69 o                         
   7   3   8         35.82         39.02        11.59 o                         
   8   3   8         28.01         36.93        12.70 o                         
   9   3   8          0.02         -2.06        14.34 o                         
  10   3   8         19.58         15.74        12.11 o                         
 -13   4   8          2.59         15.71        16.90 o                         
 -12   4   8         13.42          7.23        15.03 o                         
 -11   4   8        301.07        342.59        31.51 o                         
 -10   4   8        288.62        329.29        30.24 o                         
  -9   4   8        175.88        162.42        30.46 o                         
  -8   4   8        251.58        266.39        27.77 o                         
  -7   4   8        242.54        299.83        49.70 o                         
  -6   4   8        311.89        333.50        51.84 o                         
  -5   4   8        148.68        172.09        39.55 o                         
  -4   4   8        195.92        277.38        47.57 o                         
  -3   4   8        647.25        625.84        71.08 o                         
  -2   4   8        861.22        833.26        48.19 o                         
  -1   4   8        442.38        423.60        23.48 o                         
   0   4   8        181.71        206.29        16.39 o                         
   1   4   8        162.88        176.50        15.51 o                         
   2   4   8         34.92         27.63        13.19 o                         
   3   4   8          3.74         13.52         9.15 o                         
   4   4   8         58.97         58.53        15.18 o                         
   5   4   8        177.27        142.22        15.94 o                         
   6   4   8         59.49         40.08        16.50 o                         
   7   4   8         56.53         79.25        14.03 o                         
   8   4   8         66.40         81.32        14.47 o                         
   9   4   8         44.31         43.37        20.80 o                         
  10   4   8         48.19         40.48        13.49 o                         
 -12   5   8        167.86        160.72        23.52 o                         
 -11   5   8         75.01         83.63        19.17 o                         
 -10   5   8          1.04         -2.23        19.77 o                         
  -9   5   8         49.65         22.78        34.74 o                         
  -8   5   8         11.64          4.44        12.93 o                         
  -7   5   8         11.39         22.59        18.33 o                         
  -6   5   8         23.56          3.21        23.52 o                         
  -5   5   8        173.77        166.21        40.08 o                         
  -4   5   8        153.99         95.67        35.27 o                         
  -3   5   8        113.39        115.84        31.57 o                         
  -2   5   8         20.11         33.67        27.26 o                         
  -1   5   8         34.30         55.53        10.56 o                         
   0   5   8        406.13        406.45        24.36 o                         
   1   5   8         81.91         90.21        18.11 o                         
   2   5   8          5.82          3.21         9.50 o                         
   3   5   8        174.51        191.95        17.64 o                         
   4   5   8          1.65         -6.93         9.74 o                         
   5   5   8         21.91         28.54        11.33 o                         
   6   5   8          0.02         15.77        10.67 o                         
   7   5   8         29.84         35.01        12.32 o                         
   8   5   8         50.60         65.36        26.24 o                         
   9   5   8        196.07        173.17        23.43 o                         
 -11   6   8          1.41         22.60        15.21 o                         
 -10   6   8          1.47         21.50        15.19 o                         
  -9   6   8          2.20         -1.19        13.51 o                         
  -8   6   8         25.57         26.44        14.57 o                         
  -7   6   8         78.86         97.31        20.28 o                         
  -6   6   8         83.68         62.53        31.00 o                         
  -5   6   8          8.45         15.50        27.79 o                         
  -4   6   8         62.13         65.20        31.53 o                         
  -3   6   8         23.61          1.61        23.86 o                         
  -2   6   8        485.18        415.17        53.88 o                         
  -1   6   8       1530.06       1571.28       128.27 o                         
   0   6   8        586.86        607.23        32.46 o                         
   1   6   8         98.46        103.32        13.61 o                         
   2   6   8         82.81         87.05        23.07 o                         
   3   6   8        639.95        649.55        35.06 o                         
   4   6   8        675.53        671.00        35.65 o                         
   5   6   8        361.58        404.44        60.37 o                         
   6   6   8        656.54        591.58        34.22 o                         
   7   6   8        665.85        672.95        37.98 o                         
  -9   7   8         84.08         75.26        18.58 o                         
  -8   7   8         12.33          7.34        14.37 o                         
  -7   7   8          6.87         14.93        15.92 o                         
  -6   7   8         10.69         33.67        29.93 o                         
  -5   7   8          7.59          0.00        25.65 o                         
  -4   7   8          0.79         35.81        27.79 o                         
  -3   7   8         11.20         21.77        29.39 o                         
  -2   7   8         23.07         55.42        29.69 o                         
  -1   7   8          1.22         21.96        25.12 o                         
   0   7   8         81.17         69.69        17.59 o                         
   1   7   8        225.83        229.43        27.19 o                         
   2   7   8        130.64        150.41        24.37 o                         
   3   7   8          2.08         -9.61         9.61 o                         
   4   7   8          4.06         13.89        11.88 o                         
   5   7   8          0.81          0.79        11.33 o                         
   6   7   8          0.50          0.63        14.51 o                         
  -7   8   8         59.79         73.56        19.42 o                         
  -6   8   8         56.89         79.10        35.81 o                         
  -5   8   8        134.85        224.47        50.24 o                         
  -4   8   8        274.47        225.54        50.77 o                         
  -3   8   8         53.45         43.67        54.78 o                         
  -2   8   8        102.97        127.77        37.85 o                         
  -1   8   8        320.59        343.16        53.52 o                         
   0   8   8         68.85         75.13        21.80 o                         
   1   8   8          3.53         12.38        19.80 o                         
   2   8   8         14.30         24.48        17.28 o                         
   3   8   8         17.09         32.90        21.11 o                         
 -10   1   9        300.25        294.93        34.83 o                         
  -9   1   9        447.84        527.68        46.48 o                         
  -8   1   9        391.73        454.61        45.27 o                         
  -7   1   9        383.17        360.22        53.44 o                         
  -6   1   9        150.12        172.63        39.01 o                         
  -5   1   9        119.24        122.39        34.74 o                         
  -4   1   9        252.11        298.22        48.10 o                         
  -3   1   9        255.26        215.38        42.22 o                         
  -2   1   9        172.85        146.44        34.74 o                         
  -1   1   9        105.86        130.94        33.67 o                         
   0   1   9         42.11         51.31        28.33 o                         
   1   1   9         27.16         22.69         9.80 o                         
   2   1   9         30.99         41.69        11.72 o                         
   3   1   9        374.54        362.06        27.02 o                         
   4   1   9         46.86         46.23        13.03 o                         
   5   1   9         95.50         89.78        15.86 o                         
   6   1   9          5.15         14.13        11.69 o                         
  -9   2   9          8.17        -11.22        25.65 o                         
  -8   2   9          8.01         32.60        28.33 o                         
  -7   2   9          9.66         13.36        26.72 o                         
  -6   2   9          1.73         40.62        28.86 o                         
  -5   2   9         16.12         46.50        29.39 o                         
  -4   2   9         82.55         53.44        28.33 o                         
  -3   2   9         82.25         58.25        29.39 o                         
  -2   2   9         10.89          6.41        24.05 o                         
  -1   2   9        113.95        106.89        32.60 o                         
   0   2   9        113.98        152.85        36.88 o                         
   1   2   9        149.20        167.95        31.00 o                         
   2   2   9        141.07        160.63        15.83 o                         
   3   2   9          1.98         14.76        10.26 o                         
   4   2   9         70.01         90.39        18.03 o                         
   5   2   9         62.53         63.25        31.16 o                         
   6   2   9          0.44         -0.19        14.16 o                         
  -9   3   9         20.84          7.48        28.86 o                         
  -8   3   9         10.90         11.22        28.33 o                         
  -7   3   9         12.31          6.95        27.79 o                         
  -6   3   9          8.52         31.00        28.33 o                         
  -5   3   9          3.34         24.58        27.79 o                         
  -4   3   9         78.53         74.29        32.60 o                         
  -3   3   9        247.82        261.35        47.57 o                         
  -2   3   9         25.20         59.32        30.46 o                         
  -1   3   9         41.36         49.70        28.86 o                         
   0   3   9        293.68        370.37        57.72 o                         
   1   3   9        255.77        265.69        25.97 o                         
   2   3   9        436.78        472.97        27.99 o                         
   3   3   9        747.09        790.71        39.43 o                         
   4   3   9        173.14        170.77        17.52 o                         
   5   3   9        361.17        351.21        25.06 o                         
  -8   4   9         52.90        123.99        40.08 o                         
  -7   4   9          4.64         31.53        31.00 o                         
  -6   4   9          2.07         20.84        29.39 o                         
  -5   4   9          2.29          4.81        30.46 o                         
  -4   4   9         47.57         39.01        31.00 o                         
  -3   4   9        237.38        232.48        47.57 o                         
  -2   4   9        211.42        197.75        44.36 o                         
  -1   4   9         27.11         26.72        29.39 o                         
   0   4   9         54.37         58.25        33.67 o                         
   1   4   9        193.88        190.52        22.74 o                         
   2   4   9        199.23        159.82        16.69 o                         
   3   4   9         16.12         13.36        10.27 o                         
   4   4   9         35.66         31.85        11.28 o                         
  -6   5   9         95.97        136.82        41.69 o                         
  -5   5   9         55.09         95.13        36.34 o                         
  -4   5   9        211.38        211.64        48.63 o                         
  -3   5   9        836.74        878.63        96.20 o                         
  -2   5   9        515.02        449.47        65.74 o                         
  -1   5   9        105.04         99.41        40.08 o                         
   0   5   9          2.68         -3.21        28.86 o                         
   1   5   9          4.15          2.25        13.43 o                         
   2   5   9         61.94         56.80        19.77 o                         
                                                                                
