# Supplementary material for: Structural characterization of two benzene-1,2-di­amine complexes of zinc chloride: a mol­ecular compound and a co-crystal salt
Source: Acta Crystallogr E Crystallogr Commun. 2016 Jun 24;72(Pt 7):1037–42. doi: 10.1107/S2056989016010033 (PMC4992933; doi:10.1107/S2056989016010033)
Supplement: Supplementary file 5 [file e-72-01037-IIsup7.mol]

@<TRIPOS>MOLECULE
II
    75    76     4     0     0
SMALL
NO_CHARGES
****
Generated from the CSD

@<TRIPOS>ATOM
     1 Zn1      8.9445   6.3114   3.9215   Zn        1 RES1   0.0000
     2 O1      10.3107   5.3337   2.4384   O.3       1 RES1   0.0000
     3 H1WA    11.0192   5.6423   2.1804   H         1 RES1   0.0000
     4 H1WB     9.8764   5.0869   1.8117   H         1 RES1   0.0000
     5 N1       7.2487   5.2970   3.1498   N.3       1 RES1   0.0000
     6 H1A      7.5107   4.8433   2.4862   H         1 RES1   0.0000
     7 H1B      6.8712   4.7323   3.6705   H         1 RES1   0.0000
     8 N2       8.2436   7.7592   2.5035   N.3       1 RES1   0.0000
     9 H2A      8.3647   8.5733   2.7843   H         1 RES1   0.0000
    10 H2B      8.6614   7.6279   1.8274   H         1 RES1   0.0000
    11 C1       6.3223   6.2927   2.6706   C.2       1 RES1   0.0000
    12 C2       6.8330   7.5371   2.3137   C.2       1 RES1   0.0000
    13 C3       5.9634   8.5202   1.8612   C.2       1 RES1   0.0000
    14 H3       6.3163   9.3610   1.5929   H         1 RES1   0.0000
    15 C4       4.5880   8.3083   1.7890   C.2       1 RES1   0.0000
    16 C5       4.0719   7.0687   2.1945   C.2       1 RES1   0.0000
    17 C6       4.9492   6.0725   2.6172   C.2       1 RES1   0.0000
    18 H6       4.6033   5.2258   2.8753   H         1 RES1   0.0000
    19 C7       3.6853   9.4203   1.2823   C.3       1 RES1   0.0000
    20 H7A      4.2271  10.2055   1.0596   H         1 RES1   0.0000
    21 H7B      3.0367   9.6576   1.9780   H         1 RES1   0.0000
    22 H7C      3.2088   9.1149   0.4823   H         1 RES1   0.0000
    23 C8       2.5815   6.7860   2.2204   C.3       1 RES1   0.0000
    24 H8A      2.2040   6.9374   1.3286   H         1 RES1   0.0000
    25 H8B      2.1472   7.3830   2.8651   H         1 RES1   0.0000
    26 H8C      2.4302   5.8544   2.4847   H         1 RES1   0.0000
    27 O1       7.5783   7.2890   5.4046   O.3       1 RES1   0.0000
    28 H1WA     6.8699   6.9804   5.6627   H         1 RES1   0.0000
    29 H1WB     8.0127   7.5358   6.0313   H         1 RES1   0.0000
    30 N1      10.6403   7.3257   4.6933   N.3       1 RES1   0.0000
    31 H1A     10.3783   7.7794   5.3568   H         1 RES1   0.0000
    32 H1B     11.0178   7.8904   4.1725   H         1 RES1   0.0000
    33 N2       9.6454   4.8635   5.3395   N.3       1 RES1   0.0000
    34 H2A      9.5243   4.0494   5.0588   H         1 RES1   0.0000
    35 H2B      9.2276   4.9948   6.0156   H         1 RES1   0.0000
    36 C1      11.5667   6.3300   5.1725   C.2       1 RES1   0.0000
    37 C2      11.0561   5.0856   5.5293   C.2       1 RES1   0.0000
    38 C3      11.9256   4.1025   5.9819   C.2       1 RES1   0.0000
    39 H3      11.5728   3.2617   6.2501   H         1 RES1   0.0000
    40 C4      13.3010   4.3144   6.0540   C.2       1 RES1   0.0000
    41 C5      13.8172   5.5540   5.6486   C.2       1 RES1   0.0000
    42 C6      12.9398   6.5502   5.2258   C.2       1 RES1   0.0000
    43 H6      13.2857   7.3969   4.9678   H         1 RES1   0.0000
    44 C7      14.2037   3.2024   6.5607   C.3       1 RES1   0.0000
    45 H7A     13.6619   2.4172   6.7834   H         1 RES1   0.0000
    46 H7B     14.8523   2.9651   5.8650   H         1 RES1   0.0000
    47 H7C     14.6802   3.5078   7.3607   H         1 RES1   0.0000
    48 C8      15.3075   5.8367   5.6227   C.3       1 RES1   0.0000
    49 H8A     15.6850   5.6853   6.5144   H         1 RES1   0.0000
    50 H8B     15.7418   5.2397   4.9780   H         1 RES1   0.0000
    51 H8C     15.4588   6.7683   5.3584   H         1 RES1   0.0000
    52 Cl1      7.8066   4.2781   8.0292   Cl        2 RES2   0.0000
    53 N3      11.9816  10.1047   6.4187   N.3       3 RES3   0.0000
    54 H3A     11.4121  10.1865   5.8117   H         3 RES3   0.0000
    55 H3B     12.0148   9.2903   6.7372   H         3 RES3   0.0000
    56 N4      12.2735  12.4712   4.9223   N.3       3 RES3   0.0000
    57 H4A     12.4581  13.0645   4.3921   H         3 RES3   0.0000
    58 H4B     11.6900  11.9537   4.5411   H         3 RES3   0.0000
    59 C9      13.2718  10.6094   6.1505   C.2       3 RES3   0.0000
    60 C10     13.4222  11.7949   5.4250   C.2       3 RES3   0.0000
    61 C11     14.6889  12.3316   5.2854   C.2       3 RES3   0.0000
    62 H11     14.7904  13.1327   4.7842   H         3 RES3   0.0000
    63 C12     15.8225  11.7509   5.8470   C.2       3 RES3   0.0000
    64 C13     15.6777  10.5576   6.5591   C.2       3 RES3   0.0000
    65 C14     14.4045  10.0126   6.6956   C.2       3 RES3   0.0000
    66 H14     14.3041   9.2007   7.1795   H         3 RES3   0.0000
    67 C15     17.1664  12.4258   5.6760   C.3       3 RES3   0.0000
    68 H15A    17.5622  12.5937   6.5568   H         3 RES3   0.0000
    69 H15B    17.0463  13.2766   5.2046   H         3 RES3   0.0000
    70 H15C    17.7599  11.8451   5.1568   H         3 RES3   0.0000
    71 C16     16.8630   9.8571   7.1834   C.3       3 RES3   0.0000
    72 H16A    17.5269   9.6576   6.4901   H         3 RES3   0.0000
    73 H16B    16.5654   9.0214   7.6007   H         3 RES3   0.0000
    74 H16C    17.2648  10.4364   7.8634   H         3 RES3   0.0000
    75 Cl1     10.0824   8.3446  -0.1862   Cl        4 RES4   0.0000
@<TRIPOS>BOND
     1     1     2    1
     2     1     5    1
     3     1     8    1
     4     1    27    1
     5     1    30    1
     6     1    33    1
     7     2     3    1
     8     2     4    1
     9     5     6    1
    10     5     7    1
    11     5    11    1
    12     8     9    1
    13     8    10    1
    14     8    12    1
    15    11    12   un
    16    11    17   un
    17    12    13   un
    18    13    14    1
    19    13    15   un
    20    15    16   un
    21    15    19    1
    22    16    17   un
    23    16    23    1
    24    17    18    1
    25    19    20    1
    26    19    21    1
    27    19    22    1
    28    23    24    1
    29    23    25    1
    30    23    26    1
    31    27    28    1
    32    27    29    1
    33    30    31    1
    34    30    32    1
    35    30    36    1
    36    33    34    1
    37    33    35    1
    38    33    37    1
    39    36    37   un
    40    36    42   un
    41    37    38   un
    42    38    39    1
    43    38    40   un
    44    40    41   un
    45    40    44    1
    46    41    42   un
    47    41    48    1
    48    42    43    1
    49    44    45    1
    50    44    46    1
    51    44    47    1
    52    48    49    1
    53    48    50    1
    54    48    51    1
    55    53    54    1
    56    53    55    1
    57    53    59    1
    58    56    57    1
    59    56    58    1
    60    56    60    1
    61    59    60   un
    62    59    65   un
    63    60    61   un
    64    61    62    1
    65    61    63   un
    66    63    64   un
    67    63    67    1
    68    64    65   un
    69    64    71    1
    70    65    66    1
    71    67    68    1
    72    67    69    1
    73    67    70    1
    74    71    72    1
    75    71    73    1
    76    71    74    1
@<TRIPOS>SUBSTRUCTURE
     1 RES1        1 GROUP             0 ****  ****    0  
     2 RES2       52 GROUP             0 ****  ****    0  
     3 RES3       53 GROUP             0 ****  ****    0  
     4 RES4       75 GROUP             0 ****  ****    0  
@<TRIPOS>CRYSIN
   18.5290   12.6227    7.8691   90.0000   94.6650   90.0000    14     1
