# Supplementary material for: Structural characterization of two benzene-1,2-di­amine complexes of zinc chloride: a mol­ecular compound and a co-crystal salt
Source: Acta Crystallogr E Crystallogr Commun. 2016 Jun 24;72(Pt 7):1037–42. doi: 10.1107/S2056989016010033 (PMC4992933; doi:10.1107/S2056989016010033)
Supplement: Supplementary file 6 [file e-72-01037-Ibsup4.hkl]

data_Ib                                                                         
_shelx_title ' scan_0m_Pnma in Pnma'                                            
_shelx_refln_list_code          4                                               
_shelx_F_calc_maximum      214.80                                               
_exptl_crystal_F_000       488.00                                               
_reflns_d_resolution_high  0.7700                                               
                                                                                
loop_                                                                           
 _space_group_symop_operation_xyz                                               
 'x, y, z'                                                                      
 'x+1/2, -y+1/2, -z+1/2'                                                        
 '-x, y+1/2, -z'                                                                
 '-x+1/2, -y, z+1/2'                                                            
 '-x, -y, -z'                                                                   
 '-x-1/2, y-1/2, z-1/2'                                                         
 'x, -y-1/2, z'                                                                 
 'x-1/2, y, -z-1/2'                                                             
                                                                                
_cell_length_a     8.4152                                                       
_cell_length_b     7.5141                                                       
_cell_length_c    14.1985                                                       
_cell_angle_alpha  90.000                                                       
_cell_angle_beta   90.000                                                       
_cell_angle_gamma  90.000                                                       
                                                                                
_shelx_F_squared_multiplier     1.000                                           
                                                                                
loop_                                                                           
 _refln_index_h                                                                 
 _refln_index_k                                                                 
 _refln_index_l                                                                 
 _refln_F_squared_calc                                                          
 _refln_F_squared_meas                                                          
 _refln_F_squared_sigma                                                         
 _refln_observed_status                                                         
   2   0   0       9130.10       9428.57       239.77 o                         
   4   0   0       1983.92       2078.07        76.88 o                         
   6   0   0       3257.84       3221.62       119.19 o                         
   8   0   0       4111.88       4117.02       187.75 o                         
  10   0   0         67.39         58.62         8.38 o                         
   2   1   0      10098.63       9850.55       177.74 o                         
   4   1   0       2399.69       2700.92        62.59 o                         
   6   1   0       2492.69       2641.89        69.49 o                         
   8   1   0         32.12         18.44         3.33 o                         
  10   1   0        325.98        355.23        16.15 o                         
   0   2   0      24515.33      21065.32       759.56 o                         
   2   2   0      10802.01      11004.84       228.82 o                         
   4   2   0      25857.98      25333.33       674.77 o                         
   6   2   0        701.75        748.93        24.88 o                         
   8   2   0        164.26        165.40         9.02 o                         
  10   2   0        299.63        345.76        16.15 o                         
   2   3   0       6327.99       6474.06       147.99 o                         
   4   3   0        928.72        992.46        28.76 o                         
   6   3   0       1546.09       1647.83        51.42 o                         
   8   3   0          8.76         12.12         3.75 o                         
  10   3   0        289.40        307.99        15.24 o                         
   0   4   0      46140.58      42326.32      1683.56 o                         
   2   4   0       2973.70       3090.11        71.45 o                         
   4   4   0        484.38        524.15        15.10 o                         
   6   4   0       1569.62       1521.11        47.90 o                         
   8   4   0       2157.93       2274.62        71.37 o                         
   2   5   0       2323.84       2173.72        60.85 o                         
   4   5   0        503.83        511.07        17.78 o                         
   6   5   0       1055.45       1089.09        38.96 o                         
   8   5   0         39.26         38.82         5.40 o                         
   0   6   0       1575.13       1600.72        57.19 o                         
   2   6   0       1591.56       1546.24        46.76 o                         
   4   6   0       5139.65       4860.22       145.82 o                         
   6   6   0        260.52        268.67        12.16 o                         
   8   6   0         27.38         38.58         7.54 o                         
   2   7   0        825.63        758.75        42.94 o                         
   4   7   0         86.26         76.74        15.30 o                         
   6   7   0        235.53        231.82        15.37 o                         
   2   8   0        511.00        482.84        29.69 o                         
   4   8   0         20.74         11.42         6.40 o                         
   6   8   0        267.08        293.27        23.75 o                         
   4   9   0         71.91         68.06        10.96 o                         
   1   0   1       1172.08       1282.54        29.70 o                         
   2   0   1       2438.89       2570.53        49.87 o                         
   3   0   1         36.18         45.07         1.77 o                         
   4   0   1         14.11         16.65         1.85 o                         
   5   0   1        308.88        365.31        11.35 o                         
   6   0   1        856.06        882.57        24.89 o                         
   7   0   1       1224.45       1291.18        35.86 o                         
   8   0   1         55.21         57.77         5.00 o                         
   9   0   1        276.67        269.05        16.02 o                         
  10   0   1        201.14        217.66        12.21 o                         
   0   1   1       6910.00       6990.75       252.27 o                         
   1   1   1       5471.02       5283.98        81.09 o                         
   2   1   1          0.75          1.61         0.55 o                         
   3   1   1       3449.83       3710.38        49.16 o                         
   4   1   1       3609.98       3673.74        63.04 o                         
   5   1   1        949.57        897.28        18.67 o                         
   6   1   1         83.90         79.85         3.54 o                         
   7   1   1        110.38        113.14         6.09 o                         
   8   1   1        792.92        804.53        18.25 o                         
   9   1   1        447.74        422.58        12.36 o                         
  10   1   1         28.11         28.82         3.89 o                         
   1   2   1       4374.02       4883.21        75.15 o                         
   2   2   1       1948.94       2014.75        28.87 o                         
   3   2   1       5243.60       5520.64        85.18 o                         
   4   2   1          7.57          9.25         1.13 o                         
   5   2   1       1217.12       1216.93        24.73 o                         
   6   2   1       1054.79       1096.79        24.80 o                         
   7   2   1          6.90         10.05         2.12 o                         
   8   2   1          6.77          7.94         2.43 o                         
   9   2   1          3.04          1.54         2.52 o                         
  10   2   1        107.19        109.36         6.41 o                         
   0   3   1       2493.28       2352.19        63.92 o                         
   1   3   1       2784.80       2818.61        46.86 o                         
   2   3   1        122.69        143.00         2.95 o                         
   3   3   1       2064.91       2173.82        37.72 o                         
   4   3   1       2822.34       2914.09        53.29 o                         
   5   3   1        517.32        495.64        11.06 o                         
   6   3   1         12.06         10.77         1.98 o                         
   7   3   1         54.46         58.74         3.81 o                         
   8   3   1        414.81        448.16        12.45 o                         
   9   3   1        365.96        357.32        11.05 o                         
  10   3   1         39.19         47.66         4.78 o                         
   1   4   1       1038.63        975.09        19.43 o                         
   2   4   1       1565.59       1515.68        25.24 o                         
   3   4   1          4.26          5.50         1.12 o                         
   4   4   1          3.28          4.77         0.92 o                         
   5   4   1         88.48         97.53         4.70 o                         
   6   4   1        437.43        438.09        11.53 o                         
   7   4   1        623.74        650.76        16.27 o                         
   8   4   1         30.26         32.20         3.55 o                         
   9   4   1        163.65        165.69         8.01 o                         
   0   5   1       2068.04       2155.56        45.65 o                         
   1   5   1       1051.93       1101.73        20.64 o                         
   2   5   1         24.08         26.68         1.42 o                         
   3   5   1        763.22        757.33        16.16 o                         
   4   5   1        636.00        638.58        15.24 o                         
   5   5   1        307.69        307.20         8.65 o                         
   6   5   1         86.31         77.99         4.30 o                         
   7   5   1         51.25         51.46         4.46 o                         
   8   5   1        347.47        338.71        10.54 o                         
   9   5   1        158.10        149.43         7.38 o                         
   1   6   1        312.32        295.47         6.31 o                         
   2   6   1        512.14        479.28        10.99 o                         
   3   6   1       1107.82       1062.84        26.10 o                         
   4   6   1          7.09          7.84         1.93 o                         
   5   6   1        364.65        362.43        10.13 o                         
   6   6   1        297.56        305.17         9.60 o                         
   7   6   1          1.44          3.72         2.83 o                         
   8   6   1          0.44         -0.55         2.94 o                         
   0   7   1        204.29        212.97         8.33 o                         
   1   7   1        395.12        413.24        11.05 o                         
   2   7   1         63.45         52.17         3.73 o                         
   3   7   1        339.01        319.08        15.18 o                         
   4   7   1        559.57        507.69        45.23 o                         
   5   7   1         66.94         63.50         5.71 o                         
   6   7   1          1.42          1.76         3.46 o                         
   7   7   1          4.67          9.14         4.46 o                         
   1   8   1        151.63        163.99        13.70 o                         
   2   8   1        179.48        174.71        10.17 o                         
   3   8   1          2.55          3.88         3.23 o                         
   4   8   1          0.74          0.79         3.51 o                         
   5   8   1         23.03         21.42         5.32 o                         
   6   8   1         50.77         57.65         7.91 o                         
   4   9   1         28.29         33.35         8.22 o                         
   0   0   2       1942.39       1711.19        88.16 o                         
   1   0   2       9283.49       9498.69       241.54 o                         
   2   0   2       5449.69       5703.42       130.30 o                         
   3   0   2       4852.75       5045.49        93.82 o                         
   4   0   2       1786.26       1906.93        50.19 o                         
   5   0   2       3522.45       3287.65       103.31 o                         
   6   0   2        279.83        264.15         9.34 o                         
   7   0   2        655.85        669.44        25.06 o                         
   8   0   2        156.37        159.70         8.88 o                         
   9   0   2        751.99        824.35        35.79 o                         
  10   0   2         12.70         11.75         4.42 o                         
   1   1   2       5182.60       5490.88        93.22 o                         
   2   1   2        867.47        920.00        14.85 o                         
   3   1   2       2676.99       2826.91        38.87 o                         
   4   1   2        720.33        819.53        15.76 o                         
   5   1   2       1305.16       1339.72        27.18 o                         
   6   1   2          0.65          2.00         1.45 o                         
   7   1   2       1093.79       1133.43        24.00 o                         
   8   1   2         48.90         42.09         3.31 o                         
   9   1   2        196.83        192.53         7.02 o                         
  10   1   2          2.58          1.34         2.77 o                         
   0   2   2      17722.46      16785.31       492.75 o                         
   1   2   2       6359.11       6380.38       102.72 o                         
   2   2   2        887.51        983.22        15.70 o                         
   3   2   2       3173.78       3164.81        51.57 o                         
   4   2   2        536.05        516.98        10.40 o                         
   5   2   2       3274.77       3266.10        60.00 o                         
   6   2   2        501.31        509.01        11.70 o                         
   7   2   2        688.43        742.04        16.61 o                         
   8   2   2        133.85        127.09         5.61 o                         
   9   2   2        514.34        542.86        14.83 o                         
  10   2   2         79.55         76.47         5.52 o                         
   1   3   2       2262.06       2221.23        38.07 o                         
   2   3   2        195.42        198.86         4.59 o                         
   3   3   2       2883.01       2946.32        53.94 o                         
   4   3   2        411.74        437.42         9.07 o                         
   5   3   2       1294.26       1315.57        28.92 o                         
   6   3   2          0.19          1.10         1.66 o                         
   7   3   2        587.02        614.36        15.49 o                         
   8   3   2         51.17         54.86         4.07 o                         
   9   3   2         96.25         98.51         5.71 o                         
  10   3   2          0.19         -0.91         2.95 o                         
   0   4   2        119.64        138.09         4.05 o                         
   1   4   2       3077.38       3101.14        50.34 o                         
   2   4   2       1303.74       1273.36        23.88 o                         
   3   4   2       1772.35       1768.93        35.35 o                         
   4   4   2        807.73        802.26        18.40 o                         
   5   4   2       1483.89       1416.57        31.44 o                         
   6   4   2        190.14        195.46         6.59 o                         
   7   4   2        263.94        267.46         8.56 o                         
   8   4   2         77.49         71.00         4.63 o                         
   9   4   2        401.62        437.14        12.95 o                         
   1   5   2       2043.66       2000.79        42.30 o                         
   2   5   2         48.50         48.98         2.18 o                         
   3   5   2        690.82        660.34        14.27 o                         
   4   5   2        108.92        103.58         4.19 o                         
   5   5   2        274.98        272.76         7.98 o                         
   6   5   2          4.20          2.90         2.00 o                         
   7   5   2        525.58        539.70        14.29 o                         
   8   5   2         12.80         14.30         3.00 o                         
   9   5   2        112.31         99.11         6.04 o                         
   0   6   2       1927.85       1913.18        58.10 o                         
   1   6   2       1026.48       1021.54        20.83 o                         
   2   6   2        266.21        264.74         8.21 o                         
   3   6   2        552.52        546.53        14.33 o                         
   4   6   2        123.28        128.66         5.19 o                         
   5   6   2        714.89        677.51        18.67 o                         
   6   6   2        133.47        134.37         6.66 o                         
   7   6   2        169.96        182.17         9.63 o                         
   8   6   2         52.18         52.72         5.08 o                         
   1   7   2        176.79        179.57         6.01 o                         
   2   7   2          3.93          3.00         1.68 o                         
   3   7   2        667.79        653.68        21.97 o                         
   4   7   2         66.89         61.48         4.85 o                         
   5   7   2        319.86        304.74        23.38 o                         
   6   7   2          0.70          0.73         4.37 o                         
   7   7   2         74.55         85.65         8.08 o                         
   0   8   2          0.81         -1.83         5.48 o                         
   1   8   2        312.49        294.18        20.10 o                         
   2   8   2        152.21        135.86         9.04 o                         
   3   8   2        217.63        225.57        20.10 o                         
   4   8   2        140.73        126.73         9.85 o                         
   5   8   2        150.98        129.25        10.49 o                         
   6   8   2         37.22         41.71         7.08 o                         
   3   9   2         30.09         25.12         7.31 o                         
   4   9   2          9.73          1.83         5.94 o                         
   1   0   3      19780.63      19505.87      1446.40 o                         
   2   0   3       4691.79       5041.61       129.05 o                         
   3   0   3       2979.29       3251.67        83.82 o                         
   4   0   3          0.38          2.63         1.48 o                         
   5   0   3        677.45        622.19        20.48 o                         
   6   0   3       2416.86       2431.29        74.02 o                         
   7   0   3       2964.40       3035.30        92.30 o                         
   8   0   3         21.30         24.48         4.06 o                         
   9   0   3        724.15        794.00        28.03 o                         
  10   0   3        252.03        256.37        13.24 o                         
   0   1   3       3938.92       3549.71       199.17 o                         
   1   1   3       2183.50       2176.48        38.34 o                         
   2   1   3         58.03         58.64         1.82 o                         
   3   1   3       1649.98       1634.98        30.28 o                         
   4   1   3       3392.65       3378.55        66.15 o                         
   5   1   3       1248.73       1243.27        25.45 o                         
   6   1   3         24.12         24.69         2.27 o                         
   7   1   3        289.06        287.70         7.91 o                         
   8   1   3        799.69        817.01        20.02 o                         
   9   1   3        247.33        261.25         8.84 o                         
  10   1   3         43.33         47.81         4.37 o                         
   1   2   3       4006.35       4114.36        70.19 o                         
   2   2   3       4037.33       4300.90        66.48 o                         
   3   2   3       9553.11       9688.78       164.72 o                         
   4   2   3          2.91          4.05         1.18 o                         
   5   2   3       4964.40       5035.19        98.29 o                         
   6   2   3       1760.17       1819.57        36.89 o                         
   7   2   3         61.86         63.20         3.55 o                         
   8   2   3         40.78         46.83         3.80 o                         
   9   2   3         64.82         60.28         4.23 o                         
  10   2   3        255.54        276.28        10.80 o                         
   0   3   3       2967.81       2967.68        92.23 o                         
   1   3   3       1319.02       1345.53        24.97 o                         
   2   3   3          9.05         11.06         1.05 o                         
   3   3   3       1034.39       1003.97        19.14 o                         
   4   3   3       2350.44       2390.75        51.24 o                         
   5   3   3        661.22        658.55        15.70 o                         
   6   3   3         17.48         17.62         2.37 o                         
   7   3   3        111.86        115.46         5.98 o                         
   8   3   3        548.57        558.61        14.85 o                         
   9   3   3        229.58        244.55         8.96 o                         
  10   3   3         32.93         40.72         4.50 o                         
   1   4   3       7474.08       7645.53       174.50 o                         
   2   4   3       2073.70       2027.70        37.39 o                         
   3   4   3        704.13        676.64        14.42 o                         
   4   4   3          5.61          5.23         1.47 o                         
   5   4   3        319.80        326.33         8.92 o                         
   6   4   3       1142.05       1132.29        26.04 o                         
   7   4   3       1612.21       1648.06        37.09 o                         
   8   4   3         11.44         10.45         2.85 o                         
   9   4   3        414.01        434.35        13.09 o                         
   0   5   3       1542.78       1541.26        57.79 o                         
   1   5   3        475.68        466.70        12.08 o                         
   2   5   3          5.69          5.50         1.33 o                         
   3   5   3        265.27        263.90         6.58 o                         
   4   5   3       1011.77        975.72        22.39 o                         
   5   5   3        469.30        455.69        11.87 o                         
   6   5   3         12.32          9.77         2.31 o                         
   7   5   3        119.22        124.84         5.71 o                         
   8   5   3        279.10        287.10         9.65 o                         
   9   5   3         61.48         60.81         5.94 o                         
   1   6   3        455.84        454.96        10.86 o                         
   2   6   3        831.82        806.54        26.02 o                         
   3   6   3       2399.45       2340.52        61.84 o                         
   4   6   3          0.53          1.62         2.18 o                         
   5   6   3       1350.39       1310.18        33.08 o                         
   6   6   3        438.27        443.11        13.79 o                         
   7   6   3         29.51         37.85         4.11 o                         
   8   6   3         10.22         10.67         3.60 o                         
   0   7   3        449.04        475.53        20.64 o                         
   1   7   3        176.81        178.96         6.29 o                         
   2   7   3          0.43         -1.87         1.95 o                         
   3   7   3        148.26        149.01         7.56 o                         
   4   7   3        352.16        333.04        13.26 o                         
   5   7   3         71.59         75.04         5.68 o                         
   6   7   3          2.53          5.72         3.90 o                         
   7   7   3          7.60          5.01         6.13 o                         
   1   8   3       1059.58       1094.50        60.76 o                         
   2   8   3        227.05        222.46        17.36 o                         
   3   8   3        125.31        127.06         9.37 o                         
   4   8   3          1.74          0.69         3.88 o                         
   5   8   3         75.17         90.49        15.30 o                         
   6   8   3        172.11        165.22        16.67 o                         
   3   9   3         12.31         19.19         7.31 o                         
   1   0   4        336.38        340.32        11.66 o                         
   2   0   4       5176.50       5831.59       181.39 o                         
   3   0   4         32.61         35.51         2.75 o                         
   4   0   4       2954.92       2902.42        87.03 o                         
   5   0   4         34.47         27.90         2.80 o                         
   6   0   4        566.56        583.74        20.02 o                         
   7   0   4          1.50          1.10         2.48 o                         
   8   0   4       2439.51       2531.78        78.24 o                         
   9   0   4          6.62          5.43         3.64 o                         
  10   0   4         21.78         33.67         5.69 o                         
   1   1   4          9.64          6.26         1.11 o                         
   2   1   4       6132.60       6660.73       141.84 o                         
   3   1   4        314.57        332.71         7.47 o                         
   4   1   4          1.82          6.38         1.27 o                         
   5   1   4        134.41        140.18         4.65 o                         
   6   1   4       4439.83       4562.42        96.60 o                         
   7   1   4         57.90         59.99         3.52 o                         
   8   1   4         55.57         52.23         3.65 o                         
   9   1   4         10.46         14.83         2.86 o                         
  10   1   4        389.40        409.07        14.78 o                         
   0   2   4       2318.90       2207.44        79.96 o                         
   1   2   4         64.96         60.89         2.53 o                         
   2   2   4        259.58        247.22         5.93 o                         
   3   2   4          8.17          7.11         1.55 o                         
   4   2   4      10384.67      10159.57       196.06 o                         
   5   2   4        107.70        105.31         3.83 o                         
   6   2   4        170.33        171.81         5.75 o                         
   7   2   4         43.04         42.18         3.04 o                         
   8   2   4        579.61        590.20        15.24 o                         
   9   2   4          3.08          2.89         2.96 o                         
  10   2   4        247.90        271.91        10.70 o                         
   1   3   4        114.57        130.24         3.70 o                         
   2   3   4       4306.76       4257.45        82.69 o                         
   3   3   4         61.40         64.37         2.61 o                         
   4   3   4          2.71          5.85         1.15 o                         
   5   3   4          8.78          8.87         1.54 o                         
   6   3   4       2878.81       2816.89        56.15 o                         
   7   3   4         96.93         88.41         4.85 o                         
   8   3   4         56.21         55.60         4.17 o                         
   9   3   4         21.13         24.50         3.55 o                         
  10   3   4        316.15        320.32        13.01 o                         
   0   4   4       8700.64       8656.09       312.99 o                         
   1   4   4          4.66          6.17         1.12 o                         
   2   4   4       1443.50       1470.54        29.19 o                         
   3   4   4          0.12          2.75         1.57 o                         
   4   4   4       1146.03       1140.41        23.71 o                         
   5   4   4          2.50          2.86         1.66 o                         
   6   4   4        308.60        303.99         9.01 o                         
   7   4   4          0.41         -1.58         2.16 o                         
   8   4   4       1229.55       1274.59        30.08 o                         
   9   4   4          4.34          2.07         2.89 o                         
   1   5   4         17.63         17.20         2.72 o                         
   2   5   4       1897.91       1883.98        44.32 o                         
   3   5   4        236.83        230.43         6.66 o                         
   4   5   4          2.74          2.85         1.54 o                         
   5   5   4         77.64         76.48         4.07 o                         
   6   5   4       1600.22       1599.41        36.12 o                         
   7   5   4          5.06          6.84         2.48 o                         
   8   5   4         12.15         15.33         3.46 o                         
   9   5   4          0.15          3.68         4.47 o                         
   0   6   4        427.51        442.23        19.87 o                         
   1   6   4          0.53          6.24         4.70 o                         
   2   6   4        111.30        100.17         5.97 o                         
   3   6   4         11.79         11.97         2.51 o                         
   4   6   4       2174.65       2072.62        55.38 o                         
   5   6   4         28.21         34.77         3.73 o                         
   6   6   4         55.07         61.53         4.85 o                         
   7   6   4         20.37         18.66         3.62 o                         
   8   6   4        126.37        132.68         7.91 o                         
   1   7   4         60.67         61.92         4.41 o                         
   2   7   4        719.17        745.71        22.11 o                         
   3   7   4          0.24          2.54         2.45 o                         
   4   7   4          0.88          4.19         2.73 o                         
   5   7   4          2.14          5.23         2.88 o                         
   6   7   4        504.44        470.60        28.33 o                         
   7   7   4         43.83         42.65         6.73 o                         
   0   8   4        973.44       1062.98        59.38 o                         
   1   8   4          0.79         -0.58         4.29 o                         
   2   8   4        184.62        176.67        11.83 o                         
   3   8   4          0.19         -0.74         3.35 o                         
   4   8   4         88.18        103.35         9.35 o                         
   5   8   4          0.69         -1.54         3.99 o                         
   2   9   4        173.69        207.85        18.27 o                         
   3   9   4         59.15         70.80        10.96 o                         
   1   0   5        298.30        346.36        12.09 o                         
   2   0   5       1086.27       1090.95        53.54 o                         
   3   0   5       7756.41       7648.52       326.16 o                         
   4   0   5         36.08         39.46         3.26 o                         
   5   0   5       3182.43       3195.89        96.17 o                         
   6   0   5          4.89          7.21         2.42 o                         
   7   0   5        232.21        230.83        10.38 o                         
   8   0   5         32.97         40.85         4.92 o                         
   9   0   5         21.37         26.24         4.75 o                         
  10   0   5         41.05         39.21         6.33 o                         
   0   1   5       5605.19       5163.01       187.51 o                         
   1   1   5       1079.86       1095.65        32.21 o                         
   2   1   5        832.79        936.95        29.97 o                         
   3   1   5       1305.95       1241.88        29.93 o                         
   4   1   5       2030.43       1931.69        41.64 o                         
   5   1   5        383.54        386.17         9.85 o                         
   6   1   5        195.88        194.66         6.26 o                         
   7   1   5         72.04         75.14         4.09 o                         
   8   1   5        387.74        401.11        11.22 o                         
   9   1   5        275.17        291.61         9.48 o                         
  10   1   5          0.61          1.18         3.15 o                         
   1   2   5       4508.79       4584.40       142.15 o                         
   2   2   5        830.25        804.16        25.37 o                         
   3   2   5        221.45        248.67         6.10 o                         
   4   2   5         41.58         38.52         2.28 o                         
   5   2   5         52.70         53.88         2.94 o                         
   6   2   5         10.63          9.31         1.84 o                         
   7   2   5       1687.78       1705.58        37.91 o                         
   8   2   5         11.68         12.64         2.66 o                         
   9   2   5        387.87        404.29        13.20 o                         
  10   2   5         23.09         19.18         4.08 o                         
   0   3   5       1918.29       1872.64        48.63 o                         
   1   3   5        873.08        881.90        17.57 o                         
   2   3   5        776.12        829.61        25.62 o                         
   3   3   5        906.77        890.86        18.41 o                         
   4   3   5       1739.96       1673.56        33.88 o                         
   5   3   5        320.10        318.04         8.07 o                         
   6   3   5         44.38         41.29         3.56 o                         
   7   3   5         69.80         64.73         4.16 o                         
   8   3   5        198.96        203.01         8.32 o                         
   9   3   5        175.98        181.25         8.40 o                         
   1   4   5         55.35         66.49         3.09 o                         
   2   4   5        556.01        549.18        17.72 o                         
   3   4   5       3308.06       3238.01        80.71 o                         
   4   4   5          2.10          2.52         1.63 o                         
   5   4   5       1460.06       1453.29        32.72 o                         
   6   4   5          3.07          2.87         2.02 o                         
   7   4   5        101.76         98.49         5.29 o                         
   8   4   5         18.71         15.89         3.14 o                         
   9   4   5          9.16          8.01         3.29 o                         
   0   5   5       1514.94       1560.58        58.90 o                         
   1   5   5        474.39        466.09        21.31 o                         
   2   5   5         30.46         27.89         2.29 o                         
   3   5   5        501.62        481.94        12.87 o                         
   4   5   5        367.30        357.73         9.80 o                         
   5   5   5        109.96        106.37         6.81 o                         
   6   5   5        118.20        102.90         5.91 o                         
   7   5   5         17.39         20.14         3.46 o                         
   8   5   5        213.66        202.91        10.50 o                         
   1   6   5       1025.79       1103.14        44.71 o                         
   2   6   5        196.07        197.59        15.02 o                         
   3   6   5         38.16         32.71         3.76 o                         
   4   6   5          4.93          6.34         2.89 o                         
   5   6   5          3.59          4.91         2.82 o                         
   6   6   5          3.83          6.56         3.05 o                         
   7   6   5        493.90        468.60        17.17 o                         
   8   6   5          2.17          0.89         4.59 o                         
   0   7   5        113.81        122.88        13.70 o                         
   1   7   5        142.39        143.26        14.06 o                         
   2   7   5        198.46        185.43         8.19 o                         
   3   7   5        134.27        146.99         8.24 o                         
   4   7   5        432.22        425.51        16.43 o                         
   5   7   5         55.44         54.02         5.67 o                         
   6   7   5          0.07          0.80         3.22 o                         
   7   7   5         14.50          8.93         5.13 o                         
   1   8   5         14.65         18.31         3.47 o                         
   2   8   5         74.92         90.12        10.51 o                         
   3   8   5        509.57        560.00        26.53 o                         
   4   8   5          0.41          3.02         5.25 o                         
   5   8   5        241.74        254.67        21.70 o                         
   2   9   5          0.30          8.68         5.94 o                         
   3   9   5         49.31         61.21        10.51 o                         
   0   0   6       6577.55       6377.45       327.53 o                         
   1   0   6       6515.40       6417.77       252.62 o                         
   2   0   6       2082.81       1738.10       149.38 o                         
   3   0   6       2659.77       2624.84        98.01 o                         
   4   0   6       3604.26       3362.77       101.08 o                         
   5   0   6       4382.22       4327.13       129.66 o                         
   6   0   6       1512.05       1511.76        47.62 o                         
   7   0   6       1255.91       1249.13        40.24 o                         
   8   0   6        229.89        221.40        10.80 o                         
   9   0   6        491.09        488.71        19.23 o                         
  10   0   6        238.74        284.92        14.16 o                         
   1   1   6       5787.55       5946.14       218.15 o                         
   2   1   6       1171.00       1097.49        61.45 o                         
   3   1   6       2140.12       1932.87        51.76 o                         
   4   1   6          2.41          3.83         1.35 o                         
   5   1   6       1006.96       1014.33        23.09 o                         
   6   1   6       1299.60       1305.63        29.37 o                         
   7   1   6        695.59        693.90        16.98 o                         
   8   1   6          3.18          3.12         2.15 o                         
   9   1   6        110.05         98.98         5.54 o                         
  10   1   6         73.23         74.03         5.86 o                         
   0   2   6       5834.81       5705.50       207.37 o                         
   1   2   6       5159.95       5216.43       114.90 o                         
   2   2   6       7685.68       8338.46       253.52 o                         
   3   2   6       2539.49       2566.76        60.45 o                         
   4   2   6       1692.96       1685.63        36.82 o                         
   5   2   6       3016.76       2950.91        63.32 o                         
   6   2   6        806.93        804.24        19.05 o                         
   7   2   6        822.58        816.81        19.66 o                         
   8   2   6        628.02        635.52        18.10 o                         
   9   2   6        549.40        533.25        16.38 o                         
  10   2   6         47.41         41.84         7.26 o                         
   1   3   6       3101.86       3115.20        65.39 o                         
   2   3   6        493.65        525.01        14.70 o                         
   3   3   6       1376.11       1272.42        28.06 o                         
   4   3   6          3.06          5.45         1.27 o                         
   5   3   6        709.93        700.67        16.67 o                         
   6   3   6       1016.56       1024.82        23.83 o                         
   7   3   6        456.35        440.68        13.31 o                         
   8   3   6          0.35          2.39         2.71 o                         
   9   3   6         74.37         63.32         5.37 o                         
   0   4   6       2072.48       2094.19        80.85 o                         
   1   4   6       2422.91       2412.44        56.19 o                         
   2   4   6       1009.92        986.83        26.40 o                         
   3   4   6       1169.63       1138.86        27.48 o                         
   4   4   6       1841.17       1771.64        43.00 o                         
   5   4   6       1995.24       1901.91        46.17 o                         
   6   4   6        845.26        795.17        21.31 o                         
   7   4   6        673.25        649.27        18.40 o                         
   8   4   6        143.55        147.93         7.43 o                         
   9   4   6        255.43        240.20        15.23 o                         
   1   5   6       1442.41       1470.09        57.97 o                         
   2   5   6        245.02        240.53        13.93 o                         
   3   5   6        514.64        503.89        17.46 o                         
   4   5   6          2.81          4.00         2.90 o                         
   5   5   6        294.77        281.90        10.89 o                         
   6   5   6        353.61        318.25        12.21 o                         
   7   5   6        237.90        239.99        10.64 o                         
   8   5   6          6.31          4.57         3.50 o                         
   0   6   6       1511.70       1536.69        85.88 o                         
   1   6   6        951.83       1019.86        42.30 o                         
   2   6   6       1679.18       1688.13        53.69 o                         
   3   6   6        530.42        530.22        23.42 o                         
   4   6   6        504.95        493.12        22.29 o                         
   5   6   6        725.72        638.37        35.08 o                         
   6   6   6        262.22        250.65        17.41 o                         
   7   6   6        236.19        202.22        23.30 o                         
   1   7   6        417.41        427.44        17.00 o                         
   2   7   6         51.18         44.86         5.16 o                         
   3   7   6        210.68        231.58        13.24 o                         
   4   7   6          8.45         10.21         3.78 o                         
   5   7   6        123.44        116.19        16.73 o                         
   6   7   6        246.07        230.32        27.54 o                         
   0   8   6        314.28        319.43        19.41 o                         
   1   8   6        276.52        277.89        13.05 o                         
   2   8   6        194.91        217.99        11.40 o                         
   3   8   6        130.34        141.83        12.16 o                         
   4   8   6        289.39        278.19        22.38 o                         
   5   8   6        298.04        280.02        23.30 o                         
   1   9   6        151.51        150.29        20.56 o                         
   2   9   6         30.27         25.58         8.22 o                         
   1   0   7       4291.89       4295.34       222.01 o                         
   3   0   7         84.58        106.61         7.77 o                         
   4   0   7        175.57        168.73         7.74 o                         
   5   0   7         95.09        103.38        11.70 o                         
   6   0   7        424.50        402.63        15.36 o                         
   7   0   7        576.97        588.84        21.19 o                         
   8   0   7          8.25          9.95         3.35 o                         
   9   0   7        100.71         95.46         7.79 o                         
  10   0   7        111.38        131.47        15.76 o                         
   0   1   7       3974.89       3605.59       132.27 o                         
   1   1   7       2292.00       2342.00        55.07 o                         
   2   1   7        862.47        876.73        85.89 o                         
   3   1   7        809.48        769.05        22.60 o                         
   4   1   7       2166.43       2100.99        45.69 o                         
   5   1   7       1547.04       1508.45        33.60 o                         
   6   1   7         72.15         71.48         3.95 o                         
   7   1   7        305.07        304.29         9.14 o                         
   8   1   7        375.51        377.21        11.06 o                         
   9   1   7        179.55        175.26         8.14 o                         
  10   1   7          0.87          3.87         5.24 o                         
   1   2   7          4.50          5.20         1.26 o                         
   2   2   7       3738.38       3456.31       126.77 o                         
   3   2   7       1773.20       1568.35        49.32 o                         
   4   2   7         29.72         29.85         2.31 o                         
   5   2   7        708.05        705.72        16.95 o                         
   6   2   7        156.25        150.76         5.66 o                         
   7   2   7          2.77          2.46         2.02 o                         
   8   2   7         57.84         60.26         4.87 o                         
   9   2   7         19.44         22.65         3.99 o                         
   0   3   7       3315.34       3121.42        80.90 o                         
   1   3   7       1497.28       1507.18        38.60 o                         
   2   3   7        232.53        255.14        10.15 o                         
   3   3   7        571.79        572.75        17.19 o                         
   4   3   7       1201.84       1188.34        26.86 o                         
   5   3   7        991.75        958.02        22.32 o                         
   6   3   7         96.12         85.16         5.12 o                         
   7   3   7        182.51        185.72         7.87 o                         
   8   3   7        363.27        358.92        12.29 o                         
   9   3   7        152.02        153.35         7.83 o                         
   1   4   7       1877.09       1870.47        49.62 o                         
   2   4   7       1576.98       1537.15        40.57 o                         
   3   4   7         32.77         31.95         3.36 o                         
   4   4   7         64.30         61.97         4.04 o                         
   5   4   7         60.99         61.06         4.32 o                         
   6   4   7        195.80        194.19         7.90 o                         
   7   4   7        304.31        299.31        12.80 o                         
   8   4   7          3.34          4.07         3.19 o                         
   9   4   7         51.55         47.62         6.64 o                         
   0   5   7        876.91        909.96        53.90 o                         
   1   5   7        621.11        634.55        28.40 o                         
   2   5   7        303.98        286.55        13.06 o                         
   3   5   7        204.42        203.83         8.81 o                         
   4   5   7        994.94        951.05        31.09 o                         
   5   5   7        598.81        555.83        29.93 o                         
   6   5   7          2.66          3.83         3.00 o                         
   7   5   7        139.93        133.00         8.11 o                         
   8   5   7        120.03        126.69         8.41 o                         
   1   6   7          1.87         47.96        10.96 o                         
   2   6   7        716.59        734.55        26.13 o                         
   3   6   7        440.27        430.89        20.34 o                         
   4   6   7          0.84         -1.24         3.17 o                         
   5   6   7        190.73        178.34        14.17 o                         
   6   6   7         24.76         28.87         5.31 o                         
   7   6   7          3.14          5.05         4.18 o                         
   0   7   7        643.46        694.34        44.77 o                         
   1   7   7        222.03        237.35        15.17 o                         
   2   7   7          5.62          2.15         3.47 o                         
   3   7   7         93.46        103.26         8.02 o                         
   4   7   7        160.60        159.55        11.46 o                         
   5   7   7        179.31        152.87        14.36 o                         
   6   7   7         37.12         36.09         6.15 o                         
   1   8   7        276.81        280.35        13.44 o                         
   2   8   7        176.44        168.88        10.26 o                         
   3   8   7         14.95          8.97         4.24 o                         
   4   8   7          7.57         13.16         5.20 o                         
   0   0   8       2044.66       1962.43       104.15 o                         
   1   0   8        242.78        218.56        21.70 o                         
   2   0   8       1989.38       2029.13       107.81 o                         
   3   0   8         86.25         94.24         8.45 o                         
   4   0   8       5906.61       5652.03       208.16 o                         
   5   0   8        189.63        193.30         9.06 o                         
   6   0   8         67.74         58.38         5.30 o                         
   7   0   8        111.82        111.06         8.09 o                         
   8   0   8        235.59        218.96        14.03 o                         
   9   0   8         15.40         18.75         4.62 o                         
   1   1   8        575.04        575.94        17.01 o                         
   3   1   8        329.99        266.91        19.78 o                         
   4   1   8         57.87         48.41         4.11 o                         
   5   1   8        106.83        112.23         4.73 o                         
   6   1   8        685.53        663.69        16.54 o                         
   7   1   8         52.78         52.00         3.70 o                         
   8   1   8         19.21         20.20         2.94 o                         
   9   1   8          8.55         10.11         3.31 o                         
   0   2   8      10535.02      10113.62       366.61 o                         
   1   2   8        198.54        200.17         6.66 o                         
   2   2   8        222.48        106.79         9.33 o                         
   3   2   8         86.04         88.90         6.74 o                         
   4   2   8        807.25        749.60        19.80 o                         
   5   2   8        138.98        147.89         5.65 o                         
   6   2   8        460.98        426.14        11.52 o                         
   7   2   8         84.29         84.94         4.86 o                         
   8   2   8       1016.68        996.18        26.87 o                         
   9   2   8         17.35         16.97         3.97 o                         
   1   3   8        628.68        640.25        14.92 o                         
   2   3   8       2531.36       2442.06        64.68 o                         
   3   3   8         56.66         39.12         5.36 o                         
   4   3   8         56.60         48.84         4.39 o                         
   5   3   8         15.48         17.09         2.21 o                         
   6   3   8        496.58        470.54        14.18 o                         
   7   3   8         78.30         73.18         5.28 o                         
   8   3   8         11.05         15.21         3.56 o                         
   9   3   8         17.58         23.22         4.14 o                         
   0   4   8        995.97       1005.82        70.12 o                         
   1   4   8        104.00         99.59         5.48 o                         
   2   4   8        931.59        943.94        25.94 o                         
   3   4   8         43.99         40.54         5.60 o                         
   4   4   8       3089.48       2888.33       125.14 o                         
   5   4   8        101.80         92.17         5.41 o                         
   6   4   8         43.14         48.02         4.31 o                         
   7   4   8         67.87         72.44         5.99 o                         
   8   4   8        122.31        123.80         8.18 o                         
   1   5   8         34.83         48.17         7.08 o                         
   2   5   8       1227.37       1234.38        50.68 o                         
   3   5   8        173.15        149.74         7.71 o                         
   4   5   8         14.54         13.95         3.88 o                         
   5   5   8         85.84         75.42         7.91 o                         
   6   5   8        196.77        192.01         9.13 o                         
   7   5   8          2.41          5.89         3.27 o                         
   8   5   8         14.26         17.22         6.46 o                         
   0   6   8       2468.12       2749.05       149.38 o                         
   1   6   8         51.12         38.51         6.78 o                         
   2   6   8         77.74         73.42         8.52 o                         
   3   6   8         28.11         27.97         5.32 o                         
   4   6   8        180.35        174.39        23.82 o                         
   5   6   8         35.06         33.14         6.83 o                         
   6   6   8        144.73        127.37        11.07 o                         
   7   6   8         21.75         23.53         7.52 o                         
   1   7   8        171.20        177.75        15.30 o                         
   2   7   8        401.13        421.12        17.68 o                         
   3   7   8          1.48          1.16         3.34 o                         
   4   7   8          9.39          6.59         3.90 o                         
   5   7   8          1.79          4.86         4.37 o                         
   0   8   8         69.84         62.58        12.79 o                         
   1   8   8         16.44         17.80         4.77 o                         
   2   8   8        164.77        172.82        10.84 o                         
   3   8   8          5.21         10.72         4.60 o                         
   4   8   8        489.34        521.87        21.28 o                         
   1   0   9        129.90        120.14         7.75 o                         
   2   0   9        426.15        423.46        26.49 o                         
   4   0   9          8.99         10.27         3.94 o                         
   5   0   9       3268.90       3134.92        95.96 o                         
   6   0   9        681.27        634.58        22.83 o                         
   7   0   9          5.56          5.41         3.15 o                         
   8   0   9         27.80         28.63         4.93 o                         
   9   0   9         16.54         16.77         4.62 o                         
   0   1   9        197.88        208.27        11.11 o                         
   1   1   9       1605.26       1538.46        41.73 o                         
   2   1   9         39.98         33.46         6.86 o                         
   3   1   9        871.57        848.83        34.07 o                         
   4   1   9        630.93        592.87        30.07 o                         
   5   1   9        840.46        773.23        18.84 o                         
   6   1   9         21.35         21.87         2.65 o                         
   7   1   9        195.17        192.47         7.13 o                         
   8   1   9        214.84        211.73         7.85 o                         
   9   1   9        180.49        171.07         8.65 o                         
   1   2   9       8119.45       7735.12       198.88 o                         
   2   2   9        483.17        489.86        21.11 o                         
   3   2   9         13.28         10.85         2.62 o                         
   4   2   9         56.40         50.52         4.68 o                         
   5   2   9        119.40        117.64         5.07 o                         
   6   2   9        338.44        330.37         9.81 o                         
   7   2   9       1815.27       1774.78        44.46 o                         
   8   2   9         87.92        106.11         6.77 o                         
   9   2   9        406.59        425.00        14.67 o                         
   0   3   9        135.10        134.86         6.90 o                         
   1   3   9       1130.27       1174.12        28.93 o                         
   2   3   9          9.58         10.07         1.92 o                         
   3   3   9        546.59        540.64        23.20 o                         
   4   3   9        490.90        452.87        32.19 o                         
   5   3   9        722.02        684.81        28.04 o                         
   6   3   9         10.12         11.47         2.89 o                         
   7   3   9        190.78        192.89         8.56 o                         
   8   3   9        146.23        147.25         7.92 o                         
   1   4   9         94.28        102.30         4.61 o                         
   2   4   9        207.83        213.89         7.85 o                         
   3   4   9       4004.93       3850.27       115.68 o                         
   4   4   9          1.87          4.09         2.22 o                         
   5   4   9       1662.26       1547.53        75.46 o                         
   6   4   9        337.62        313.64        13.85 o                         
   7   4   9          1.95          5.66         3.23 o                         
   8   4   9         15.95         16.52         4.09 o                         
   0   5   9        115.85        129.28        15.07 o                         
   1   5   9        603.35        649.86        30.03 o                         
   2   5   9         15.18         23.61         5.92 o                         
   3   5   9        353.88        377.32        26.95 o                         
   4   5   9        185.76        165.42        19.69 o                         
   5   5   9        274.97        271.13        25.35 o                         
   6   5   9         10.58          9.82         4.58 o                         
   7   5   9         55.69         58.39         7.05 o                         
   1   6   9       2088.87       2249.36        88.17 o                         
   2   6   9        133.85        149.63        12.56 o                         
   3   6   9         25.77         21.27         4.64 o                         
   4   6   9         12.75         11.17         4.30 o                         
   5   6   9         66.27         66.41        11.91 o                         
   6   6   9         90.10         87.82        11.44 o                         
   0   7   9         11.83         13.70         8.22 o                         
   1   7   9        187.47        194.45        14.49 o                         
   2   7   9          0.02          3.41         3.63 o                         
   3   7   9         79.82         87.72         8.10 o                         
   4   7   9         89.18        105.85        10.17 o                         
   5   7   9        179.12        145.53        12.11 o                         
   1   8   9         35.30         36.92         5.95 o                         
   2   8   9         38.06         46.46         6.42 o                         
   3   8   9        607.77        630.12        24.93 o                         
   0   0  10         34.35         45.22         7.77 o                         
   1   0  10       1090.09       1074.23        42.80 o                         
   2   0  10        518.16        491.52        30.61 o                         
   3   0  10        684.06        724.04        42.48 o                         
   4   0  10        699.80        590.84        85.42 o                         
   5   0  10       1304.26       1171.19        56.65 o                         
   6   0  10        175.90        174.50         9.65 o                         
   7   0  10        474.51        476.39        18.87 o                         
   8   0  10          8.18          9.91         4.45 o                         
   9   0  10        122.46        128.99        10.73 o                         
   1   1  10       2598.02       2559.10        67.89 o                         
   2   1  10        673.20        648.62        31.86 o                         
   3   1  10       1470.50       1340.95        52.32 o                         
   4   1  10         15.59          9.85         3.76 o                         
   5   1  10        963.72        892.12        22.85 o                         
   6   1  10        158.98        151.81         6.25 o                         
   7   1  10        597.49        569.51        15.23 o                         
   8   1  10          0.29          0.98         2.79 o                         
   9   1  10         89.85         93.19         7.64 o                         
   0   2  10       1445.49       1501.58        73.77 o                         
   1   2  10       1029.00       1059.34        29.84 o                         
   2   2  10        346.54        356.78        13.68 o                         
   3   2  10        805.14        786.53        32.28 o                         
   4   2  10         55.92         47.39         5.57 o                         
   5   2  10        761.37        709.73        17.72 o                         
   6   2  10        110.14        104.52         5.23 o                         
   7   2  10        225.87        227.30        10.12 o                         
   8   2  10        133.93        133.73         7.70 o                         
   1   3  10       2104.98       2106.32        56.44 o                         
   2   3  10        456.61        418.37        13.64 o                         
   3   3  10        776.52        752.99        31.11 o                         
   4   3  10         19.86         17.28         2.37 o                         
   5   3  10        512.16        473.87        28.85 o                         
   6   3  10        136.82        136.96        10.19 o                         
   7   3  10        522.23        485.65        17.17 o                         
   8   3  10          0.13          1.01         3.30 o                         
   0   4  10         15.95         14.27         2.90 o                         
   1   4  10        531.42        551.36        16.90 o                         
   2   4  10        286.43        251.50        11.05 o                         
   3   4  10        315.80        311.93        16.67 o                         
   4   4  10        382.87        361.73        17.50 o                         
   5   4  10        674.95        632.86        22.49 o                         
   6   4  10         89.88         85.17        10.02 o                         
   7   4  10        262.46        261.20        12.53 o                         
   8   4  10          5.43          4.57         6.85 o                         
   1   5  10        665.01        736.73        35.63 o                         
   2   5  10        251.94        258.82        16.11 o                         
   3   5  10        640.11        637.24        41.11 o                         
   4   5  10          2.43          4.29         3.78 o                         
   5   5  10        423.51        384.69        19.85 o                         
   6   5  10         43.60         34.74         5.60 o                         
   7   5  10        181.64        195.51        12.96 o                         
   0   6  10        389.72        380.06        29.69 o                         
   1   6  10        240.72        276.32        17.76 o                         
   2   6  10         94.17        102.99        17.36 o                         
   3   6  10        186.91        179.48        10.77 o                         
   4   6  10         17.16         15.05         4.91 o                         
   5   6  10        188.50        163.18        22.91 o                         
   6   6  10         38.35         34.39         8.09 o                         
   1   7  10        510.55        559.67        28.42 o                         
   2   7  10         72.32         60.24         9.22 o                         
   3   7  10         98.02        109.72         9.31 o                         
   4   7  10          5.04          5.82         4.39 o                         
   0   8  10          5.71          4.57         8.68 o                         
   1   8  10         56.84         56.27        12.56 o                         
   2   8  10         51.15         49.36         6.99 o                         
   1   0  11        109.09        109.27         8.45 o                         
   2   0  11       2476.85       2399.68        90.92 o                         
   3   0  11        992.68        988.53        56.64 o                         
   4   0  11         64.32         44.61         7.31 o                         
   5   0  11        511.37        459.68        34.42 o                         
   6   0  11        911.31        868.75        39.64 o                         
   7   0  11          0.95          0.09         3.47 o                         
   8   0  11        148.68        153.26         9.96 o                         
   0   1  11         51.97         57.15         6.44 o                         
   1   1  11        260.02        271.25        10.09 o                         
   2   1  11         14.15         11.60         2.55 o                         
   3   1  11        159.28        131.58        15.82 o                         
   4   1  11        878.57        916.69        37.63 o                         
   5   1  11        199.44        198.97        10.48 o                         
   6   1  11          5.32          5.85         2.23 o                         
   7   1  11         36.20         38.62         3.70 o                         
   8   1  11        266.52        270.64        10.91 o                         
   1   2  11       1049.33       1101.33        31.26 o                         
   2   2  11       2044.76       1963.92        53.31 o                         
   3   2  11         67.37         52.15        10.09 o                         
   4   2  11         52.43         29.23         4.09 o                         
   5   2  11         45.24         47.02         4.29 o                         
   6   2  11        781.49        756.51        38.64 o                         
   7   2  11        304.47        297.34        11.36 o                         
   8   2  11        123.09        142.37         8.16 o                         
   0   3  11        128.48        118.45         8.34 o                         
   1   3  11        172.13        176.56         7.59 o                         
   2   3  11          3.14          2.99         2.16 o                         
   3   3  11        109.06        102.69        10.48 o                         
   4   3  11        420.12        437.27        20.46 o                         
   5   3  11        151.12        139.89        11.93 o                         
   6   3  11         23.91         15.80         3.52 o                         
   7   3  11         34.42         35.26         4.93 o                         
   8   3  11        248.60        230.37        14.85 o                         
   1   4  11         90.65         98.62         7.86 o                         
   2   4  11       1210.39       1186.46        45.30 o                         
   3   4  11        498.92        509.23        22.76 o                         
   4   4  11         35.11         28.17         8.00 o                         
   5   4  11        275.56        240.22        16.02 o                         
   6   4  11        474.83        462.67        18.16 o                         
   7   4  11          1.29          4.08         3.62 o                         
   0   5  11          8.20         11.42         7.77 o                         
   1   5  11         88.69         97.65        10.82 o                         
   2   5  11         48.34         39.41         7.02 o                         
   3   5  11         68.32         62.70         8.52 o                         
   4   5  11        426.20        435.38        21.63 o                         
   5   5  11         60.06         69.60         7.65 o                         
   6   5  11          1.04          2.19         4.22 o                         
   1   6  11        295.06        369.60        21.79 o                         
   2   6  11        554.33        614.49        30.46 o                         
   3   6  11         33.43         30.93         7.41 o                         
   4   6  11         21.80         17.36         5.49 o                         
   5   6  11         20.67         16.09         5.33 o                         
   0   7  11         46.03         55.73        13.25 o                         
   1   7  11         29.52         33.77         8.19 o                         
   2   7  11          8.48          9.70         6.24 o                         
   3   7  11         18.79         19.07         5.38 o                         
   0   0  12         22.55         25.12         6.85 o                         
   1   0  12         41.66         41.57         5.65 o                         
   2   0  12       1401.56       1418.43        56.20 o                         
   3   0  12         65.83         78.57        10.96 o                         
   4   0  12       3959.70       3940.40       207.39 o                         
   5   0  12        110.72         96.73        16.02 o                         
   6   0  12        294.96        302.35        25.64 o                         
   7   0  12         84.71         97.18        13.65 o                         
   8   0  12         16.13         14.24         4.75 o                         
   1   1  12       1107.13       1146.69        32.66 o                         
   2   1  12       1879.30       1815.36        49.79 o                         
   3   1  12        250.64        225.76        12.76 o                         
   4   1  12         14.28         13.67         3.47 o                         
   5   1  12        335.88        299.63        15.11 o                         
   6   1  12        725.02        728.58        21.95 o                         
   7   1  12        168.50        177.37        10.66 o                         
   8   1  12         23.21         22.03         4.28 o                         
   0   2  12       5671.82       5791.90       213.18 o                         
   1   2  12         14.92         12.86         3.82 o                         
   2   2  12       1077.92       1079.41        31.09 o                         
   3   2  12          7.86         11.56         3.08 o                         
   4   2  12         17.37         13.34         3.52 o                         
   5   2  12        223.93        195.41        17.13 o                         
   6   2  12        512.70        474.38        27.76 o                         
   7   2  12        181.76        193.61        10.10 o                         
   1   3  12        889.30        916.13        27.96 o                         
   2   3  12       1210.75       1239.59        35.11 o                         
   3   3  12        141.62        131.12         7.74 o                         
   4   3  12         19.24         18.41         6.49 o                         
   5   3  12        220.98        208.13        10.42 o                         
   6   3  12        584.11        570.38        21.34 o                         
   7   3  12        133.89        132.63        11.78 o                         
   0   4  12          5.81         17.36         8.22 o                         
   1   4  12         12.88         15.60         5.71 o                         
   2   4  12        765.23        820.46        60.76 o                         
   3   4  12         22.00         26.60         6.36 o                         
   5   4  12         54.38         52.46        11.18 o                         
   6   4  12        180.60        194.03        13.38 o                         
   1   5  12        377.34        411.92        22.93 o                         
   2   5  12        653.56        725.13        34.05 o                         
   3   5  12        107.11        127.99        12.87 o                         
   4   5  12          1.23          3.99         5.25 o                         
   5   5  12        150.05        142.94        13.25 o                         
   6   5  12        236.14        241.65        24.67 o                         
   0   6  12       1601.79       1850.06       106.89 o                         
   1   6  12          1.31         -3.99         5.32 o                         
   2   6  12        354.47        390.12        22.91 o                         
   3   6  12          0.35          0.09         5.38 o                         
   4   6  12          2.38          1.24         4.39 o                         
   1   7  12        223.02        224.90        30.83 o                         
   2   7  12        210.74        223.45        17.36 o                         
   1   0  13        135.12        135.30        10.00 o                         
   2   0  13        153.85        164.86        11.29 o                         
   3   0  13       1783.91       1816.10        71.22 o                         
   4   0  13        243.64         77.66        15.99 o                         
   5   0  13        828.62        766.52        47.05 o                         
   6   0  13         99.89         75.66         7.08 o                         
   7   0  13        146.27        148.38        11.97 o                         
   0   1  13       1555.83       1687.34        66.21 o                         
   1   1  13        531.03        548.93        17.80 o                         
   2   1  13         10.25         12.48         3.20 o                         
   3   1  13        415.15        423.04        14.80 o                         
   4   1  13        260.51        222.13        13.38 o                         
   5   1  13        280.92        259.86        29.84 o                         
   6   1  13         14.77         16.31         3.15 o                         
   7   1  13        109.32         89.72         6.49 o                         
   1   2  13       1545.12       1566.36        43.78 o                         
   2   2  13        187.42        200.87         8.95 o                         
   3   2  13        183.66        198.37         9.14 o                         
   4   2  13        105.93        104.23        17.75 o                         
   5   2  13         53.55         42.66         7.71 o                         
   6   2  13         21.82         22.70         4.06 o                         
   7   2  13        586.50        555.61        39.50 o                         
   0   3  13       1347.80       1417.16        56.28 o                         
   1   3  13        354.55        375.32        13.28 o                         
   2   3  13          0.15          0.80         2.46 o                         
   3   3  13        266.79        257.70        12.54 o                         
   4   3  13        133.38        124.67        10.10 o                         
   5   3  13        224.06        219.20        11.21 o                         
   6   3  13         26.02         22.75         4.50 o                         
   1   4  13         60.20         68.62        13.48 o                         
   2   4  13         62.17         72.77         9.55 o                         
   3   4  13        912.17        921.96        41.31 o                         
   4   4  13        140.71        131.56        16.90 o                         
   5   4  13        448.03        444.10        32.43 o                         
   6   4  13         54.46         36.45         7.27 o                         
   0   5  13        500.73        537.20        39.29 o                         
   1   5  13        188.54        211.74        15.99 o                         
   2   5  13         13.05          9.59         5.81 o                         
   3   5  13        158.81        174.94        14.48 o                         
   4   5  13        147.81        149.90        17.82 o                         
   5   5  13         93.79         79.68        10.43 o                         
   1   6  13        427.24        455.14        25.83 o                         
   2   6  13         38.96         48.04         9.20 o                         
   3   6  13         39.96         48.54         9.36 o                         
   0   0  14       1162.71       1274.49        73.09 o                         
   1   0  14        664.38        704.61        31.33 o                         
   2   0  14        228.03        256.60        22.16 o                         
   3   0  14        376.10        360.73        19.17 o                         
   4   0  14          1.37          2.74         5.94 o                         
   5   0  14        220.74        225.66        20.10 o                         
   6   0  14         74.70         80.35        12.07 o                         
   7   0  14         44.00         29.08         5.68 o                         
   1   1  14        272.23        293.31        11.58 o                         
   2   1  14        350.59        362.83        13.45 o                         
   3   1  14        604.04        635.45        20.64 o                         
   4   1  14          5.06          4.82         3.42 o                         
   5   1  14        123.77        134.91        10.97 o                         
   6   1  14        136.73        134.29        13.18 o                         
   7   1  14        131.22        128.52        17.67 o                         
   0   2  14          1.76          1.96         3.84 o                         
   1   2  14        556.04        604.36        19.59 o                         
   2   2  14        208.39        226.83        10.04 o                         
   3   2  14        297.58        274.14        11.32 o                         
   4   2  14        510.60        535.02        20.63 o                         
   5   2  14        211.57        216.38        13.88 o                         
   6   2  14         68.54         57.82         6.87 o                         
   1   3  14        316.65        334.91        15.41 o                         
   2   3  14        259.60        243.62        14.29 o                         
   3   3  14        304.40        319.60        14.62 o                         
   4   3  14          1.91          0.77         3.69 o                         
   5   3  14         45.54         43.15         5.87 o                         
   6   3  14         92.39         78.86        12.85 o                         
   0   4  14        602.48        697.08        47.51 o                         
   1   4  14        353.84        384.41        22.12 o                         
   2   4  14        131.86        157.68        14.17 o                         
   3   4  14        197.02        200.34        15.41 o                         
   4   4  14          1.76          1.88         5.46 o                         
   5   4  14        122.67        132.30        26.72 o                         
   1   5  14         41.91         53.53         9.67 o                         
   2   5  14        127.64        140.78        13.89 o                         
   3   5  14        321.39        334.08        21.20 o                         
   4   5  14          1.79          1.83         7.31 o                         
   0   6  14          2.02         -4.11         8.68 o                         
   1   6  14        166.37        200.28        18.05 o                         
   2   6  14         76.24         71.72        15.99 o                         
   1   0  15        373.73        391.86        29.69 o                         
   2   0  15       1227.10       1210.92        50.22 o                         
   3   0  15       1018.43       1024.64        43.76 o                         
   4   0  15         27.89         27.14         6.44 o                         
   5   0  15        408.97        371.84        28.32 o                         
   6   0  15        177.72        134.27        19.91 o                         
   0   1  15       1145.88       1183.65        48.93 o                         
   1   1  15         32.60         28.39         4.35 o                         
   2   1  15         45.82         51.61         5.36 o                         
   3   1  15         13.07         15.87         3.78 o                         
   4   1  15        505.68        486.49        17.35 o                         
   5   1  15         21.07         14.87         4.86 o                         
   6   1  15         15.51         11.86         3.84 o                         
   1   2  15        909.45        993.98        29.77 o                         
   2   2  15        880.37        939.52        28.56 o                         
   3   2  15        157.21        160.43         8.73 o                         
   4   2  15         85.12         72.55         6.53 o                         
   5   2  15        181.90        182.17        13.20 o                         
   0   3  15        906.59        942.85        59.84 o                         
   1   3  15         20.53         20.26         6.29 o                         
   2   3  15         20.31         27.20         7.22 o                         
   3   3  15          5.74         10.00         5.59 o                         
   4   3  15        332.33        337.02        31.06 o                         
   5   3  15         22.24         15.84         6.90 o                         
   1   4  15        227.38        245.45        17.73 o                         
   2   4  15        640.60        685.46        33.57 o                         
   3   4  15        580.99        657.08        32.90 o                         
   4   4  15         14.91          8.68        14.62 o                         
   0   5  15        396.89        469.14        37.46 o                         
   1   5  15         13.38         15.68         6.94 o                         
   2   5  15         26.56         27.41         8.72 o                         
   0   0  16        129.28        134.76        16.90 o                         
   1   0  16        191.06        197.36        13.88 o                         
   2   0  16         48.45         35.84         7.08 o                         
   3   0  16         83.14         67.96         8.77 o                         
   4   0  16        600.45        642.45        30.96 o                         
   5   0  16         81.86        113.23        12.07 o                         
   1   1  16        229.08        235.48        11.27 o                         
   2   1  16        728.96        764.03        24.42 o                         
   3   1  16         87.54         85.59         7.02 o                         
   4   1  16          9.72          8.80         3.89 o                         
   5   1  16         30.69         34.96         5.38 o                         
   0   2  16        861.62        864.63        37.93 o                         
   1   2  16        139.24        153.48         8.79 o                         
   2   2  16        133.68        148.93         9.13 o                         
   3   2  16         33.10         37.68         6.10 o                         
   4   2  16         60.92         65.72         7.58 o                         
   1   3  16        121.88        143.31        13.89 o                         
   2   3  16        516.67        566.08        35.40 o                         
   3   3  16         93.21        106.58        12.68 o                         
   0   4  16         62.67         65.32        14.62 o                         
   1   4  16        105.46        115.47        13.02 o                         
   2   4  16         25.34         23.44         8.32 o                         
   1   0  17        638.19        655.71        31.01 o                         
   2   0  17         46.69         54.55         8.32 o                         
   3   0  17        138.52        156.45        13.52 o                         
   4   0  17          1.64          1.04         5.65 o                         
   0   1  17         10.39         12.76         5.65 o                         
   1   1  17        154.68        148.68         9.04 o                         
   2   1  17         21.50         28.24         4.99 o                         
   3   1  17        141.96        148.89         9.29 o                         
   4   1  17         12.36         11.32         4.45 o                         
   1   2  17         14.42          6.59         5.48 o                         
   2   2  17         33.66         38.77         6.66 o                         
   3   2  17        792.94        897.08        34.37 o                         
   0   3  17         28.73         25.12        11.88 o                         
   1   3  17        111.07        105.48        12.55 o                         
   2   3  17         44.48         35.17        18.27 o                         
   0   0  18        927.52        994.92        61.67 o                         
   1   0  18         56.32         53.41         9.03 o                         
   2   0  18        421.76        484.52        25.34 o                         
   1   1  18         95.98        101.50        10.48 o                         
   2   1  18        177.40        182.29        10.17 o                         
   0   2  18          9.91          8.22         9.14 o                         
                                                                                
