# Supplementary material for: Structural characterization of two benzene-1,2-di­amine complexes of zinc chloride: a mol­ecular compound and a co-crystal salt
Source: Acta Crystallogr E Crystallogr Commun. 2016 Jun 24;72(Pt 7):1037–42. doi: 10.1107/S2056989016010033 (PMC4992933; doi:10.1107/S2056989016010033)
Supplement: Supplementary file 7 [file e-72-01037-Ibsup6.mol]

@<TRIPOS>MOLECULE
Ib
    19    20     1     0     0
SMALL
NO_CHARGES
****
Generated from the CSD

@<TRIPOS>ATOM
     1 Zn1      1.0888   5.6356   5.4004   Zn        1 RES1   0.0000
     2 N1       3.0875   5.6356   4.9611   N.3       1 RES1   0.0000
     3 H1       3.2651   4.9668   4.5153   H         1 RES1   0.0000
     4 N2       1.6847   5.6356   7.3568   N.3       1 RES1   0.0000
     5 H2       1.3885   5.0044   7.8095   H         1 RES1   0.0000
     6 Cl1      0.0155   3.8010   4.7253   Cl        1 RES1   0.0000
     7 C1       3.8365   5.6356   6.2050   C.2       1 RES1   0.0000
     8 C2       3.1372   5.6356   7.4048   C.2       1 RES1   0.0000
     9 C3       3.8230   5.6356   8.6131   C.2       1 RES1   0.0000
    10 H3       3.3434   5.6356   9.4338   H         1 RES1   0.0000
    11 C4       5.2157   5.6356   8.6160   C.2       1 RES1   0.0000
    12 H4       5.6895   5.6356   9.4395   H         1 RES1   0.0000
    13 C5       5.9033   5.6356   7.4275   C.2       1 RES1   0.0000
    14 H5       6.8533   5.6356   7.4360   H         1 RES1   0.0000
    15 C6       5.2343   5.6356   6.2220   C.2       1 RES1   0.0000
    16 H6       5.7207   5.6356   5.4056   H         1 RES1   0.0000
    17 H1       3.2651   6.3043   4.5153   H         1 RES1   0.0000
    18 H2       1.3885   6.2668   7.8095   H         1 RES1   0.0000
    19 Cl1      0.0155   7.4701   4.7253   Cl        1 RES1   0.0000
@<TRIPOS>BOND
     1     1     2    1
     2     1     4    1
     3     1     6    1
     4     1    19    1
     5     2     3    1
     6     2     7    1
     7     2    17    1
     8     4     5    1
     9     4     8    1
    10     4    18    1
    11     7     8   un
    12     7    15   un
    13     8     9   un
    14     9    10    1
    15     9    11   un
    16    11    12    1
    17    11    13   un
    18    13    14    1
    19    13    15   un
    20    15    16    1
@<TRIPOS>SUBSTRUCTURE
     1 RES1        1 GROUP             0 ****  ****    0  
@<TRIPOS>CRYSIN
    8.4152    7.5141   14.1990   90.0000   90.0000   90.0000    62     1
